# Supplementary material for: [μ2-Bis(di­phenyl­phosphan­yl)hexa­ne]bis­[undeca­carbonyl-triangulo-triruthenium(3 Ru—Ru)] hexane monosolvate: crystal structure and Hirshfeld surface analysis
Source: Acta Crystallogr E Crystallogr Commun. 2017 Oct 20;73(Pt 11):1652–7. doi: 10.1107/S2056989017014517 (PMC5683483; doi:10.1107/S2056989017014517)
Supplement: Supplementary file 1 [file e-73-01652-sup1.cif]

##############################################################################
#                                                                            #
# This CIF contains the data in a paper accepted for publication in          #
# Acta Crystallographica Section E. It conforms to the requirements of       #
# Notes for Authors for Acta Crystallographica Section E, and has been       #
# peer reviewed under the auspices of the IUCr Commission on Journals.       #
#                                                                            #
# Full details of the Crystallographic Information File format               #
# are given in the paper "The Crystallographic Information File (CIF):       #
# a New Standard Archive File for Crystallography" by S. R. Hall, F. H.      #
# Allen and I. D. Brown [Acta Cryst. (1991), A47, 655-685].                  #
#                                                                            #
# The current version of the core CIF dictionary is obtainable from          #
# ftp://ftp.iucr.org/pub/cif_core.dic.                                       #
#                                                                            #
# Software is freely available for graphical display of the structure(s)     #
# in this CIF. For information consult the CIF software page                 #
# http://www.iucr.org/resources/cif/software.                                #
#                                                                            #
# This file may be used for bona fide research purposes within the           #
# scientific community so long as proper attribution is given to the journal # 
# article from which it was obtained.                                        #
#                                                                            #
##############################################################################
data_I
_audit_creation_method     'SHELXL-2014/7'
_chemical_name_systematic
;\
[\m~2~-Bis(diphenylphosphanyl)hexane]bis[undecacarbonyl-<i>triangulo</i>-\
triruthenium(3 <i>Ru</i>---<i>Ru</i>)] hexane monosolvate
;
_chemical_name_common     ?
_chemical_formula_moiety     'C52 H32 O22 P2 Ru6, C6 H14'
_chemical_formula_sum     'C58 H46 O22 P2 Ru6'
_chemical_formula_iupac     '[Ru6 (C30 H32 P2) (C O)22], C6 H14'
_chemical_formula_weight     1763.31
_chemical_melting_point     ?
_shelx_space_group_comment
;
The symmetry employed for this shelxl refinement is uniquely defined
by the following loop, which should always be used as a source of
symmetry information in preference to the above space-group names.
They are only intended as comments.
;
_space_group_crystal_system     monoclinic
_space_group_name_H-M_alt     'P 21/c'
_space_group_name_Hall     '-P 2ybc'
loop_
    _space_group_symop_operation_xyz
    'x, y, z'
    '-x, y+1/2, -z+1/2'
    '-x, -y, -z'
    'x, -y-1/2, z-1/2'
_cell_length_a     14.5323(4)
_cell_length_b     23.3731(6)
_cell_length_c     19.1883(4)
_cell_angle_alpha     90
_cell_angle_beta     93.6530(10)
_cell_angle_gamma     90
_cell_volume     6504.3(3)
_cell_formula_units_Z     4
_cell_measurement_reflns_used     9961
_cell_measurement_theta_min     2.30
_cell_measurement_theta_max     30.50
_cell_measurement_temperature     100(2)
_exptl_crystal_description     lath
_exptl_crystal_colour     orange
_exptl_crystal_size_max     0.609
_exptl_crystal_size_mid     0.475
_exptl_crystal_size_min     0.089
_exptl_crystal_density_diffrn     1.801
_exptl_crystal_density_meas     ?
_exptl_crystal_density_method     ?
_exptl_crystal_F_000     3456
_exptl_absorpt_coefficient_mu     1.480
_exptl_absorpt_correction_type     multi-scan
_exptl_absorpt_process_details
;
(<i>SADABS</i>; Bruker, 2009)
;
_shelx_estimated_absorpt_T_min     0.466
_shelx_estimated_absorpt_T_max     0.880
_exptl_absorpt_correction_T_min     0.4659
_exptl_absorpt_correction_T_max     0.8795
_diffrn_ambient_temperature     100(2)
_diffrn_radiation_type     MoK\a
_diffrn_radiation_wavelength     0.71073
_diffrn_radiation_source     'fine-focus sealed tube'
_diffrn_radiation_monochromator     graphite
_diffrn_measurement_device_type
;
Bruker SMART APEXII CCD area-detector
;
_diffrn_measurement_method     '\f and \w scans'
_diffrn_detector_area_resol_mean     ?
_diffrn_reflns_number     78116
_diffrn_reflns_av_R_equivalents     0.0466
_diffrn_reflns_theta_min     1.375
_diffrn_reflns_theta_max     30.582
_diffrn_reflns_theta_full     25.242
_diffrn_measured_fraction_theta_max     0.993
_diffrn_measured_fraction_theta_full     0.999
_diffrn_reflns_limit_h_min     -20
_diffrn_reflns_limit_h_max     20
_diffrn_reflns_limit_k_min     -33
_diffrn_reflns_limit_k_max     24
_diffrn_reflns_limit_l_min     -27
_diffrn_reflns_limit_l_max     27
_diffrn_standards_number     0
_diffrn_standards_interval_count     .
_diffrn_standards_interval_time     .
_diffrn_standards_decay_%     ?
_refine_special_details     ?
_reflns_number_total     19875
_reflns_number_gt     14916
_reflns_threshold_expression     'I > 2\s(I)'
_refine_ls_structure_factor_coef     Fsqd
_refine_ls_matrix_type     full
_refine_ls_R_factor_all     0.0679
_refine_ls_R_factor_gt     0.0431
_refine_ls_wR_factor_gt     0.0862
_refine_ls_wR_factor_ref     0.0969
_refine_ls_goodness_of_fit_ref     1.014
_refine_ls_restrained_S_all     1.012
_refine_ls_number_reflns     19875
_refine_ls_number_parameters     851
_refine_ls_number_restraints     232
_refine_ls_hydrogen_treatment     constr
_refine_ls_weighting_scheme     calc
_refine_ls_weighting_details
             'w=1/[\s^2^(Fo^2^)+(0.0336P)^2^+15.8643P] where P=(Fo^2^+2Fc^2^)/3'
_atom_sites_solution_hydrogens     geom
_atom_sites_solution_primary     ?
_atom_sites_solution_secondary     ?
_refine_ls_shift/su_max     0.003
_refine_ls_shift/su_mean     0.000
_refine_diff_density_max     2.434
_refine_diff_density_min     -1.323
_refine_ls_extinction_method     none
_refine_ls_extinction_coef     .
loop_
    _atom_type_symbol
    _atom_type_description
    _atom_type_scat_dispersion_real
    _atom_type_scat_dispersion_imag
    _atom_type_scat_source
    'C' 'C' 0.0033 0.0016
                         'International Tables Vol C Tables 4.2.6.8 and 6.1.1.4'
    'H' 'H' 0.0000 0.0000
                         'International Tables Vol C Tables 4.2.6.8 and 6.1.1.4'
    'O' 'O' 0.0106 0.0060
                         'International Tables Vol C Tables 4.2.6.8 and 6.1.1.4'
    'P' 'P' 0.1023 0.0942
                         'International Tables Vol C Tables 4.2.6.8 and 6.1.1.4'
    'Ru' 'Ru' -1.2594 0.8363
                         'International Tables Vol C Tables 4.2.6.8 and 6.1.1.4'
_computing_data_collection
;
APEX2 (Bruker, 2009)
;
_computing_cell_refinement
;
SAINT (Bruker, 2009)
;
_computing_data_reduction
;
SAINT (Bruker, 2009)
;
_computing_structure_solution
;
SHELXS (Sheldrick, 2008)
;
_computing_structure_refinement
;
SHELXL2014 (Sheldrick, 2015)
;
_computing_molecular_graphics
;
ORTEP-3 for Windows (Farrugia, 2012) and DIAMOND (Brandenburg,
2006)
;
_computing_publication_material
;
publCIF (Westrip, 2010)
;
loop_
    _atom_site_type_symbol
    _atom_site_label
    _atom_site_fract_x
    _atom_site_fract_y
    _atom_site_fract_z
    _atom_site_U_iso_or_equiv
    _atom_site_adp_type
    _atom_site_calc_flag
    _atom_site_occupancy
    _atom_site_disorder_assembly
    _atom_site_disorder_group
    Ru Ru1 1.00620(2) 0.55309(2) 0.32612(2) 0.01502(6) Uani d 1 . .
    Ru Ru2 1.03733(2) 0.43753(2) 0.28780(2) 0.01907(6) Uani d 1 . .
    Ru Ru3 1.02396(2) 0.52319(2) 0.18283(2) 0.01861(6) Uani d 1 . .
    Ru Ru4 0.44772(2) 0.73619(2) 0.66392(2) 0.01666(6) Uani d 1 . .
    Ru Ru5 0.43523(2) 0.85302(2) 0.70390(2) 0.02018(7) Uani d 1 . .
    Ru Ru6 0.45413(2) 0.76646(2) 0.80837(2) 0.02177(7) Uani d 1 . .
    P P1 0.95575(6) 0.64831(4) 0.33370(4) 0.01513(17) Uani d 1 . .
    P P2 0.49391(6) 0.64017(4) 0.66137(4) 0.01546(17) Uani d 1 . .
    O O1 1.19315(19) 0.60410(11) 0.29484(15) 0.0285(6) Uani d 1 . .
    O O2 1.0800(2) 0.52828(12) 0.47441(13) 0.0290(6) Uani d 1 . .
    O O3 0.8119(2) 0.50828(13) 0.35164(16) 0.0366(7) Uani d 1 . .
    O O4 1.22972(19) 0.47647(12) 0.34408(15) 0.0292(6) Uani d 1 . .
    O O5 0.9991(2) 0.38167(12) 0.42725(15) 0.0364(7) Uani d 1 . .
    O O6 0.8389(2) 0.41183(14) 0.22927(17) 0.0411(8) Uani d 1 . .
    O O7 1.1266(3) 0.33838(13) 0.21263(18) 0.0459(9) Uani d 1 . .
    O O8 0.9924(3) 0.43736(14) 0.06391(17) 0.0514(9) Uani d 1 . .
    O O9 1.0394(2) 0.62774(12) 0.08849(14) 0.0345(7) Uani d 1 . .
    O O10 0.8182(2) 0.54838(13) 0.19471(16) 0.0360(7) Uani d 1 . .
    O O11 1.2344(2) 0.50741(15) 0.18357(16) 0.0408(8) Uani d 1 . .
    O O12 0.2536(2) 0.69344(13) 0.69138(17) 0.0369(7) Uani d 1 . .
    O O13 0.3899(3) 0.75663(14) 0.51156(15) 0.0439(8) Uani d 1 . .
    O O14 0.6441(2) 0.77508(14) 0.63612(18) 0.0406(8) Uani d 1 . .
    O O15 0.23144(19) 0.82740(12) 0.66258(15) 0.0322(7) Uani d 1 . .
    O O16 0.6403(2) 0.87491(14) 0.74621(18) 0.0433(8) Uani d 1 . .
    O O17 0.4574(3) 0.90584(15) 0.56021(16) 0.0492(9) Uani d 1 . .
    O O18 0.3902(2) 0.95585(13) 0.79409(16) 0.0361(7) Uani d 1 . .
    O O19 0.2442(2) 0.77232(14) 0.81832(17) 0.0412(8) Uani d 1 . .
    O O20 0.4848(3) 0.85964(15) 0.91846(16) 0.0458(8) Uani d 1 . .
    O O21 0.4486(3) 0.66222(14) 0.90389(17) 0.0498(9) Uani d 1 . .
    O O22 0.6593(2) 0.74167(15) 0.79230(17) 0.0432(8) Uani d 1 . .
    C C1 1.1235(3) 0.58298(15) 0.30176(18) 0.0203(7) Uani d 1 . .
    C C2 1.0482(3) 0.53920(15) 0.41972(19) 0.0207(7) Uani d 1 . .
    C C3 0.8833(3) 0.52326(16) 0.34013(19) 0.0244(8) Uani d 1 . .
    C C4 1.1568(3) 0.46479(15) 0.32219(18) 0.0221(8) Uani d 1 . .
    C C5 1.0143(3) 0.40244(16) 0.3759(2) 0.0264(8) Uani d 1 . .
    C C6 0.9118(3) 0.42326(17) 0.2501(2) 0.0286(9) Uani d 1 . .
    C C7 1.0891(3) 0.37462(17) 0.2386(2) 0.0304(9) Uani d 1 . .
    C C8 1.0043(3) 0.46885(17) 0.1088(2) 0.0319(9) Uani d 1 . .
    C C9 1.0320(3) 0.59062(16) 0.12569(19) 0.0241(8) Uani d 1 . .
    C C10 0.8953(3) 0.53866(17) 0.1970(2) 0.0282(8) Uani d 1 . .
    C C11 1.1571(3) 0.51251(17) 0.18660(19) 0.0265(8) Uani d 1 . .
    C C12 0.3258(3) 0.71177(16) 0.6847(2) 0.0238(8) Uani d 1 . .
    C C13 0.4142(3) 0.74812(16) 0.5685(2) 0.0254(8) Uani d 1 . .
    C C14 0.5708(3) 0.76263(17) 0.6500(2) 0.0278(8) Uani d 1 . .
    C C15 0.3077(3) 0.83411(16) 0.6796(2) 0.0253(8) Uani d 1 . .
    C C16 0.5653(3) 0.86347(17) 0.7305(2) 0.0292(9) Uani d 1 . .
    C C17 0.4476(3) 0.88626(17) 0.6131(2) 0.0298(9) Uani d 1 . .
    C C18 0.4064(3) 0.91780(17) 0.7609(2) 0.0270(8) Uani d 1 . .
    C C19 0.3214(3) 0.77160(17) 0.8105(2) 0.0280(8) Uani d 1 . .
    C C20 0.4736(3) 0.82438(19) 0.8778(2) 0.0317(9) Uani d 1 . .
    C C21 0.4514(3) 0.69921(18) 0.8662(2) 0.0322(9) Uani d 1 . .
    C C22 0.5825(3) 0.75258(19) 0.7934(2) 0.0323(9) Uani d 1 . .
    C C31 0.8391(2) 0.65704(16) 0.36328(17) 0.0198(7) Uani d 1 . .
    H H31A 0.8187 0.6970 0.3544 0.024 Uiso calc 1 . .
    H H31B 0.7965 0.6316 0.3354 0.024 Uiso calc 1 . .
    C C32 0.8319(2) 0.64348(16) 0.44098(17) 0.0200(7) Uani d 1 . .
    H H32A 0.8540 0.6040 0.4505 0.024 Uiso calc 1 . .
    H H32B 0.8721 0.6700 0.4693 0.024 Uiso calc 1 . .
    C C33 0.7331(2) 0.64916(16) 0.46227(18) 0.0205(7) Uani d 1 . .
    H H33A 0.6943 0.6202 0.4368 0.025 Uiso calc 1 . .
    H H33B 0.7093 0.6874 0.4482 0.025 Uiso calc 1 . .
    C C34 0.7245(2) 0.64145(15) 0.54074(17) 0.0187(7) Uani d 1 . .
    H H34A 0.7609 0.6716 0.5662 0.022 Uiso calc 1 . .
    H H34B 0.7508 0.6039 0.5553 0.022 Uiso calc 1 . .
    C C35 0.6248(2) 0.64463(16) 0.56047(18) 0.0206(7) Uani d 1 . .
    H H35A 0.6009 0.6837 0.5505 0.025 Uiso calc 1 . .
    H H35B 0.5873 0.6176 0.5309 0.025 Uiso calc 1 . .
    C C36 0.6130(2) 0.63060(15) 0.63721(18) 0.0192(7) Uani d 1 . .
    H H36A 0.6541 0.6556 0.6669 0.023 Uiso calc 1 . .
    H H36B 0.6320 0.5905 0.6464 0.023 Uiso calc 1 . .
    C C41 1.0235(2) 0.69543(15) 0.39386(17) 0.0178(7) Uani d 1 . .
    C C42 0.9948(3) 0.75128(16) 0.4016(2) 0.0293(9) Uani d 1 . .
    H H42 0.9420 0.7649 0.3750 0.035 Uiso calc 1 . .
    C C43 1.0428(3) 0.78771(18) 0.4483(2) 0.0368(11) Uani d 1 . .
    H H43 1.0233 0.8263 0.4525 0.044 Uiso calc 1 . .
    C C44 1.1183(3) 0.76827(17) 0.4884(2) 0.0305(9) Uani d 1 . .
    H H44 1.1500 0.7930 0.5211 0.037 Uiso calc 1 . .
    C C45 1.1476(3) 0.71272(17) 0.4806(2) 0.0315(9) Uani d 1 . .
    H H45 1.2004 0.6992 0.5074 0.038 Uiso calc 1 . .
    C C46 1.1000(3) 0.67627(15) 0.4335(2) 0.0228(8) Uani d 1 . .
    H H46 1.1204 0.6379 0.4286 0.027 Uiso calc 1 . .
    C C51 0.9510(2) 0.68938(14) 0.25241(17) 0.0173(7) Uani d 1 . .
    C C52 1.0284(2) 0.71912(15) 0.23321(18) 0.0188(7) Uani d 1 . .
    H H52 1.0830 0.7191 0.2631 0.023 Uiso calc 1 . .
    C C53 1.0260(3) 0.74909(16) 0.17011(19) 0.0230(8) Uani d 1 . .
    H H53 1.0791 0.7691 0.1571 0.028 Uiso calc 1 . .
    C C54 0.9466(3) 0.74960(16) 0.12667(19) 0.0224(8) Uani d 1 . .
    H H54 0.9450 0.7699 0.0837 0.027 Uiso calc 1 . .
    C C55 0.8700(3) 0.72062(17) 0.1459(2) 0.0264(8) Uani d 1 . .
    H H55 0.8153 0.7214 0.1160 0.032 Uiso calc 1 . .
    C C56 0.8712(3) 0.69031(16) 0.20788(19) 0.0227(7) Uani d 1 . .
    H H56 0.8177 0.6702 0.2201 0.027 Uiso calc 1 . .
    C C61 0.4299(3) 0.59277(15) 0.59983(18) 0.0195(7) Uani d 1 . .
    C C62 0.4556(3) 0.53561(17) 0.5971(2) 0.0305(9) Uani d 1 . .
    H H62 0.5057 0.5221 0.6268 0.037 Uiso calc 1 . .
    C C63 0.4089(4) 0.49828(18) 0.5516(2) 0.0394(11) Uani d 1 . .
    H H63 0.4276 0.4594 0.5500 0.047 Uiso calc 1 . .
    C C64 0.3367(4) 0.51669(19) 0.5091(2) 0.0433(12) Uani d 1 . .
    H H64 0.3044 0.4907 0.4784 0.052 Uiso calc 1 . .
    C C65 0.3106(4) 0.5728(2) 0.5107(3) 0.0520(15) Uani d 1 . .
    H H65 0.2606 0.5859 0.4806 0.062 Uiso calc 1 . .
    C C66 0.3571(3) 0.61109(18) 0.5565(2) 0.0351(10) Uani d 1 . .
    H H66 0.3382 0.6500 0.5575 0.042 Uiso calc 1 . .
    C C71 0.4879(3) 0.59843(15) 0.74115(18) 0.0205(7) Uani d 1 . .
    C C72 0.5653(3) 0.58703(18) 0.78570(19) 0.0272(8) Uani d 1 . .
    H H72 0.6237 0.6023 0.7758 0.033 Uiso calc 1 . .
    C C73 0.5570(3) 0.55321(19) 0.8449(2) 0.0353(10) Uani d 1 . .
    H H73 0.6099 0.5454 0.8750 0.042 Uiso calc 1 . .
    C C74 0.4733(3) 0.53110(18) 0.8601(2) 0.0370(11) Uani d 1 . .
    H H74 0.4681 0.5083 0.9006 0.044 Uiso calc 1 . .
    C C75 0.3964(3) 0.54226(19) 0.8160(2) 0.0366(10) Uani d 1 . .
    H H75 0.3384 0.5268 0.8263 0.044 Uiso calc 1 . .
    C C76 0.4031(3) 0.57533(18) 0.7575(2) 0.0290(9) Uani d 1 . .
    H H76 0.3496 0.5827 0.7278 0.035 Uiso calc 1 . .
    C C81 0.239(2) 0.5739(10) 0.972(2) 0.118(7) Uani d 0.5 A 1
    H H81A 0.2892 0.6013 0.9653 0.176 Uiso calc 0.5 A 1
    H H81B 0.1992 0.5885 1.0066 0.176 Uiso calc 0.5 A 1
    H H81C 0.2034 0.5687 0.9270 0.176 Uiso calc 0.5 A 1
    C C82 0.2797(11) 0.5176(7) 0.9954(10) 0.090(4) Uani d 0.5 A 1
    H H82A 0.3293 0.5065 0.9650 0.108 Uiso calc 0.5 A 1
    H H82B 0.3070 0.5214 1.0438 0.108 Uiso calc 0.5 A 1
    C C83 0.2068(10) 0.4723(5) 0.9928(8) 0.080(3) Uani d 0.5 A 1
    H H83A 0.1752 0.4716 0.9455 0.096 Uiso calc 0.5 A 1
    H H83B 0.1604 0.4819 1.0265 0.096 Uiso calc 0.5 A 1
    C C84 0.2456(14) 0.4140(6) 1.0095(12) 0.070(4) Uani d 0.5 A 1
    H H84A 0.2467 0.4148 1.0611 0.084 Uiso calc 0.5 A 1
    H H84B 0.1916 0.3899 0.9954 0.084 Uiso calc 0.5 A 1
    C C85 0.3221(10) 0.3725(6) 0.9994(11) 0.084(4) Uani d 0.5 A 1
    H H85A 0.3805 0.3878 1.0212 0.101 Uiso calc 0.5 A 1
    H H85B 0.3297 0.3675 0.9488 0.101 Uiso calc 0.5 A 1
    C C86 0.3012(11) 0.3156(5) 1.0314(7) 0.071(3) Uani d 0.5 A 1
    H H86A 0.3370 0.2856 1.0099 0.106 Uiso calc 0.5 A 1
    H H86B 0.2353 0.3073 1.0236 0.106 Uiso calc 0.5 A 1
    H H86C 0.3178 0.3169 1.0817 0.106 Uiso calc 0.5 A 1
    C C81X 0.2458(16) 0.5839(7) 0.9660(14) 0.070(5) Uani d 0.5 B 2
    H H81D 0.2084 0.6148 0.9839 0.105 Uiso calc 0.5 B 2
    H H81E 0.2325 0.5802 0.9155 0.105 Uiso calc 0.5 B 2
    H H81F 0.3113 0.5926 0.9756 0.105 Uiso calc 0.5 B 2
    C C82X 0.2231(11) 0.5287(5) 1.0012(7) 0.079(4) Uani d 0.5 B 2
    H H82C 0.2327 0.5342 1.0523 0.094 Uiso calc 0.5 B 2
    H H82D 0.1568 0.5206 0.9908 0.094 Uiso calc 0.5 B 2
    C C83X 0.2770(6) 0.4768(4) 0.9814(4) 0.0384(19) Uani d 0.5 B 2
    H H83C 0.3430 0.4814 0.9963 0.046 Uiso calc 0.5 B 2
    H H83D 0.2712 0.4709 0.9302 0.046 Uiso calc 0.5 B 2
    C C84X 0.2368(13) 0.4269(4) 1.0182(8) 0.066(4) Uani d 0.5 B 2
    H H84C 0.2507 0.4307 1.0692 0.079 Uiso calc 0.5 B 2
    H H84D 0.1689 0.4268 1.0093 0.079 Uiso calc 0.5 B 2
    C C85X 0.2750(12) 0.3718(5) 0.9938(7) 0.076(4) Uani d 0.5 B 2
    H H85C 0.3429 0.3718 1.0025 0.091 Uiso calc 0.5 B 2
    H H85D 0.2608 0.3677 0.9429 0.091 Uiso calc 0.5 B 2
    C C86X 0.2345(13) 0.3222(7) 1.0313(9) 0.091(5) Uani d 0.5 B 2
    H H86D 0.2399 0.2873 1.0035 0.137 Uiso calc 0.5 B 2
    H H86E 0.1693 0.3298 1.0380 0.137 Uiso calc 0.5 B 2
    H H86F 0.2679 0.3171 1.0769 0.137 Uiso calc 0.5 B 2
loop_
    _atom_site_aniso_label
    _atom_site_aniso_U_11
    _atom_site_aniso_U_22
    _atom_site_aniso_U_33
    _atom_site_aniso_U_12
    _atom_site_aniso_U_13
    _atom_site_aniso_U_23
    Ru1 0.01666(13) 0.01424(12) 0.01453(12) -0.00087(10) 0.00393(10)
                                                                    -0.00007(10)
    Ru2 0.02584(15) 0.01404(13) 0.01748(13) -0.00170(11) 0.00262(11)
                                                                    -0.00060(10)
    Ru3 0.02418(15) 0.01772(14) 0.01422(12) -0.00099(11) 0.00340(11)
                                                                    -0.00010(10)
    Ru4 0.01601(13) 0.01746(13) 0.01674(12) 0.00162(10) 0.00289(10) -0.00148(10)
    Ru5 0.01922(14) 0.01841(14) 0.02283(14) 0.00088(11) 0.00067(11) -0.00223(11)
    Ru6 0.02241(15) 0.02536(15) 0.01751(13) 0.00297(12) 0.00093(11) -0.00131(11)
    P1 0.0144(4) 0.0167(4) 0.0145(4) 0.0015(3) 0.0025(3) 0.0008(3)
    P2 0.0139(4) 0.0185(4) 0.0141(4) 0.0029(3) 0.0019(3) -0.0010(3)
    O1 0.0216(14) 0.0248(14) 0.0404(16) -0.0032(11) 0.0120(12) -0.0031(12)
    O2 0.0314(16) 0.0342(16) 0.0212(13) -0.0039(12) 0.0010(12) 0.0042(11)
    O3 0.0275(16) 0.0411(18) 0.0425(17) -0.0113(13) 0.0120(14) -0.0024(14)
    O4 0.0256(15) 0.0254(14) 0.0358(15) 0.0038(11) -0.0036(12) 0.0049(12)
    O5 0.054(2) 0.0303(16) 0.0262(15) 0.0020(14) 0.0114(14) 0.0054(12)
    O6 0.0350(18) 0.0390(18) 0.0484(19) -0.0153(14) -0.0042(15) 0.0028(15)
    O7 0.060(2) 0.0301(17) 0.049(2) 0.0015(16) 0.0112(17) -0.0189(15)
    O8 0.074(3) 0.0392(19) 0.0406(18) -0.0099(18) 0.0030(18) -0.0195(15)
    O9 0.049(2) 0.0286(15) 0.0264(14) 0.0004(14) 0.0090(14) 0.0064(12)
    O10 0.0250(16) 0.0443(18) 0.0386(17) 0.0007(13) 0.0007(13) 0.0064(14)
    O11 0.0322(18) 0.060(2) 0.0309(16) 0.0070(16) 0.0089(14) -0.0048(15)
    O12 0.0198(15) 0.0328(16) 0.059(2) -0.0018(12) 0.0098(14) -0.0007(14)
    O13 0.066(2) 0.0432(19) 0.0221(15) -0.0032(17) -0.0021(15) 0.0055(13)
    O14 0.0258(16) 0.0427(18) 0.055(2) -0.0092(14) 0.0167(15) -0.0095(15)
    O15 0.0211(14) 0.0338(16) 0.0414(17) 0.0017(12) -0.0020(13) -0.0043(13)
    O16 0.0240(16) 0.0417(18) 0.063(2) -0.0034(14) -0.0036(15) -0.0047(16)
    O17 0.071(3) 0.046(2) 0.0303(17) -0.0151(18) 0.0022(17) 0.0059(15)
    O18 0.0316(17) 0.0302(16) 0.0464(18) 0.0020(13) 0.0010(14) -0.0147(14)
    O19 0.0272(17) 0.052(2) 0.0455(19) 0.0074(15) 0.0094(14) 0.0025(15)
    O20 0.059(2) 0.047(2) 0.0305(16) -0.0028(17) -0.0030(16) -0.0131(15)
    O21 0.082(3) 0.0366(18) 0.0331(17) 0.0175(18) 0.0206(18) 0.0088(14)
    O22 0.0216(16) 0.060(2) 0.0481(19) 0.0081(15) 0.0000(14) 0.0062(16)
    C1 0.0236(19) 0.0161(16) 0.0219(17) 0.0051(14) 0.0086(14) 0.0005(13)
    C2 0.0226(18) 0.0166(16) 0.0233(17) -0.0038(14) 0.0043(15) -0.0003(13)
    C3 0.025(2) 0.0247(19) 0.0236(18) -0.0047(16) 0.0045(15) -0.0038(15)
    C4 0.033(2) 0.0137(16) 0.0198(17) 0.0041(15) 0.0036(15) 0.0025(13)
    C5 0.036(2) 0.0178(18) 0.0256(19) -0.0004(16) 0.0028(17) -0.0005(15)
    C6 0.034(2) 0.026(2) 0.0257(19) -0.0055(17) 0.0029(17) 0.0018(16)
    C7 0.040(2) 0.022(2) 0.029(2) -0.0044(17) 0.0042(18) -0.0033(16)
    C8 0.045(3) 0.024(2) 0.027(2) -0.0050(18) 0.0054(19) -0.0004(16)
    C9 0.028(2) 0.0231(19) 0.0209(17) -0.0001(15) 0.0024(15) -0.0022(15)
    C10 0.029(2) 0.030(2) 0.0259(19) -0.0018(17) 0.0042(17) 0.0068(16)
    C11 0.033(2) 0.031(2) 0.0168(17) 0.0048(17) 0.0058(16) -0.0040(15)
    C12 0.0221(19) 0.0218(18) 0.0279(19) 0.0035(15) 0.0040(16) -0.0027(15)
    C13 0.028(2) 0.0223(18) 0.0261(19) 0.0011(15) 0.0039(16) -0.0007(15)
    C14 0.023(2) 0.030(2) 0.031(2) -0.0002(16) 0.0042(16) -0.0046(16)
    C15 0.026(2) 0.0242(19) 0.0261(19) -0.0027(15) 0.0028(16) -0.0002(15)
    C16 0.026(2) 0.027(2) 0.035(2) -0.0002(16) -0.0009(17) -0.0044(17)
    C17 0.034(2) 0.024(2) 0.031(2) -0.0045(17) -0.0021(18) -0.0025(16)
    C18 0.0218(19) 0.027(2) 0.032(2) -0.0015(16) -0.0003(16) -0.0021(17)
    C19 0.029(2) 0.030(2) 0.0258(19) 0.0023(17) 0.0006(17) 0.0018(16)
    C20 0.033(2) 0.037(2) 0.0249(19) -0.0011(18) -0.0023(17) -0.0025(17)
    C21 0.042(3) 0.032(2) 0.0234(19) 0.0124(19) 0.0073(18) -0.0016(17)
    C22 0.030(2) 0.036(2) 0.031(2) 0.0017(18) -0.0011(18) 0.0030(17)
    C31 0.0165(17) 0.0271(19) 0.0161(16) 0.0026(14) 0.0035(13) 0.0013(13)
    C32 0.0168(17) 0.0274(19) 0.0163(15) 0.0020(14) 0.0053(13) -0.0005(14)
    C33 0.0193(17) 0.0253(18) 0.0175(16) 0.0034(14) 0.0058(14) 0.0026(14)
    C34 0.0175(17) 0.0211(17) 0.0181(16) 0.0013(13) 0.0059(13) 0.0008(13)
    C35 0.0186(17) 0.0252(18) 0.0186(16) 0.0027(14) 0.0055(14) -0.0007(14)
    C36 0.0168(17) 0.0226(18) 0.0187(16) 0.0024(13) 0.0042(13) -0.0012(13)
    C41 0.0194(17) 0.0185(16) 0.0158(15) -0.0005(13) 0.0031(13) 0.0011(13)
    C42 0.040(2) 0.0215(19) 0.0254(19) 0.0076(17) -0.0045(18) -0.0027(15)
    C43 0.054(3) 0.020(2) 0.035(2) 0.0061(19) -0.006(2) -0.0058(17)
    C44 0.038(2) 0.023(2) 0.030(2) -0.0081(17) 0.0004(18) -0.0085(16)
    C45 0.024(2) 0.029(2) 0.040(2) -0.0003(16) -0.0081(18) -0.0049(17)
    C46 0.0200(18) 0.0179(17) 0.0302(19) 0.0019(14) -0.0001(15) -0.0024(14)
    C51 0.0190(17) 0.0146(15) 0.0186(15) 0.0039(13) 0.0047(13) -0.0007(13)
    C52 0.0175(17) 0.0207(17) 0.0184(16) -0.0010(13) 0.0016(13) 0.0015(13)
    C53 0.0207(18) 0.0220(18) 0.0270(18) 0.0010(14) 0.0056(15) 0.0029(15)
    C54 0.0242(19) 0.0231(18) 0.0205(17) 0.0049(15) 0.0051(15) 0.0073(14)
    C55 0.0211(19) 0.033(2) 0.0246(18) 0.0023(16) -0.0009(15) 0.0076(16)
    C56 0.0167(17) 0.0284(19) 0.0231(17) 0.0008(15) 0.0019(14) 0.0046(15)
    C61 0.0219(18) 0.0198(17) 0.0172(16) -0.0006(14) 0.0040(14) -0.0013(13)
    C62 0.037(2) 0.0216(19) 0.032(2) 0.0038(17) -0.0040(18) -0.0050(16)
    C63 0.051(3) 0.022(2) 0.044(3) -0.0002(19) 0.002(2) -0.0108(18)
    C64 0.054(3) 0.032(2) 0.043(3) -0.013(2) -0.012(2) -0.011(2)
    C65 0.054(3) 0.037(3) 0.060(3) -0.006(2) -0.034(3) -0.003(2)
    C66 0.035(2) 0.022(2) 0.046(2) 0.0008(17) -0.015(2) -0.0016(18)
    C71 0.0217(18) 0.0206(17) 0.0194(16) 0.0045(14) 0.0044(14) -0.0022(13)
    C72 0.0234(19) 0.036(2) 0.0227(18) 0.0101(17) 0.0040(15) 0.0029(16)
    C73 0.039(2) 0.045(3) 0.0228(19) 0.020(2) 0.0064(18) 0.0086(18)
    C74 0.054(3) 0.030(2) 0.029(2) 0.015(2) 0.018(2) 0.0111(17)
    C75 0.041(3) 0.037(2) 0.033(2) -0.004(2) 0.015(2) 0.0049(19)
    C76 0.027(2) 0.034(2) 0.0267(19) -0.0002(17) 0.0054(16) 0.0040(16)
    C81 0.120(11) 0.107(8) 0.125(11) -0.002(8) 0.005(9) 0.011(8)
    C82 0.087(6) 0.094(5) 0.089(6) -0.004(4) 0.008(4) 0.008(4)
    C83 0.086(5) 0.083(4) 0.071(5) 0.001(4) -0.003(4) -0.002(4)
    C84 0.077(6) 0.069(5) 0.063(6) 0.003(4) 0.000(4) 0.000(4)
    C85 0.089(6) 0.082(5) 0.082(6) -0.007(4) 0.008(5) -0.007(4)
    C86 0.094(8) 0.059(5) 0.056(6) 0.009(6) -0.012(6) -0.003(5)
    C81X 0.074(8) 0.073(6) 0.065(7) 0.023(6) 0.024(6) 0.014(6)
    C82X 0.083(9) 0.091(7) 0.066(7) 0.045(7) 0.036(7) 0.047(7)
    C83X 0.038(5) 0.053(5) 0.023(4) -0.016(4) -0.008(4) -0.005(4)
    C84X 0.101(10) 0.059(6) 0.035(6) -0.001(6) -0.016(6) -0.015(5)
    C85X 0.123(13) 0.063(6) 0.044(6) 0.007(8) 0.017(8) -0.018(5)
    C86X 0.112(9) 0.083(7) 0.079(8) -0.023(7) 0.013(7) -0.004(6)
_geom_special_details
;
 All esds (except the esd in the dihedral angle between two l.s. planes)
 are estimated using the full covariance matrix.  The cell esds are taken
 into account individually in the estimation of esds in distances, angles
 and torsion angles; correlations between esds in cell parameters are only
 used when they are defined by crystal symmetry.  An approximate (isotropic)
 treatment of cell esds is used for estimating esds involving l.s. planes.
;
loop_
    _geom_bond_atom_site_label_1
    _geom_bond_atom_site_label_2
    _geom_bond_site_symmetry_2
    _geom_bond_distance
    _geom_bond_publ_flag
    Ru1 C2 . 1.888(4) ?
    Ru1 C1 . 1.927(4) ?
    Ru1 C3 . 1.951(4) ?
    Ru1 P1 . 2.3506(9) ?
    Ru1 Ru2 . 2.8431(4) ?
    Ru1 Ru3 . 2.8644(4) ?
    Ru2 C4 . 1.926(4) ?
    Ru2 C7 . 1.926(4) ?
    Ru2 C5 . 1.927(4) ?
    Ru2 C6 . 1.948(4) ?
    Ru2 Ru3 . 2.8378(4) ?
    Ru3 C8 . 1.913(4) ?
    Ru3 C9 . 1.928(4) ?
    Ru3 C10 . 1.941(4) ?
    Ru3 C11 . 1.948(4) ?
    Ru4 C13 . 1.885(4) ?
    Ru4 C14 . 1.927(4) ?
    Ru4 C12 . 1.928(4) ?
    Ru4 P2 . 2.3439(9) ?
    Ru4 Ru5 . 2.8454(4) ?
    Ru4 Ru6 . 2.8564(4) ?
    Ru5 C17 . 1.926(4) ?
    Ru5 C18 . 1.929(4) ?
    Ru5 C15 . 1.933(4) ?
    Ru5 C16 . 1.942(4) ?
    Ru5 Ru6 . 2.8490(4) ?
    Ru6 C20 . 1.908(4) ?
    Ru6 C22 . 1.933(5) ?
    Ru6 C21 . 1.926(4) ?
    Ru6 C19 . 1.936(4) ?
    P1 C51 . 1.829(3) ?
    P1 C31 . 1.834(4) ?
    P1 C41 . 1.836(3) ?
    P2 C71 . 1.822(4) ?
    P2 C61 . 1.830(4) ?
    P2 C36 . 1.834(4) ?
    O1 C1 . 1.141(4) ?
    O2 C2 . 1.148(4) ?
    O3 C3 . 1.131(5) ?
    O4 C4 . 1.148(5) ?
    O5 C5 . 1.133(5) ?
    O6 C6 . 1.140(5) ?
    O7 C7 . 1.139(5) ?
    O8 C8 . 1.138(5) ?
    O9 C9 . 1.133(5) ?
    O10 C10 . 1.142(5) ?
    O11 C11 . 1.135(5) ?
    O12 C12 . 1.148(5) ?
    O13 C13 . 1.144(5) ?
    O14 C14 . 1.151(5) ?
    O15 C15 . 1.147(5) ?
    O16 C16 . 1.143(5) ?
    O17 C17 . 1.131(5) ?
    O18 C18 . 1.128(5) ?
    O19 C19 . 1.141(5) ?
    O20 C20 . 1.139(5) ?
    O21 C21 . 1.130(5) ?
    O22 C22 . 1.146(5) ?
    C31 C32 . 1.534(5) ?
    C31 H31A . 0.9900 ?
    C31 H31B . 0.9900 ?
    C32 C33 . 1.524(5) ?
    C32 H32A . 0.9900 ?
    C32 H32B . 0.9900 ?
    C33 C34 . 1.529(5) ?
    C33 H33A . 0.9900 ?
    C33 H33B . 0.9900 ?
    C34 C35 . 1.523(5) ?
    C34 H34A . 0.9900 ?
    C34 H34B . 0.9900 ?
    C35 C36 . 1.529(5) ?
    C35 H35A . 0.9900 ?
    C35 H35B . 0.9900 ?
    C36 H36A . 0.9900 ?
    C36 H36B . 0.9900 ?
    C41 C42 . 1.381(5) ?
    C41 C46 . 1.381(5) ?
    C42 C43 . 1.390(6) ?
    C42 H42 . 0.9500 ?
    C43 C44 . 1.377(6) ?
    C43 H43 . 0.9500 ?
    C44 C45 . 1.377(6) ?
    C44 H44 . 0.9500 ?
    C45 C46 . 1.393(5) ?
    C45 H45 . 0.9500 ?
    C46 H46 . 0.9500 ?
    C51 C52 . 1.392(5) ?
    C51 C56 . 1.396(5) ?
    C52 C53 . 1.397(5) ?
    C52 H52 . 0.9500 ?
    C53 C54 . 1.379(5) ?
    C53 H53 . 0.9500 ?
    C54 C55 . 1.374(5) ?
    C54 H54 . 0.9500 ?
    C55 C56 . 1.384(5) ?
    C55 H55 . 0.9500 ?
    C56 H56 . 0.9500 ?
    C61 C66 . 1.372(5) ?
    C61 C62 . 1.389(5) ?
    C62 C63 . 1.381(6) ?
    C62 H62 . 0.9500 ?
    C63 C64 . 1.356(7) ?
    C63 H63 . 0.9500 ?
    C64 C65 . 1.367(7) ?
    C64 H64 . 0.9500 ?
    C65 C66 . 1.396(6) ?
    C65 H65 . 0.9500 ?
    C66 H66 . 0.9500 ?
    C71 C72 . 1.395(5) ?
    C71 C76 . 1.399(5) ?
    C72 C73 . 1.396(5) ?
    C72 H72 . 0.9500 ?
    C73 C74 . 1.370(7) ?
    C73 H73 . 0.9500 ?
    C74 C75 . 1.383(7) ?
    C74 H74 . 0.9500 ?
    C75 C76 . 1.370(6) ?
    C75 H75 . 0.9500 ?
    C76 H76 . 0.9500 ?
    C81 C82 . 1.499(5) ?
    C81 H81A . 0.9800 ?
    C81 H81B . 0.9800 ?
    C81 H81C . 0.9800 ?
    C82 C83 . 1.496(5) ?
    C82 H82A . 0.9900 ?
    C82 H82B . 0.9900 ?
    C83 C84 . 1.502(5) ?
    C83 H83A . 0.9900 ?
    C83 H83B . 0.9900 ?
    C84 C85 . 1.497(5) ?
    C84 H84A . 0.9900 ?
    C84 H84B . 0.9900 ?
    C85 C86 . 1.504(5) ?
    C85 H85A . 0.9900 ?
    C85 H85B . 0.9900 ?
    C86 H86A . 0.9800 ?
    C86 H86B . 0.9800 ?
    C86 H86C . 0.9800 ?
    C81X C82X . 1.503(5) ?
    C81X H81D . 0.9800 ?
    C81X H81E . 0.9800 ?
    C81X H81F . 0.9800 ?
    C82X C83X . 1.506(5) ?
    C82X H82C . 0.9900 ?
    C82X H82D . 0.9900 ?
    C83X C84X . 1.501(5) ?
    C83X H83C . 0.9900 ?
    C83X H83D . 0.9900 ?
    C84X C85X . 1.489(5) ?
    C84X H84C . 0.9900 ?
    C84X H84D . 0.9900 ?
    C85X C86X . 1.505(5) ?
    C85X H85C . 0.9900 ?
    C85X H85D . 0.9900 ?
    C86X H86D . 0.9800 ?
    C86X H86E . 0.9800 ?
    C86X H86F . 0.9800 ?
loop_
    _geom_angle_atom_site_label_1
    _geom_angle_atom_site_label_2
    _geom_angle_atom_site_label_3
    _geom_angle_site_symmetry_1
    _geom_angle_site_symmetry_3
    _geom_angle
    _geom_angle_publ_flag
    C2 Ru1 C1 . . 93.19(15) ?
    C2 Ru1 C3 . . 92.90(16) ?
    C1 Ru1 C3 . . 173.85(15) ?
    C2 Ru1 P1 . . 100.79(11) ?
    C1 Ru1 P1 . . 87.47(10) ?
    C3 Ru1 P1 . . 92.18(12) ?
    C2 Ru1 Ru2 . . 92.04(11) ?
    C1 Ru1 Ru2 . . 97.12(10) ?
    C3 Ru1 Ru2 . . 81.85(11) ?
    P1 Ru1 Ru2 . . 166.14(2) ?
    C2 Ru1 Ru3 . . 145.87(11) ?
    C1 Ru1 Ru3 . . 73.77(11) ?
    C3 Ru1 Ru3 . . 100.62(11) ?
    P1 Ru1 Ru3 . . 109.75(2) ?
    Ru2 Ru1 Ru3 . . 59.630(9) ?
    C4 Ru2 C7 . . 92.79(17) ?
    C4 Ru2 C5 . . 92.47(16) ?
    C7 Ru2 C5 . . 101.53(17) ?
    C4 Ru2 C6 . . 170.51(16) ?
    C7 Ru2 C6 . . 94.20(18) ?
    C5 Ru2 C6 . . 92.43(17) ?
    C4 Ru2 Ru3 . . 91.68(10) ?
    C7 Ru2 Ru3 . . 101.66(12) ?
    C5 Ru2 Ru3 . . 156.20(12) ?
    C6 Ru2 Ru3 . . 80.62(12) ?
    C4 Ru2 Ru1 . . 75.64(11) ?
    C7 Ru2 Ru1 . . 157.76(13) ?
    C5 Ru2 Ru1 . . 97.94(11) ?
    C6 Ru2 Ru1 . . 95.63(12) ?
    Ru3 Ru2 Ru1 . . 60.559(10) ?
    C8 Ru3 C9 . . 97.59(16) ?
    C8 Ru3 C10 . . 97.34(19) ?
    C9 Ru3 C10 . . 91.23(17) ?
    C8 Ru3 C11 . . 92.51(18) ?
    C9 Ru3 C11 . . 91.69(17) ?
    C10 Ru3 C11 . . 169.27(16) ?
    C8 Ru3 Ru2 . . 93.38(12) ?
    C9 Ru3 Ru2 . . 167.57(11) ?
    C10 Ru3 Ru2 . . 93.16(11) ?
    C11 Ru3 Ru2 . . 81.97(12) ?
    C8 Ru3 Ru1 . . 148.89(13) ?
    C9 Ru3 Ru1 . . 111.03(11) ?
    C10 Ru3 Ru1 . . 70.94(12) ?
    C11 Ru3 Ru1 . . 98.38(11) ?
    Ru2 Ru3 Ru1 . . 59.811(9) ?
    C13 Ru4 C14 . . 90.16(18) ?
    C13 Ru4 C12 . . 93.49(17) ?
    C14 Ru4 C12 . . 175.82(16) ?
    C13 Ru4 P2 . . 100.25(12) ?
    C14 Ru4 P2 . . 91.98(12) ?
    C12 Ru4 P2 . . 89.38(11) ?
    C13 Ru4 Ru5 . . 95.90(12) ?
    C14 Ru4 Ru5 . . 78.78(12) ?
    C12 Ru4 Ru5 . . 98.80(11) ?
    P2 Ru4 Ru5 . . 161.41(2) ?
    C13 Ru4 Ru6 . . 153.66(12) ?
    C14 Ru4 Ru6 . . 94.70(12) ?
    C12 Ru4 Ru6 . . 81.13(11) ?
    P2 Ru4 Ru6 . . 105.42(2) ?
    Ru5 Ru4 Ru6 . . 59.956(10) ?
    C17 Ru5 C18 . . 103.41(17) ?
    C17 Ru5 C15 . . 91.02(17) ?
    C18 Ru5 C15 . . 94.36(17) ?
    C17 Ru5 C16 . . 92.36(18) ?
    C18 Ru5 C16 . . 89.77(17) ?
    C15 Ru5 C16 . . 173.92(17) ?
    C17 Ru5 Ru4 . . 97.59(12) ?
    C18 Ru5 Ru4 . . 157.80(12) ?
    C15 Ru5 Ru4 . . 78.01(12) ?
    C16 Ru5 Ru4 . . 96.53(12) ?
    C17 Ru5 Ru6 . . 155.84(13) ?
    C18 Ru5 Ru6 . . 99.99(12) ?
    C15 Ru5 Ru6 . . 93.16(11) ?
    C16 Ru5 Ru6 . . 81.72(13) ?
    Ru4 Ru5 Ru6 . . 60.213(10) ?
    C20 Ru6 C22 . . 96.98(19) ?
    C20 Ru6 C21 . . 100.63(18) ?
    C22 Ru6 C21 . . 90.24(19) ?
    C20 Ru6 C19 . . 92.56(18) ?
    C22 Ru6 C19 . . 170.42(18) ?
    C21 Ru6 C19 . . 88.92(18) ?
    C20 Ru6 Ru5 . . 89.47(13) ?
    C22 Ru6 Ru5 . . 93.73(13) ?
    C21 Ru6 Ru5 . . 168.62(13) ?
    C19 Ru6 Ru5 . . 85.39(12) ?
    C20 Ru6 Ru4 . . 147.96(13) ?
    C22 Ru6 Ru4 . . 77.65(12) ?
    C21 Ru6 Ru4 . . 110.86(12) ?
    C19 Ru6 Ru4 . . 93.74(12) ?
    Ru5 Ru6 Ru4 . . 59.831(10) ?
    C51 P1 C31 . . 102.71(16) ?
    C51 P1 C41 . . 102.18(16) ?
    C31 P1 C41 . . 102.02(16) ?
    C51 P1 Ru1 . . 116.05(11) ?
    C31 P1 Ru1 . . 115.00(12) ?
    C41 P1 Ru1 . . 116.74(11) ?
    C71 P2 C61 . . 99.68(16) ?
    C71 P2 C36 . . 104.11(16) ?
    C61 P2 C36 . . 102.27(16) ?
    C71 P2 Ru4 . . 117.77(12) ?
    C61 P2 Ru4 . . 117.29(12) ?
    C36 P2 Ru4 . . 113.47(12) ?
    O1 C1 Ru1 . . 171.7(3) ?
    O2 C2 Ru1 . . 174.1(3) ?
    O3 C3 Ru1 . . 175.7(3) ?
    O4 C4 Ru2 . . 174.4(3) ?
    O5 C5 Ru2 . . 178.7(4) ?
    O6 C6 Ru2 . . 176.2(4) ?
    O7 C7 Ru2 . . 174.2(4) ?
    O8 C8 Ru3 . . 178.7(4) ?
    O9 C9 Ru3 . . 174.9(3) ?
    O10 C10 Ru3 . . 169.7(4) ?
    O11 C11 Ru3 . . 174.8(3) ?
    O12 C12 Ru4 . . 172.9(3) ?
    O13 C13 Ru4 . . 176.6(4) ?
    O14 C14 Ru4 . . 173.4(4) ?
    O15 C15 Ru5 . . 174.1(3) ?
    O16 C16 Ru5 . . 173.7(4) ?
    O17 C17 Ru5 . . 178.1(4) ?
    O18 C18 Ru5 . . 179.4(4) ?
    O19 C19 Ru6 . . 173.2(4) ?
    O20 C20 Ru6 . . 178.9(4) ?
    O21 C21 Ru6 . . 175.2(4) ?
    O22 C22 Ru6 . . 171.9(4) ?
    C32 C31 P1 . . 113.5(2) ?
    C32 C31 H31A . . 108.9 ?
    P1 C31 H31A . . 108.9 ?
    C32 C31 H31B . . 108.9 ?
    P1 C31 H31B . . 108.9 ?
    H31A C31 H31B . . 107.7 ?
    C33 C32 C31 . . 111.5(3) ?
    C33 C32 H32A . . 109.3 ?
    C31 C32 H32A . . 109.3 ?
    C33 C32 H32B . . 109.3 ?
    C31 C32 H32B . . 109.3 ?
    H32A C32 H32B . . 108.0 ?
    C32 C33 C34 . . 113.0(3) ?
    C32 C33 H33A . . 109.0 ?
    C34 C33 H33A . . 109.0 ?
    C32 C33 H33B . . 109.0 ?
    C34 C33 H33B . . 109.0 ?
    H33A C33 H33B . . 107.8 ?
    C33 C34 C35 . . 112.2(3) ?
    C33 C34 H34A . . 109.2 ?
    C35 C34 H34A . . 109.2 ?
    C33 C34 H34B . . 109.2 ?
    C35 C34 H34B . . 109.2 ?
    H34A C34 H34B . . 107.9 ?
    C36 C35 C34 . . 113.3(3) ?
    C36 C35 H35A . . 108.9 ?
    C34 C35 H35A . . 108.9 ?
    C36 C35 H35B . . 108.9 ?
    C34 C35 H35B . . 108.9 ?
    H35A C35 H35B . . 107.7 ?
    C35 C36 P2 . . 112.5(2) ?
    C35 C36 H36A . . 109.1 ?
    P2 C36 H36A . . 109.1 ?
    C35 C36 H36B . . 109.1 ?
    P2 C36 H36B . . 109.1 ?
    H36A C36 H36B . . 107.8 ?
    C42 C41 C46 . . 119.0(3) ?
    C42 C41 P1 . . 118.8(3) ?
    C46 C41 P1 . . 122.2(3) ?
    C41 C42 C43 . . 120.4(4) ?
    C41 C42 H42 . . 119.8 ?
    C43 C42 H42 . . 119.8 ?
    C44 C43 C42 . . 120.4(4) ?
    C44 C43 H43 . . 119.8 ?
    C42 C43 H43 . . 119.8 ?
    C45 C44 C43 . . 119.4(4) ?
    C45 C44 H44 . . 120.3 ?
    C43 C44 H44 . . 120.3 ?
    C44 C45 C46 . . 120.2(4) ?
    C44 C45 H45 . . 119.9 ?
    C46 C45 H45 . . 119.9 ?
    C41 C46 C45 . . 120.5(3) ?
    C41 C46 H46 . . 119.7 ?
    C45 C46 H46 . . 119.7 ?
    C52 C51 C56 . . 119.0(3) ?
    C52 C51 P1 . . 120.0(3) ?
    C56 C51 P1 . . 121.0(3) ?
    C51 C52 C53 . . 120.3(3) ?
    C51 C52 H52 . . 119.9 ?
    C53 C52 H52 . . 119.9 ?
    C54 C53 C52 . . 120.1(3) ?
    C54 C53 H53 . . 119.9 ?
    C52 C53 H53 . . 119.9 ?
    C55 C54 C53 . . 119.7(3) ?
    C55 C54 H54 . . 120.2 ?
    C53 C54 H54 . . 120.2 ?
    C54 C55 C56 . . 121.1(4) ?
    C54 C55 H55 . . 119.4 ?
    C56 C55 H55 . . 119.4 ?
    C55 C56 C51 . . 119.9(3) ?
    C55 C56 H56 . . 120.1 ?
    C51 C56 H56 . . 120.1 ?
    C66 C61 C62 . . 118.4(3) ?
    C66 C61 P2 . . 122.9(3) ?
    C62 C61 P2 . . 118.7(3) ?
    C63 C62 C61 . . 120.6(4) ?
    C63 C62 H62 . . 119.7 ?
    C61 C62 H62 . . 119.7 ?
    C64 C63 C62 . . 120.6(4) ?
    C64 C63 H63 . . 119.7 ?
    C62 C63 H63 . . 119.7 ?
    C63 C64 C65 . . 119.8(4) ?
    C63 C64 H64 . . 120.1 ?
    C65 C64 H64 . . 120.1 ?
    C64 C65 C66 . . 120.4(4) ?
    C64 C65 H65 . . 119.8 ?
    C66 C65 H65 . . 119.8 ?
    C61 C66 C65 . . 120.3(4) ?
    C61 C66 H66 . . 119.9 ?
    C65 C66 H66 . . 119.9 ?
    C72 C71 C76 . . 118.4(4) ?
    C72 C71 P2 . . 122.5(3) ?
    C76 C71 P2 . . 119.1(3) ?
    C73 C72 C71 . . 119.9(4) ?
    C73 C72 H72 . . 120.0 ?
    C71 C72 H72 . . 120.0 ?
    C74 C73 C72 . . 120.7(4) ?
    C74 C73 H73 . . 119.6 ?
    C72 C73 H73 . . 119.6 ?
    C73 C74 C75 . . 119.5(4) ?
    C73 C74 H74 . . 120.3 ?
    C75 C74 H74 . . 120.3 ?
    C76 C75 C74 . . 120.7(4) ?
    C76 C75 H75 . . 119.6 ?
    C74 C75 H75 . . 119.6 ?
    C75 C76 C71 . . 120.7(4) ?
    C75 C76 H76 . . 119.6 ?
    C71 C76 H76 . . 119.6 ?
    C82 C81 H81A . . 109.5 ?
    C82 C81 H81B . . 109.5 ?
    H81A C81 H81B . . 109.5 ?
    C82 C81 H81C . . 109.5 ?
    H81A C81 H81C . . 109.5 ?
    H81B C81 H81C . . 109.5 ?
    C83 C82 C81 . . 110.4(17) ?
    C83 C82 H82A . . 109.6 ?
    C81 C82 H82A . . 109.6 ?
    C83 C82 H82B . . 109.6 ?
    C81 C82 H82B . . 109.6 ?
    H82A C82 H82B . . 108.1 ?
    C82 C83 C84 . . 112.4(15) ?
    C82 C83 H83A . . 109.1 ?
    C84 C83 H83A . . 109.1 ?
    C82 C83 H83B . . 109.1 ?
    C84 C83 H83B . . 109.1 ?
    H83A C83 H83B . . 107.9 ?
    C85 C84 C83 . . 146.3(16) ?
    C85 C84 H84A . . 100.3 ?
    C83 C84 H84A . . 100.3 ?
    C85 C84 H84B . . 100.3 ?
    C83 C84 H84B . . 100.3 ?
    H84A C84 H84B . . 104.2 ?
    C84 C85 C86 . . 110.4(11) ?
    C84 C85 H85A . . 109.6 ?
    C86 C85 H85A . . 109.6 ?
    C84 C85 H85B . . 109.6 ?
    C86 C85 H85B . . 109.6 ?
    H85A C85 H85B . . 108.1 ?
    C85 C86 H86A . . 109.5 ?
    C85 C86 H86B . . 109.5 ?
    H86A C86 H86B . . 109.5 ?
    C85 C86 H86C . . 109.5 ?
    H86A C86 H86C . . 109.5 ?
    H86B C86 H86C . . 109.5 ?
    C82X C81X H81D . . 109.5 ?
    C82X C81X H81E . . 109.5 ?
    H81D C81X H81E . . 109.5 ?
    C82X C81X H81F . . 109.5 ?
    H81D C81X H81F . . 109.5 ?
    H81E C81X H81F . . 109.5 ?
    C83X C82X C81X . . 116.5(12) ?
    C83X C82X H82C . . 108.2 ?
    C81X C82X H82C . . 108.2 ?
    C83X C82X H82D . . 108.2 ?
    C81X C82X H82D . . 108.2 ?
    H82C C82X H82D . . 107.3 ?
    C82X C83X C84X . . 106.5(9) ?
    C82X C83X H83C . . 110.4 ?
    C84X C83X H83C . . 110.4 ?
    C82X C83X H83D . . 110.4 ?
    C84X C83X H83D . . 110.4 ?
    H83C C83X H83D . . 108.6 ?
    C85X C84X C83X . . 111.0(10) ?
    C85X C84X H84C . . 109.4 ?
    C83X C84X H84C . . 109.4 ?
    C85X C84X H84D . . 109.4 ?
    C83X C84X H84D . . 109.4 ?
    H84C C84X H84D . . 108.0 ?
    C84X C85X C86X . . 110.5(12) ?
    C84X C85X H85C . . 109.6 ?
    C86X C85X H85C . . 109.6 ?
    C84X C85X H85D . . 109.6 ?
    C86X C85X H85D . . 109.6 ?
    H85C C85X H85D . . 108.1 ?
    C85X C86X H86D . . 109.5 ?
    C85X C86X H86E . . 109.5 ?
    H86D C86X H86E . . 109.5 ?
    C85X C86X H86F . . 109.5 ?
    H86D C86X H86F . . 109.5 ?
    H86E C86X H86F . . 109.5 ?
loop_
    _geom_torsion_atom_site_label_1
    _geom_torsion_atom_site_label_2
    _geom_torsion_atom_site_label_3
    _geom_torsion_atom_site_label_4
    _geom_torsion_site_symmetry_1
    _geom_torsion_site_symmetry_2
    _geom_torsion_site_symmetry_3
    _geom_torsion_site_symmetry_4
    _geom_torsion
    _geom_torsion_publ_flag
    C51 P1 C31 C32 . . . . -161.5(3) ?
    C41 P1 C31 C32 . . . . -55.9(3) ?
    Ru1 P1 C31 C32 . . . . 71.5(3) ?
    P1 C31 C32 C33 . . . . -177.8(3) ?
    C31 C32 C33 C34 . . . . -174.6(3) ?
    C32 C33 C34 C35 . . . . -177.4(3) ?
    C33 C34 C35 C36 . . . . 173.7(3) ?
    C34 C35 C36 P2 . . . . 175.5(2) ?
    C71 P2 C36 C35 . . . . 160.6(3) ?
    C61 P2 C36 C35 . . . . 57.2(3) ?
    Ru4 P2 C36 C35 . . . . -70.1(3) ?
    C51 P1 C41 C42 . . . . 54.3(3) ?
    C31 P1 C41 C42 . . . . -51.8(3) ?
    Ru1 P1 C41 C42 . . . . -178.0(3) ?
    C51 P1 C41 C46 . . . . -128.3(3) ?
    C31 P1 C41 C46 . . . . 125.7(3) ?
    Ru1 P1 C41 C46 . . . . -0.6(4) ?
    C46 C41 C42 C43 . . . . 0.5(6) ?
    P1 C41 C42 C43 . . . . 178.0(3) ?
    C41 C42 C43 C44 . . . . -1.4(7) ?
    C42 C43 C44 C45 . . . . 1.7(7) ?
    C43 C44 C45 C46 . . . . -1.2(7) ?
    C42 C41 C46 C45 . . . . 0.0(6) ?
    P1 C41 C46 C45 . . . . -177.5(3) ?
    C44 C45 C46 C41 . . . . 0.4(6) ?
    C31 P1 C51 C52 . . . . 145.4(3) ?
    C41 P1 C51 C52 . . . . 39.9(3) ?
    Ru1 P1 C51 C52 . . . . -88.3(3) ?
    C31 P1 C51 C56 . . . . -36.3(3) ?
    C41 P1 C51 C56 . . . . -141.8(3) ?
    Ru1 P1 C51 C56 . . . . 90.1(3) ?
    C56 C51 C52 C53 . . . . -0.4(5) ?
    P1 C51 C52 C53 . . . . 178.0(3) ?
    C51 C52 C53 C54 . . . . 0.4(5) ?
    C52 C53 C54 C55 . . . . 0.1(6) ?
    C53 C54 C55 C56 . . . . -0.7(6) ?
    C54 C55 C56 C51 . . . . 0.7(6) ?
    C52 C51 C56 C55 . . . . -0.1(5) ?
    P1 C51 C56 C55 . . . . -178.5(3) ?
    C71 P2 C61 C66 . . . . 127.9(4) ?
    C36 P2 C61 C66 . . . . -125.2(4) ?
    Ru4 P2 C61 C66 . . . . -0.4(4) ?
    C71 P2 C61 C62 . . . . -51.7(3) ?
    C36 P2 C61 C62 . . . . 55.2(3) ?
    Ru4 P2 C61 C62 . . . . -180.0(3) ?
    C66 C61 C62 C63 . . . . 0.2(6) ?
    P2 C61 C62 C63 . . . . 179.8(4) ?
    C61 C62 C63 C64 . . . . -0.5(7) ?
    C62 C63 C64 C65 . . . . 0.9(8) ?
    C63 C64 C65 C66 . . . . -0.9(9) ?
    C62 C61 C66 C65 . . . . -0.2(7) ?
    P2 C61 C66 C65 . . . . -179.8(4) ?
    C64 C65 C66 C61 . . . . 0.5(8) ?
    C61 P2 C71 C72 . . . . 131.1(3) ?
    C36 P2 C71 C72 . . . . 25.7(4) ?
    Ru4 P2 C71 C72 . . . . -100.9(3) ?
    C61 P2 C71 C76 . . . . -46.9(3) ?
    C36 P2 C71 C76 . . . . -152.2(3) ?
    Ru4 P2 C71 C76 . . . . 81.1(3) ?
    C76 C71 C72 C73 . . . . 0.1(6) ?
    P2 C71 C72 C73 . . . . -177.9(3) ?
    C71 C72 C73 C74 . . . . -0.2(6) ?
    C72 C73 C74 C75 . . . . 0.3(7) ?
    C73 C74 C75 C76 . . . . -0.3(7) ?
    C74 C75 C76 C71 . . . . 0.2(7) ?
    C72 C71 C76 C75 . . . . -0.1(6) ?
    P2 C71 C76 C75 . . . . 178.0(3) ?
    C81 C82 C83 C84 . . . . 174(2) ?
    C82 C83 C84 C85 . . . . -42(4) ?
    C83 C84 C85 C86 . . . . -174(3) ?
    C81X C82X C83X C84X . . . . -175.3(17) ?
    C82X C83X C84X C85X . . . . 171.2(13) ?
    C83X C84X C85X C86X . . . . 179.7(14) ?
loop_
    _geom_hbond_atom_site_label_D
    _geom_hbond_atom_site_label_H
    _geom_hbond_atom_site_label_A
    _geom_hbond_site_symmetry_A
    _geom_hbond_distance_DH
    _geom_hbond_distance_HA
    _geom_hbond_distance_DA
    _geom_hbond_angle_DHA
    C35 H35B O20 4_564 0.99 2.60 3.297(5) 128
    C36 H36B O4 3_766 0.99 2.54 3.393(4) 144
    C42 H42 O7 2_755 0.95 2.56 3.401(5) 148
    C52 H52 O19 4_664 0.95 2.52 3.448(4) 167
    C55 H55 O14 4_564 0.95 2.54 3.278(5) 134
    C62 H62 O18 2_646 0.95 2.59 3.501(5) 161
    C82X H82D O8 3_666 0.99 2.55 3.391(16) 143
    C81X H81F O17 4_565 0.98 2.59 3.48(2) 150
    C82X H82C O11 1_456 0.99 2.59 3.528(14) 157
_shelx_hkl_file
;
   2   0   0 9999.99  221.12   2
   3   0   0 310.459   8.439   2
   4   0   0 2264.80   50.62   2
   4   0   0 2219.75   47.71   1
   5   0   0 2138.26   46.63   1
   5   0   0 2176.54   49.43   2
   6   0   0 77.6857  3.9353   1
   6   0   0 75.4343  4.1015   2
   7   0   0 1594.56   38.32   2
   7   0   0 1567.47   36.12   1
   8   0   0 68.5451  4.2034   1
   8   0   0 64.6676  4.3418   2
   9   0   0 892.038  24.581   2
   9   0   0 890.961  23.193   1
  10   0   0 477.663  14.993   1
  10   0   0 488.133  16.006   2
  11   0   0 125.818   6.818   1
  12   0   0 80.5858  5.6575   1
  13   0   0 6.05931 2.14555   1
  14   0   0 23.3743  4.1220   1
  15   0   0 126.911   8.097   1
  16   0   0 40.5412  5.6781   1
  17   0   0 119.127   8.433   1
 -18   0   0 59.4796  6.7012   2
  18   0   0 71.1516  6.7547   1
  19   0   0 75.5147  7.3928   1
 -19   0   0 54.7736  7.7270   2
  20   0   0 39.5533  6.2138   1
 -20   0   0 32.2588  6.3533   2
   0  -1   0 0.02961 0.03331   3
   0   1   0 -0.0058  0.0398   3
  -1   1   0 161.224   3.870   3
   2  -1   0 1030.28   23.19   2
  -2   1   0 1052.72   21.97   3
   2   1   0 1010.33   23.52   2
   3  -1   0 1045.61   24.33   2
   3   1   0 1063.90   24.69   2
   4  -1   0 1872.08   40.69   1
   4  -1   0 1920.27   43.00   2
   4   1   0 1886.71   43.31   2
   4   1   0 1898.28   40.78   1
   5  -1   0 2018.92   46.27   2
   5  -1   0 1997.64   43.83   1
   5   1   0 2034.14   46.64   2
   5   1   0 2023.62   43.90   1
   6  -1   0 1122.42   27.26   2
   6  -1   0 1133.77   25.90   1
   6   1   0 1087.49   25.79   1
   6   1   0 1065.55   27.40   2
   7  -1   0 400.672  11.793   1
   7  -1   0 404.715  12.407   2
   7   1   0 404.347  12.682   2
   7   1   0 400.654  11.851   1
   8  -1   0 234.859   8.627   1
   8  -1   0 240.511   9.104   2
   8   1   0 250.116   8.830   1
   8   1   0 246.784   9.414   2
   9  -1   0 16.5017  2.7114   1
   9  -1   0 18.4880  2.8584   2
   9   1   0 22.3374  3.2487   2
   9   1   0 15.3259  2.5605   1
  10  -1   0 53.5158  4.2920   1
  10  -1   0 55.6141  4.5680   2
  10   1   0 52.1547  4.5041   2
  10   1   0 48.5790  4.1634   1
  11  -1   0 15.6686  2.9903   1
  11   1   0 11.0269  2.5104   1
  12  -1   0 89.9870  5.9433   1
  12   1   0 89.6528  5.9351   1
  13  -1   0 15.1285  3.2585   1
  13   1   0 15.4776  3.0689   1
  14  -1   0 284.445  12.265   1
  14   1   0 301.261  12.435   1
  15  -1   0 58.5585  5.7211   1
  15   1   0 51.3200  5.3893   1
  16  -1   0 144.779   8.916   1
  16   1   0 140.127   8.700   1
  17  -1   0 -0.1662  1.8257   1
  17   1   0 2.90223 2.33834   1
  18  -1   0 16.0102  4.1448   1
  18   1   0 18.7866  4.1569   1
 -18   1   0 20.2420  4.9067   2
  19  -1   0 0.58385 2.65443   1
 -19  -1   0 2.53744 2.70944   2
  19   1   0 -0.1562  2.6310   1
 -19   1   0 2.36083 2.77525   2
  20  -1   0 7.11571 2.96959   1
 -20  -1   0 -0.8333  2.8107   2
 -20   1   0 2.11969 3.28425   2
  20   1   0 1.26741 2.44844   1
  -1  -2   0 4618.12  102.04   5
   1  -2   0 4306.27   96.71   3
  -1   2   0 4565.80   97.16   3
   1   2   0 4842.43  101.78   2
   1   2   0 4566.98  101.49   5
   2  -2   0 1.38496 0.45050   3
   2  -2   0 1.83675 0.42775   2
   2   2   0 1.47161 0.56995   2
  -2   2   0 2.62123 0.59370   3
   3  -2   0 1135.74   26.14   2
   3  -2   0 1144.48   24.93   3
   3   2   0 1151.65   26.85   2
  -3   2   0 1161.49   24.95   3
   4  -2   0 410.255  10.771   2
   4  -2   0 391.290  10.411   1
   4   2   0 405.025  10.526   1
  -4   2   0 411.857  10.458   3
   4   2   0 405.551  11.310   2
   5  -2   0 761.541  19.568   2
   5  -2   0 771.490  18.844   1
   5   2   0 800.527  18.997   1
  -5   2   0 809.681  18.872   3
   5   2   0 803.968  20.366   2
   6  -2   0 542.417  14.814   2
   6  -2   0 540.711  14.250   1
   6   2   0 523.983  14.198   1
   6   2   0 527.764  15.289   2
  -6   2   0 559.808  14.367   3
   7  -2   0 14.5092  2.1398   1
   7  -2   0 16.2257  2.3031   2
   7   2   0 10.1447  1.8802   1
   7   2   0 9.84669 1.96584   2
   8  -2   0 493.344  14.467   1
   8  -2   0 529.271  15.312   2
   8   2   0 495.071  14.501   1
   8   2   0 512.602  15.771   2
   9  -2   0 163.541   7.191   1
   9  -2   0 162.440   7.403   2
   9   2   0 168.711   7.915   2
   9   2   0 168.122   7.304   1
  10  -2   0 682.860  19.228   1
  10  -2   0 670.978  19.991   2
  10   2   0 652.670  20.435   2
  10   2   0 686.373  19.209   1
  11  -2   0 69.4180  5.0803   1
  11   2   0 70.8336  5.0322   1
  12  -2   0 130.031   7.215   1
  12   2   0 129.903   7.199   1
  13  -2   0 15.7414  3.1986   1
  13   2   0 21.7084  3.6364   1
  14  -2   0 1.56353 1.87957   1
  14   2   0 2.47666 1.97026   1
  15  -2   0 4.08886 2.33478   1
  15   2   0 -0.0143  1.7160   1
  16  -2   0 35.4566  5.4185   1
  16   2   0 40.8217  5.5834   1
  17  -2   0 20.4902  4.3392   1
  17   2   0 14.6782  4.0909   1
  18  -2   0 34.5436  5.8223   1
  18   2   0 40.5668  6.0172   1
 -18   2   0 37.2367  5.9666   2
 -19  -2   0 18.9970  5.0075   2
  19  -2   0 15.8154  4.5493   1
  19   2   0 16.6835  4.5674   1
 -19   2   0 13.4659  4.1862   2
 -20  -2   0 34.0036  6.5480   2
  20  -2   0 34.5742  5.8695   1
 -20   2   0 24.9387  5.5715   2
  20   2   0 33.2190  6.0175   1
   0  -3   0 -0.3244  0.2787   5
   0  -3   0 0.21862 0.39724   3
   0   3   0 -0.0495  0.3786   3
   0   3   0 -0.7366  0.1635   5
  -1  -3   0 79.0413  2.8906   3
  -1  -3   0 81.6028  2.5412   5
   1  -3   0 85.1400  2.8691   3
  -1   3   0 79.3001  2.9565   3
   1   3   0 80.4748  2.4319   5
   1   3   0 82.3417  2.8018   2
  -2  -3   0 5.47036 0.44479   5
   2  -3   0 4.19555 0.51251   2
   2  -3   0 6.26246 0.87072   3
   2   3   0 6.35333 0.95633   2
  -2   3   0 6.24199 0.89171   3
   3  -3   0 54.8367  2.2655   2
   3  -3   0 55.8305  2.5019   3
   3   3   0 57.2323  2.8110   2
  -3   3   0 56.7084  2.5632   3
   4  -3   0 120.087   4.472   1
   4  -3   0 126.637   4.356   2
   4  -3   0 124.126   4.478   3
   4   3   0 123.836   4.589   1
  -4   3   0 129.813   4.522   3
   4   3   0 118.744   4.911   2
   5  -3   0 558.900  14.533   2
   5  -3   0 551.562  14.229   1
   5   3   0 556.664  15.426   2
  -5   3   0 578.934  14.253   3
   5   3   0 557.747  14.366   1
   6  -3   0 125.882   5.370   1
   6  -3   0 138.272   5.498   2
   6   3   0 135.685   6.021   2
   6   3   0 145.273   5.705   1
  -6   3   0 150.013   5.641   3
   7  -3   0 163.138   6.481   1
   7  -3   0 167.487   6.571   2
   7   3   0 163.440   7.114   2
   7   3   0 164.587   6.543   1
   8  -3   0 34.3475  2.9896   1
   8  -3   0 31.6026  2.8682   2
   8   3   0 37.0288  3.3651   2
   8   3   0 31.0259  3.0355   1
   9  -3   0 82.6695  4.9967   1
   9  -3   0 91.7910  5.2498   2
   9   3   0 83.8537  5.0365   1
   9   3   0 79.4364  5.3588   2
  10  -3   0 4.97288 1.84322   2
  10  -3   0 3.79872 1.58133   1
  10   3   0 6.40951 2.02954   1
  10   3   0 6.34772 2.14424   2
  11  -3   0 12.6513  2.6810   1
  11   3   0 11.8766  2.5847   1
  12  -3   0 15.8841  3.0134   1
  12   3   0 13.2940  2.8502   1
  13  -3   0 90.4101  6.3374   1
  13   3   0 100.218   6.569   1
  14  -3   0 59.4799  5.5496   1
  14   3   0 58.4711  5.4062   1
  15  -3   0 284.405  12.680   1
  15   3   0 287.828  12.636   1
  16  -3   0 13.4655  3.5977   1
  16   3   0 13.7422  3.3994   1
  17  -3   0 190.503  10.679   1
  17   3   0 188.103  10.638   1
  18  -3   0 1.29773 2.20493   1
 -18   3   0 -0.3570  2.2532   2
  18   3   0 1.08542 2.10418   1
 -19  -3   0 54.0124  7.7635   2
  19  -3   0 63.9040  6.6730   1
  19   3   0 57.7638  7.5995   1
 -19   3   0 53.5161  7.3710   2
  20  -3   0 1.55364 2.98770   1
 -20  -3   0 0.98400 2.95242   2
 -20  -3   0 4.62505 3.36742   1
  20   3   0 3.57665 3.34640   1
 -20   3   0 3.20929 3.17151   2
   0  -4   0 902.632  19.556   3
   0  -4   0 905.707  20.443   5
   0   4   0 826.318  20.385   5
   0   4   0 891.291  19.536   3
  -1  -4   0 142.767   4.059   5
   1  -4   0 130.483   4.436   3
  -1  -4   0 132.596   4.338   3
   1   4   0 143.490   4.167   2
   1   4   0 126.441   4.254   3
  -1   4   0 127.742   4.552   3
   1   4   0 135.886   3.881   5
  -2  -4   0 284.685   7.065   5
   2  -4   0 277.023   6.612   2
   2  -4   0 275.994   7.405   3
  -2  -4   0 279.320   7.794   3
   2   4   0 282.239   6.762   5
  -2   4   0 291.251   7.529   3
   2   4   0 287.157   7.909   2
   3  -4   0 75.1814  2.6518   2
  -3  -4   0 79.5696  3.7142   1
  -3  -4   0 79.1595  2.2403   5
   3  -4   0 76.0407  3.1523   3
   3   4   0 78.3179  3.5657   2
  -3   4   0 75.8047  3.1408   3
   4  -4   0 115.226   4.343   3
   4  -4   0 115.678   4.008   2
  -4  -4   0 113.127   4.751   1
   4  -4   0 110.208   4.360   1
  -4   4   0 114.045   4.301   3
   4   4   0 116.971   4.857   2
   4   4   0 118.012   4.527   1
   5  -4   0 138.096   5.331   1
   5  -4   0 138.864   5.244   3
   5  -4   0 139.196   5.023   2
  -5   4   0 142.760   5.352   3
   5   4   0 141.848   5.433   1
   5   4   0 139.135   5.888   2
   6  -4   0 7.02076 1.37900   2
   6  -4   0 9.15888 1.66388   1
  -6   4   0 8.68683 1.54742   3
   6   4   0 7.78782 1.75352   2
   6   4   0 9.09496 1.63109   1
   7  -4   0 116.234   5.131   2
   7  -4   0 112.177   5.244   1
   7   4   0 113.197   5.312   1
   7   4   0 111.639   5.791   2
   8  -4   0 9.52752 1.92920   2
   8  -4   0 9.45755 1.88691   1
   8   4   0 5.08495 1.71970   2
   8   4   0 6.55640 1.70376   1
   9  -4   0 422.283  13.152   2
   9  -4   0 398.135  12.767   1
   9   4   0 382.978  13.803   2
   9   4   0 390.307  12.775   1
  10  -4   0 90.7996  5.5002   1
  10   4   0 94.8714  5.6597   1
  10   4   0 87.1335  6.0164   2
  11  -4   0 111.552   6.405   1
  11   4   0 106.622   6.294   1
  12  -4   0 77.8854  5.5685   1
  12   4   0 74.2510  5.4675   1
  13  -4   0 145.630   8.015   1
  13   4   0 147.592   8.049   1
  14  -4   0 116.424   7.537   1
  14   4   0 106.003   7.113   1
  15  -4   0 52.9587  5.5562   1
  15   4   0 51.8550  5.3755   1
  16  -4   0 28.0190  4.7761   1
  16   4   0 29.7641  4.8929   1
  17  -4   0 1.55939 2.34813   1
  17   4   0 1.31465 1.95065   1
  18  -4   0 -1.2672  2.3407   1
 -18   4   0 0.04716 2.25859   2
  18   4   0 -1.7278  1.7798   1
  19  -4   0 58.9908  7.5688   1
 -19  -4   0 48.3846  7.2464   2
 -19  -4   0 56.2661  7.9561   1
 -19   4   0 56.4370  6.4554   2
  19   4   0 55.5398  6.3277   1
 -20  -4   0 9.28302 4.39094   1
 -20  -4   0 9.02521 3.96173   2
  20  -4   0 5.73571 3.66788   1
  20   4   0 12.7193  4.1224   1
   0  -5   0 -2.8276  0.8206   3
   0  -5   0 -2.8630  0.5817   5
   0   5   0 -2.0512  0.6163   5
   0   5   0 -3.2294  0.9441   3
  -1  -5   0 293.667   8.041   3
  -1  -5   0 296.325   7.811   5
   1  -5   0 263.349   8.160   3
   1   5   0 293.699   8.020   3
   1   5   0 313.379   7.772   2
   1   5   0 290.567   7.598   5
  -1   5   0 269.145   8.102   3
  -1   5   0 273.643   7.690   5
   2  -5   0 65.8405  2.9515   3
  -2  -5   0 61.2121  3.3882   1
   2  -5   0 59.1347  2.4149   4
   2  -5   0 60.7218  2.4304   4
  -2  -5   0 67.5211  3.4155   3
  -2  -5   0 65.4098  2.5048   5
  -2   5   0 59.3134  3.0329   3
   2   5   0 65.5665  2.2723   5
   2   5   0 68.5317  3.0240   2
   3  -5   0 228.198   6.745   3
   3  -5   0 226.985   5.829   2
  -3  -5   0 223.058   7.116   1
   3  -5   0 225.542   6.967   1
  -3  -5   0 224.922   5.962   5
  -3  -5   0 222.720   7.227   3
   3   5   0 231.996   7.307   2
  -3   5   0 226.475   6.678   3
   4  -5   0 4.20265 1.02819   3
   4  -5   0 3.34083 0.73601   2
  -4  -5   0 3.76493 1.43535   1
   4  -5   0 2.48597 0.85909   1
  -4  -5   0 3.64668 0.42496   5
  -4   5   0 2.31558 0.69314   3
   4   5   0 1.10914 1.12351   2
   5  -5   0 53.8713  2.6933   2
  -5  -5   0 46.2218  3.6084   1
   5  -5   0 50.5107  3.0672   1
   5  -5   0 53.9959  3.0274   3
   5   5   0 49.2813  3.0786   1
   5   5   0 47.4417  3.3435   2
  -5   5   0 50.3766  2.9330   3
   6  -5   0 32.6085  2.3466   2
   6  -5   0 40.4629  2.8254   3
   6  -5   0 39.7875  2.8996   1
   6   5   0 35.7667  2.7770   1
   6   5   0 37.9880  3.0684   2
   7  -5   0 32.2276  2.8005   1
   7  -5   0 33.8172  2.5943   2
   7   5   0 31.2466  2.8053   1
   7   5   0 32.3146  3.0784   2
   8  -5   0 3.07827 1.32641   2
   8  -5   0 4.18719 1.46574   1
   8   5   0 3.89176 1.62092   2
   8   5   0 5.80496 1.62228   1
   9  -5   0 186.067   7.833   1
   9  -5   0 190.281   7.701   2
   9   5   0 167.221   8.333   2
   9   5   0 178.896   7.772   1
  10  -5   0 21.4879  3.1723   1
  10   5   0 17.6796  2.9605   1
  10   5   0 24.2553  3.6954   2
  11  -5   0 74.7275  5.2543   1
  11   5   0 67.3032  4.9978   1
  12  -5   0 11.3028  2.6464   1
  12   5   0 8.72168 2.38858   1
  13  -5   0 14.3123  3.0719   1
  13   5   0 11.0229  2.8240   1
  14  -5   0 183.042   9.368   1
  14   5   0 151.126   8.661   1
  15  -5   0 8.33901 2.87745   1
  15   5   0 11.2142  3.1986   1
  16  -5   0 334.534  14.123   1
  16   5   0 295.849  13.354   1
  17  -5   0 32.7295  5.5866   1
 -17  -5   0 34.3613  5.8869   1
  17   5   0 28.7366  4.9211   1
 -17   5   0 33.5501  5.2252   2
  18  -5   0 156.127  10.252   1
 -18  -5   0 166.944  11.215   1
  18   5   0 152.839   9.702   1
 -18   5   0 146.849   9.715   2
 -19  -5   0 0.53138 3.44428   1
 -19  -5   0 2.25334 3.05173   2
  19  -5   0 6.24643 2.68138   1
  19   5   0 3.62667 2.05566   1
 -20  -5   0 67.4245  8.0401   2
  20  -5   0 67.5014  7.3286   1
 -20  -5   0 76.7041  8.6748   1
   0  -6   0 456.486  11.701   3
   0  -6   0 460.343  11.628   5
   0  -6   0 435.569  11.612   1
   0   6   0 458.057  11.794   3
   1  -6   0 90.6254  4.2823   1
  -1  -6   0 92.7226  3.5921   5
   1  -6   0 87.6614  4.2181   3
  -1  -6   0 94.1795  4.1139   3
  -1   6   0 92.7001  3.5924   5
  -1   6   0 93.3605  4.2502   3
   1   6   0 93.5092  4.1496   3
   1   6   0 96.1586  3.4604   5
  -2  -6   0 933.804  21.017   3
   2  -6   0 965.368  20.904   3
  -2  -6   0 926.522  21.110   5
  -2  -6   0 898.146  20.925   1
   2  -6   0 793.970  20.814   1
   2  -6   0 816.968  25.584   4
  -2   6   0 889.653  21.148   3
   2   6   0 799.930  20.421   3
   2   6   0 953.112  21.469   2
   2   6   0 897.010  20.631   5
   3  -6   0 98.6648  4.3079   1
  -3  -6   0 96.3358  3.4059   5
  -3  -6   0 105.086   4.695   3
  -3  -6   0 98.2613  4.4458   1
   3  -6   0 99.5348  2.8735   2
   3  -6   0 99.3953  4.0998   3
  -3   6   0 100.936   4.114   3
   3   6   0 97.4261  2.8256   5
   3   6   0 96.3154  4.3057   2
   4  -6   0 9.43399 1.48155   3
  -4  -6   0 8.35928 1.84673   3
   4  -6   0 10.6052  1.7426   1
   4  -6   0 8.02526 0.94272   2
  -4  -6   0 11.2550  1.9914   1
  -4  -6   0 10.4430  0.8782   5
   4   6   0 10.7008  1.8180   2
  -4   6   0 7.47735 1.35243   3
   5  -6   0 110.848   4.766   3
  -5  -6   0 120.139   3.425   5
   5  -6   0 110.255   4.102   2
  -5  -6   0 114.558   5.412   1
   5  -6   0 113.145   4.988   1
  -5   6   0 118.110   4.829   3
   5   6   0 113.768   5.504   2
   6  -6   0 7.91424 1.65979   1
  -6  -6   0 3.52711 1.85329   1
   6  -6   0 5.20337 1.30638   3
   6  -6   0 6.58774 1.29660   2
   6   6   0 6.59040 1.51474   1
   6   6   0 5.48496 1.60770   2
  -7  -6   0 96.5343  5.4424   1
   7  -6   0 90.2424  4.8033   1
   7  -6   0 94.1772  4.4022   2
   7   6   0 93.8303  4.8917   1
   7   6   0 93.9898  5.3556   2
  -8  -6   0 55.1138  4.2361   1
   8  -6   0 59.1803  3.7495   2
   8  -6   0 55.8287  3.9884   1
   8   6   0 61.7575  4.7237   2
   8   6   0 53.8903  3.9177   1
   9  -6   0 144.323   6.899   1
   9   6   0 149.981   7.001   1
   9   6   0 145.893   7.673   2
  10  -6   0 67.8321  4.8404   1
  10   6   0 66.7587  4.7818   1
  11  -6   0 113.880   6.557   1
  11   6   0 112.909   6.510   1
  12  -6   0 55.5386  4.7396   1
  12   6   0 48.4496  4.4826   1
  13  -6   0 54.0075  4.9119   1
  13   6   0 54.2698  4.9948   1
  14  -6   0 19.8191  3.7069   1
  14   6   0 25.8546  4.3244   1
  15  -6   0 53.9490  5.5052   1
 -15  -6   0 61.9155  6.7664   1
  15   6   0 58.4546  5.5755   1
  16  -6   0 2.85291 1.76246   1
 -16  -6   0 0.89907 2.75394   1
  16   6   0 1.75143 1.65721   1
  17  -6   0 3.85756 2.78864   1
 -17  -6   0 6.56963 3.89730   1
 -17   6   0 2.57180 2.22352   2
  17   6   0 1.82537 1.84021   1
  18  -6   0 9.59544 3.70106   1
 -18  -6   0 7.41430 4.18694   1
  18   6   0 5.26565 2.81543   1
  19  -6   0 9.39015 3.64994   1
 -19  -6   0 7.86109 3.65459   2
 -19  -6   0 5.64434 4.18329   1
 -20  -6   0 41.4812  7.9611   1
 -20  -6   0 49.0980  8.0134   2
   0  -7   0 2.68494 1.09819   1
   0  -7   0 1.69080 1.09767   3
   0  -7   0 2.84550 0.83889   5
   0   7   0 2.98459 1.40759   3
  -1  -7   0 85.5518  3.5066   5
   1  -7   0 74.4336  4.0813   3
   1  -7   0 72.8245  3.9894   1
  -1  -7   0 77.9196  3.9942   1
  -1  -7   0 83.1619  4.0281   3
  -1   7   0 74.0474  3.9945   3
   1   7   0 83.6086  4.1411   3
   2  -7   0 19.7097  1.9259   3
   2  -7   0 19.0609  2.3582   1
  -2  -7   0 16.1616  1.6641   5
  -2  -7   0 17.7193  2.3448   3
  -2  -7   0 16.5500  2.2243   1
   2  -7   0 17.8254  1.8875   4
   2   7   0 14.9570  2.0352   3
   2   7   0 16.0923  1.5334   2
   2   7   0 16.6651  1.3853   5
  -2   7   0 16.0852  2.1607   3
  -3  -7   0 71.1088  3.0380   5
   3  -7   0 69.1922  3.5356   3
   3  -7   0 67.6024  3.8027   1
  -3  -7   0 73.2894  4.1089   3
  -3  -7   0 74.6835  4.0910   1
   3   7   0 73.7794  2.5804   5
  -3   7   0 70.4503  3.7307   3
   3   7   0 78.8904  3.7309   2
   4  -7   0 726.272  17.881   3
  -4  -7   0 733.697  17.475   5
   4  -7   0 726.358  18.380   1
  -4  -7   0 694.208  18.361   1
  -4  -7   0 724.497  18.608   3
   4  -7   0 725.021  16.734   2
   4   7   0 727.001  19.124   2
  -4   7   0 727.901  17.859   3
  -5  -7   0 32.0043  3.0499   3
   5  -7   0 33.4987  2.7802   1
   5  -7   0 32.1896  2.5412   3
  -5  -7   0 32.7885  3.4558   1
   5  -7   0 32.6579  1.9358   2
  -5  -7   0 37.9891  1.8959   5
  -5   7   0 34.6145  2.6137   3
   5   7   0 36.0880  3.0675   2
   6  -7   0 418.649  11.244   2
  -6  -7   0 416.873  10.254   5
   6  -7   0 411.445  12.328   1
   6  -7   0 409.080  11.993   3
  -6  -7   0 410.421  12.784   1
   6   7   0 410.841  13.281   2
   7  -7   0 77.8031  4.5611   1
  -7  -7   0 80.7244  2.4855   5
  -7  -7   0 70.6212  5.2365   1
   7  -7   0 82.4109  3.9591   2
   7  -7   0 79.3953  4.4297   3
   7   7   0 80.8230  5.2008   2
  -8  -7   0 78.7663  5.2240   1
   8  -7   0 85.4481  4.9766   1
   8   7   0 73.6133  5.0541   2
   8   7   0 79.0662  4.7435   1
   9  -7   0 1.35639 1.25148   1
  -9  -7   0 2.60668 1.74985   1
   9   7   0 0.62862 1.11763   1
   9   7   0 -1.9108  1.3172   2
 -10  -7   0 37.3893  4.6416   1
  10  -7   0 37.9671  3.7365   1
  10   7   0 30.4934  3.4013   1
 -11  -7   0 46.1751  4.9945   1
  11  -7   0 32.8973  3.6961   1
  11   7   0 28.2691  3.9232   1
  12  -7   0 2.24119 1.35449   1
 -12  -7   0 1.69942 2.12748   1
  12   7   0 1.05740 1.30684   1
 -13  -7   0 175.743   9.429   1
  13  -7   0 162.116   8.702   1
  13   7   0 160.445   8.591   1
 -14  -7   0 5.85112 1.86649   1
  14  -7   0 0.90307 1.49773   1
  14   7   0 1.89529 1.78057   1
  15  -7   0 199.525  10.498   1
 -15  -7   0 209.465  11.584   1
  15   7   0 200.829  10.235   1
 -16  -7   0 1.44626 2.47060   1
  16  -7   0 -0.9193  1.6951   1
  16   7   0 -0.0340  1.4611   1
  17  -7   0 114.449   8.596   1
 -17  -7   0 96.3914  8.7621   1
  18  -7   0 0.80911 2.24361   1
 -18  -7   0 -0.4265  2.4257   2
 -18  -7   0 -2.0503  3.0806   1
  19  -7   0 29.3691  5.5467   1
 -19  -7   0 28.3145  6.4304   1
 -19  -7   0 34.4445  6.6780   2
 -20  -7   0 6.49086 4.29588   1
 -20  -7   0 4.12637 3.44659   2
   0  -8   0 475.807  12.689   3
   0  -8   0 437.953  12.437   1
   0  -8   0 471.460  12.301   5
   0  -8   0 439.637  11.057   2
   0   8   0 473.780  12.762   3
   1  -8   0 2278.63   50.78   1
  -1  -8   0 2341.17   49.99   3
   1  -8   0 2318.44   49.99   2
  -1  -8   0 2381.98   52.80   5
  -1  -8   0 2182.50   50.01   1
   1  -8   0 2328.13   50.78   3
   1   8   0 2291.55   49.89   3
  -1   8   0 2313.66   50.15   3
  -2  -8   0 34.0899  2.3729   5
   2  -8   0 29.3740  2.8916   1
  -2  -8   0 34.2438  2.8701   3
   2  -8   0 29.9835  2.5554   3
   2  -8   0 31.5360  2.5794   4
  -2  -8   0 30.9239  2.8955   1
   2   8   0 37.4498  3.2000   3
  -2   8   0 41.0038  3.0202   3
   3  -8   0 495.869  13.133   3
  -3  -8   0 472.821  12.549   5
  -3  -8   0 472.656  13.409   3
   3  -8   0 439.327  13.214   1
  -3  -8   0 464.818  13.300   1
   3   8   0 473.877  11.776   5
  -3   8   0 470.231  13.506   3
   3   8   0 492.531  13.328   2
   4  -8   0 77.2791  4.0520   3
   4  -8   0 78.6134  4.3444   1
  -4  -8   0 81.7881  3.3894   5
  -4  -8   0 83.5330  4.7645   3
  -4  -8   0 72.7408  4.3843   1
   4   8   0 80.4009  4.2207   2
  -4   8   0 77.2617  4.0767   3
   5  -8   0 20.9112  2.3021   3
  -5  -8   0 19.8484  2.8410   3
  -5  -8   0 20.3664  1.6573   5
  -5  -8   0 19.1350  2.9454   1
   5  -8   0 24.2445  2.9377   1
   5   8   0 21.5211  2.5787   2
  -6  -8   0 96.7734  5.4746   3
  -6  -8   0 92.9067  5.5905   1
  -6  -8   0 91.8627  3.5319   5
   6  -8   0 98.0801  5.0638   1
   6  -8   0 84.3417  4.5632   3
   6   8   0 100.780   5.609   2
   7  -8   0 1.73499 1.02300   3
  -7  -8   0 0.61739 0.56842   5
  -7  -8   0 1.69716 2.00036   1
   7  -8   0 1.45643 1.09049   1
   7   8   0 -0.9179  1.5814   2
   8  -8   0 236.522   9.044   3
   8  -8   0 241.806   9.414   1
  -8  -8   0 258.901  10.162   1
  -8  -8   0 257.759   6.753   5
   8   8   0 248.414  10.403   2
   9  -8   0 63.0357  4.5879   1
  -9  -8   0 68.3153  5.4154   1
 -10  -8   0 173.785   8.793   1
  10  -8   0 172.712   8.185   1
  11  -8   0 76.1482  5.5208   1
 -11  -8   0 94.1588  6.7394   1
  12  -8   0 27.4654  4.1522   1
 -12  -8   0 22.8585  4.2000   1
 -13  -8   0 5.46838 2.52637   1
  13  -8   0 0.01673 1.34791   1
 -14  -8   0 5.52548 2.71541   1
  14  -8   0 5.76748 2.25979   1
 -15  -8   0 21.6830  4.9151   1
  15  -8   0 18.7993  3.9124   1
 -16  -8   0 2.04277 3.35646   1
  16  -8   0 5.52577 2.70580   1
  17  -8   0 47.8558  6.8310   1
 -17  -8   0 54.5169  7.7039   1
  18  -8   0 12.3377  3.8500   1
 -18  -8   0 18.2191  5.4502   1
 -18  -8   0 9.09501 3.88551   2
 -19  -8   0 61.6228  7.5342   2
  19  -8   0 57.7792  7.9397   1
 -19  -8   0 69.5339  9.7733   1
 -20  -8   0 -0.5484  3.0499   2
 -20  -8   0 -0.0204  3.8532   1
   0  -9   0 0.78509 1.06309   3
   0  -9   0 2.74271 0.67731   2
   0  -9   0 2.26818 1.14376   1
   0  -9   0 2.65619 0.98552   5
   0   9   0 4.71287 1.68119   3
   1  -9   0 48.8953  3.6309   1
   1  -9   0 54.0065  1.8780   2
  -1  -9   0 50.4806  3.6836   1
  -1  -9   0 56.0605  3.0322   5
   1  -9   0 54.4034  3.8191   3
  -1  -9   0 50.3915  3.5287   3
   1   9   0 55.5966  3.9253   3
  -1   9   0 48.5255  3.6181   3
  -2  -9   0 235.248   8.203   3
   2  -9   0 230.309   8.630   1
  -2  -9   0 222.882   8.078   1
   2  -9   0 226.484   8.180   3
  -2  -9   0 239.675   7.592   5
  -2   9   0 218.158   8.147   3
   3  -9   0 781.317  19.287   3
  -3  -9   0 763.781  19.600   3
  -3  -9   0 783.239  19.141   5
  -3  -9   0 755.539  19.494   1
   3  -9   0 743.999  22.046   4
   3  -9   0 693.190  19.448   1
   3  -9   0 711.948  21.945   4
   3   9   0 770.659  18.194   5
  -3   9   0 749.929  19.879   3
  -4  -9   0 145.423   6.564   1
   4  -9   0 165.335   6.450   3
  -4  -9   0 145.187   5.395   5
   4  -9   0 147.288   6.506   1
  -4  -9   0 154.976   6.826   3
   4   9   0 154.055   4.372   5
  -5  -9   0 1016.39   26.27   1
  -5  -9   0 1058.62   25.46   5
  -5  -9   0 1074.37   26.74   3
   5  -9   0 1070.92   25.71   3
   5  -9   0 1068.17   26.39   1
   5   9   0 1062.63   27.31   2
   6  -9   0 50.3470  3.7457   1
  -6  -9   0 55.4647  2.7953   5
  -6  -9   0 50.4205  4.2373   3
   6  -9   0 51.2086  3.5737   3
  -6  -9   0 53.4751  4.7934   1
   6   9   0 56.9834  4.1005   2
   7  -9   0 463.390  13.870   3
  -7  -9   0 489.429  12.327   5
  -7  -9   0 465.060  14.979   1
   7  -9   0 460.004  14.352   1
  -7  -9   0 462.538  14.933   3
  -8  -9   0 4.70414 0.89642   5
   8  -9   0 7.80919 2.05703   1
   8  -9   0 1.34459 0.98369   3
  -8  -9   0 3.01339 1.85514   3
  -8  -9   0 3.55486 2.39804   1
  -9  -9   0 104.754   6.698   1
   9  -9   0 98.7932  5.8943   1
  -9  -9   0 96.3680  3.6032   5
  10  -9   0 158.117   7.984   1
 -10  -9   0 176.905   8.976   1
  11  -9   0 4.83119 1.88513   1
 -11  -9   0 6.54113 2.74763   1
 -12  -9   0 143.994   8.773   1
  12  -9   0 144.859   8.033   1
 -13  -9   0 24.8568  4.9411   1
  13  -9   0 25.5276  4.1196   1
  14  -9   0 148.214   8.792   1
 -14  -9   0 172.250  10.322   1
 -15  -9   0 2.42287 3.28999   1
  15  -9   0 6.86655 2.78175   1
 -16  -9   0 69.3555  8.5187   1
  16  -9   0 62.2178  6.4262   1
  17  -9   0 7.39097 3.09053   1
 -17  -9   0 3.63781 3.87671   1
  18  -9   0 8.22585 3.23089   1
 -18  -9   0 2.64431 4.01640   1
 -18  -9   0 6.53575 3.37982   2
  19  -9   0 7.29660 3.51832   1
 -19  -9   0 2.18607 2.98278   2
 -19  -9   0 6.92637 4.45980   1
   0 -10   0 2542.00   58.68   2
   0 -10   0 2612.73   58.50   1
   0 -10   0 2739.28   58.36   3
   0 -10   0 2791.38   61.25   5
  -1 -10   0 58.3748  3.8838   3
   1 -10   0 62.1967  4.2136   1
  -1 -10   0 51.1374  3.7878   1
   1 -10   0 54.6984  4.1175   3
   1 -10   0 58.4236  2.0613   2
  -1 -10   0 52.1904  3.2158   5
   2 -10   0 1958.42   45.83   1
  -2 -10   0 2000.54   44.75   3
  -2 -10   0 2107.76   46.73   5
   2 -10   0 1897.26   44.86   3
  -2 -10   0 1974.84   44.89   1
  -3 -10   0 91.8311  5.1281   3
   3 -10   0 83.1462  4.1345   4
  -3 -10   0 94.5335  5.2244   1
   3 -10   0 91.6008  4.8622   3
  -3 -10   0 97.2624  4.2641   5
   3 -10   0 84.5211  5.0052   1
   3 -10   0 88.7681  4.2682   4
   4 -10   0 204.903   8.366   1
   4 -10   0 233.107   8.333   3
  -4 -10   0 216.507   8.634   3
  -4 -10   0 230.150   7.508   5
  -4 -10   0 213.522   8.573   1
   4  10   0 225.681   6.309   5
   5 -10   0 234.529   8.952   1
   5 -10   0 220.178   8.303   3
  -5 -10   0 230.944   7.412   5
  -5 -10   0 219.290   8.984   1
  -5 -10   0 222.737   9.129   3
  -6 -10   0 0.22447 1.49314   3
  -6 -10   0 -1.0674  1.9863   1
   6 -10   0 -0.2526  0.8510   1
  -6 -10   0 0.22536 0.83137   5
   6 -10   0 0.86945 0.88183   3
   7 -10   0 366.700  12.410   1
  -7 -10   0 381.002  10.444   5
   7 -10   0 353.037  11.757   3
  -7 -10   0 371.588  13.057   3
  -7 -10   0 350.985  12.857   1
   8 -10   0 59.6919  4.6037   1
   8 -10   0 61.8681  4.2778   3
  -8 -10   0 51.1626  5.8249   1
  -8 -10   0 63.7592  3.0938   5
  -8 -10   0 67.2376  5.3826   3
  -9 -10   0 130.735   7.790   3
  -9 -10   0 149.836   5.189   5
   9 -10   0 155.311   7.662   1
  -9 -10   0 143.821   8.222   1
   9 -10   0 142.337   6.988   3
 -10 -10   0 45.2743  5.1194   1
  10 -10   0 47.4933  4.3543   1
 -10 -10   0 36.0823  4.8475   3
  11 -10   0 63.7507  5.2499   1
 -11 -10   0 64.2798  5.8476   3
 -11 -10   0 87.6549  6.8779   1
 -12 -10   0 8.44178 2.89912   3
  12 -10   0 6.86162 2.37181   1
 -12 -10   0 10.7536  3.1171   1
 -13 -10   0 4.57913 2.76298   1
  13 -10   0 2.37921 1.69057   1
 -13 -10   0 2.45146 2.22380   3
  14 -10   0 14.2890  3.5280   1
 -14 -10   0 12.5107  3.8148   3
 -14 -10   0 15.2975  4.5279   1
 -15 -10   0 21.7160  4.8628   3
 -15 -10   0 21.5639  4.9703   1
  15 -10   0 20.8742  4.3065   1
  16 -10   0 64.8926  6.5915   1
 -16 -10   0 54.3378  7.6831   1
 -17 -10   0 13.3103  4.8019   1
  17 -10   0 14.6128  3.8368   1
  18 -10   0 120.901   9.205   1
 -18 -10   0 120.734  10.450   1
 -18 -10   0 122.047  10.404   2
 -19 -10   0 0.96764 3.87562   1
 -19 -10   0 2.30416 3.30958   2
   0 -11   0 12.9568  2.1944   1
  -1 -11   0 1.36681 0.90819   5
  -1 -11   0 1.42047 1.32942   3
   1 -11   0 1.90957 1.31720   3
  -1 -11   0 0.06393 0.99350   1
   1 -11   0 -0.0284  1.0120   1
   1 -11   0 1.77726 0.59887   2
   2 -11   0 467.798  14.623   1
   2 -11   0 433.336  13.847   3
  -2 -11   0 460.834  13.766   3
  -2 -11   0 437.390  13.585   1
  -2 -11   0 470.743  13.269   5
   3 -11   0 3.37701 1.14705   4
  -3 -11   0 0.70306 1.40503   1
   3 -11   0 2.52051 1.23952   4
   3 -11   0 3.33454 1.46006   1
  -3 -11   0 1.67894 0.86778   5
   3 -11   0 3.66696 1.44731   3
  -3 -11   0 3.68833 1.66214   3
  -4 -11   0 929.274  24.431   3
   4 -11   0 874.785  24.277   1
  -4 -11   0 964.472  23.910   5
   4 -11   0 980.424  24.008   3
  -4 -11   0 902.851  24.228   1
   4  11   0 960.130  22.358   5
   5 -11   0 11.5208  2.3952   1
   5 -11   0 10.9379  2.1371   3
  -5 -11   0 12.0766  2.7029   3
  -5 -11   0 14.7174  1.6645   5
  -5 -11   0 8.51821 2.39997   1
   6 -11   0 788.601  20.891   3
  -6 -11   0 773.644  21.865   1
  -6 -11   0 793.446  20.209   5
   6 -11   0 803.493  21.775   1
  -6 -11   0 777.834  22.043   3
  -6  11   0 753.027  18.079   2
   7 -11   0 221.274   9.219   1
  -7 -11   0 226.861   7.397   5
  -7 -11   0 201.448   9.578   1
   7 -11   0 215.071   8.601   3
  -7 -11   0 207.818   9.591   3
  -8 -11   0 354.431  10.445   5
  -8 -11   0 342.072  13.199   3
  -8 -11   0 363.577  13.581   1
   8 -11   0 340.655  11.930   3
   8 -11   0 363.356  12.790   1
  -9 -11   0 259.641   8.232   5
  -9 -11   0 251.099  11.206   3
  -9 -11   0 247.831  11.213   1
   9 -11   0 252.966  10.040   3
   9 -11   0 274.122  10.858   1
 -10 -11   0 23.5180  4.2440   3
 -10 -11   0 26.3976  4.3921   1
  10 -11   0 20.8026  3.4857   1
  11 -11   0 67.1855  5.4319   1
 -11 -11   0 76.6987  6.5367   1
 -11 -11   0 59.8544  5.7970   3
 -12 -11   0 3.43036 2.18100   3
  12 -11   0 -0.7376  1.1726   1
 -12 -11   0 -0.1820  2.3804   1
 -13 -11   0 83.8540  7.1082   3
 -13 -11   0 90.6211  7.5616   1
  13 -11   0 90.5641  6.7290   1
 -14 -11   0 40.2192  6.1561   3
  14 -11   0 37.8084  5.4681   1
 -14 -11   0 36.2601  5.9726   1
 -15 -11   0 17.0647  4.8482   1
  15 -11   0 21.4045  4.5382   1
  16 -11   0 6.27354 3.43246   1
 -16 -11   0 9.19448 4.15761   1
 -17 -11   0 2.03820 2.78105   2
 -17 -11   0 -0.1522  3.1989   1
  17 -11   0 2.87247 1.79721   1
  18 -11   0 25.1266  5.1317   1
 -18 -11   0 16.2634  5.4245   1
 -18 -11   0 19.7823  5.4506   2
 -19 -11   0 20.1731  5.4856   2
 -19 -11   0 16.6676  5.8017   1
   0 -12   0 7.56325 1.20929   2
   0 -12   0 6.01226 1.91901   3
   0 -12   0 5.25976 1.81244   1
   0 -12   0 6.58794 1.55391   5
   1 -12   0 366.230   9.089   2
   1 -12   0 355.839  12.417   1
   1 -12   0 397.354  13.066   3
  -1 -12   0 358.366  11.957   1
  -1 -12   0 384.373  12.212   3
  -1 -12   0 379.033  11.450   5
  -1 -12   0 360.277  10.272   2
   2 -12   0 30.9838  4.0108   1
   2 -12   0 32.5314  3.3831   3
  -2 -12   0 33.6954  3.5025   3
  -2 -12   0 29.5996  3.4508   1
  -2 -12   0 31.6958  2.7408   5
  -3 -12   0 260.903   8.814   5
  -3 -12   0 244.342   9.557   1
  -3 -12   0 246.379   9.552   3
   3 -12   0 250.271   9.682   4
   3 -12   0 229.448   9.576   1
   3 -12   0 235.680   9.250   3
  -4 -12   0 42.2666  3.1782   5
  -4 -12   0 47.7866  4.4648   1
   4 -12   0 44.4235  3.6892   3
   4 -12   0 38.8199  3.8249   1
  -4 -12   0 48.7579  4.3228   3
   4  12   0 44.0302  2.4745   5
  -5 -12   0 13.9610  2.0340   5
  -5 -12   0 15.5099  2.9891   3
   5 -12   0 13.2842  2.3194   3
  -5 -12   0 15.2126  2.9314   1
   5 -12   0 19.0205  3.0463   1
   5  12   0 14.2841  1.1238   5
   6 -12   0 216.643   8.679   3
   6 -12   0 223.828   9.392   1
  -6 -12   0 201.424   9.331   1
  -6 -12   0 199.640   7.478   5
  -6 -12   0 199.163   9.331   3
  -7 -12   0 8.09599 3.05042   3
   7 -12   0 5.02214 1.64674   3
  -7 -12   0 9.78712 3.34830   1
   7 -12   0 8.02386 2.21459   1
  -7 -12   0 7.47289 1.35498   5
  -8 -12   0 186.919   9.662   1
  -8 -12   0 178.085   9.312   3
   8 -12   0 177.557   8.096   3
   8 -12   0 187.133   8.861   1
  -8 -12   0 200.155   7.071   5
   9 -12   0 16.9706  2.8693   3
  -9 -12   0 15.9586  1.7671   5
   9 -12   0 8.61938 2.29820   1
  -9 -12   0 12.2056  3.3881   3
 -10 -12   0 82.4768  6.9106   1
  10 -12   0 91.7781  5.8633   3
  10 -12   0 93.5695  6.3466   1
 -10 -12   0 81.5405  6.6245   3
 -11 -12   0 3.34689 2.41105   3
  11 -12   0 9.68072 2.70903   1
 -11 -12   0 7.69015 3.09888   1
  12 -12   0 23.0113  4.0301   1
 -12 -12   0 18.9146  4.1289   3
 -12 -12   0 24.5829  5.0032   1
 -13 -12   0 -3.1888  2.1346   3
 -13 -12   0 -1.2666  2.5689   1
  13 -12   0 -0.0090  1.4746   1
 -14 -12   0 12.2759  4.2604   1
  14 -12   0 9.57552 3.08217   1
 -14 -12   0 7.31097 3.87051   3
  15 -12   0 7.16866 3.12488   1
 -15 -12   0 4.66033 3.68036   1
  16 -12   0 3.34650 3.03133   1
 -16 -12   0 4.67013 3.69722   1
  17 -12   0 1.53763 2.05186   1
 -17 -12   0 4.25572 3.97472   1
 -17 -12   0 2.20420 3.62279   2
 -18 -12   0 0.82112 3.59676   2
 -18 -12   0 -3.6744  3.3995   1
  18 -12   0 0.91982 2.23997   1
 -19 -12   0 8.08177 5.14760   1
 -19 -12   0 8.48335 4.48901   2
   0 -13   0 1.50591 1.35262   3
   0 -13   0 -0.1666  0.8888   5
   0 -13   0 1.92905 1.32094   1
   0 -13   0 -0.2139  0.6715   2
  -1 -13   0 90.5372  3.9858   2
  -1 -13   0 93.8786  4.7487   5
  -1 -13   0 94.2337  5.5270   1
  -1 -13   0 90.5862  5.4815   3
   1 -13   0 93.4296  3.1720   2
   1 -13   0 104.433   6.110   1
   1 -13   0 94.2583  5.9066   3
  -2 -13   0 6.89451 2.07803   3
  -2 -13   0 4.80635 1.56091   5
   2 -13   0 7.60999 2.18893   1
  -2 -13   0 2.46310 1.55985   1
   2 -13   0 6.84952 2.19356   3
   3 -13   0 152.271   7.254   4
   3 -13   0 148.846   7.229   3
  -3 -13   0 152.363   6.596   5
  -3 -13   0 145.675   7.496   1
   3 -13   0 161.865   7.882   1
  -3 -13   0 157.273   7.617   3
  -4 -13   0 20.6909  3.4092   1
  -4 -13   0 20.7037  2.5586   5
  -4 -13   0 26.9700  3.7939   3
   4 -13   0 18.7881  3.1598   1
   4 -13   0 25.2497  3.4661   3
  -5 -13   0 158.621   8.156   3
  -5 -13   0 152.783   8.081   1
  -5 -13   0 166.914   7.026   5
   5 -13   0 169.620   7.680   3
   5 -13   0 169.080   8.223   1
   5  13   0 171.312   5.184   5
  -6 -13   0 85.3450  5.9751   3
  -6 -13   0 72.8053  4.4767   5
   6 -13   0 72.0373  5.3522   1
  -6 -13   0 86.1883  6.2260   1
   6 -13   0 73.8064  4.8967   3
   7 -13   0 183.602   8.234   3
   7 -13   0 185.200   8.863   1
  -7 -13   0 178.204   9.528   1
  -7 -13   0 191.173   7.419   5
  -7 -13   0 183.723   9.378   3
   8 -13   0 45.3273  4.4230   1
  -8 -13   0 48.4397  5.1434   3
   8 -13   0 39.4067  3.6304   3
  -8 -13   0 40.3661  3.3951   5
  -8 -13   0 40.5318  5.5686   1
   9 -13   0 124.710   6.847   3
   9 -13   0 119.177   7.243   1
  -9 -13   0 123.495   8.125   3
  -9 -13   0 130.644   5.871   5
  -9 -13   0 127.019   8.673   1
 -10 -13   0 4.72136 2.61870   3
  10 -13   0 3.24759 1.91733   1
  10 -13   0 2.89412 1.64285   3
  11 -13   0 47.5107  4.8733   1
 -11 -13   0 49.2748  6.1712   3
 -11 -13   0 57.1765  6.0207   1
 -12 -13   0 26.4008  4.9404   1
  12 -13   0 15.7668  3.4485   1
 -12 -13   0 26.6213  4.9831   3
 -13 -13   0 -0.5643  2.5386   3
 -13 -13   0 2.00112 3.21530   1
  13 -13   0 0.44128 1.78381   1
 -14 -13   0 16.3191  4.5285   1
  14 -13   0 20.4295  4.4205   1
  15 -13   0 12.0348  3.8501   1
 -15 -13   0 16.4306  4.9486   1
 -16 -13   0 -2.5961  2.9865   1
  16 -13   0 -0.3070  2.1315   1
 -17 -13   0 48.3304  7.9268   1
  17 -13   0 35.8010  6.1039   1
 -17 -13   0 46.5123  7.5493   2
 -18 -13   0 7.39029 3.59304   2
 -18 -13   0 -3.2244  3.3777   1
 -19 -13   0 39.7319  7.8402   2
 -19 -13   0 43.4363  8.1105   1
   0 -14   0 24.6805  1.8088   2
   0 -14   0 21.4296  3.3182   3
   0 -14   0 22.8284  3.3805   1
   0 -14   0 25.2223  2.5353   5
   1 -14   0 10.0689  2.4642   1
  -1 -14   0 11.2296  2.4887   3
  -1 -14   0 11.7771  2.5961   1
  -1 -14   0 11.6178  1.6679   2
   1 -14   0 9.62354 2.58920   3
   1 -14   0 11.9962  1.2247   2
  -1 -14   0 10.3168  1.9315   5
  -2 -14   0 2.83565 1.28889   5
  -2 -14   0 -0.3070  1.3269   3
   2 -14   0 2.07001 1.53879   3
  -2 -14   0 2.56253 1.16090   2
  -2 -14   0 2.78879 1.61617   1
   2 -14   0 1.82326 1.54581   1
  -3 -14   0 -0.5197  1.3379   1
   3 -14   0 1.33190 1.39317   4
  -3 -14   0 -0.6630  0.8624   5
   3 -14   0 -0.7355  0.7247   3
   3 -14   0 0.33236 1.21580   1
  -3 -14   0 -0.5244  1.2908   3
  -4 -14   0 -1.2905  1.4034   1
   4 -14   0 -0.2686  0.5868   3
   4 -14   0 -0.6425  0.7658   4
  -4 -14   0 -0.2506  1.0333   5
  -4 -14   0 -2.0570  1.4085   3
   4 -14   0 1.38345 1.21582   1
   5 -14   0 3.79774 1.69422   1
  -5 -14   0 4.09973 2.44803   1
  -5 -14   0 0.89739 1.90775   3
   5 -14   0 1.53600 1.05355   3
  -5 -14   0 1.96446 1.32784   5
   5  14   0 1.46951 0.78422   5
  -6 -14   0 10.1559  2.9862   3
  -6 -14   0 11.4130  2.9932   1
  -6 -14   0 6.95959 1.99580   5
   6 -14   0 8.89386 2.13885   3
   6 -14   0 9.19195 2.49509   1
   7 -14   0 -0.1587  0.7730   3
  -7 -14   0 2.17427 2.63307   1
  -7 -14   0 5.16217 2.60348   3
   7 -14   0 -0.2850  1.0437   1
  -7 -14   0 -0.2782  1.2507   5
  -8 -14   0 30.6989  4.7050   3
  -8 -14   0 25.6448  2.9839   5
   8 -14   0 38.9535  5.0096   1
  -8 -14   0 16.1839  4.2925   1
   8 -14   0 32.0759  3.3933   3
  -9 -14   0 49.2472  3.8266   5
  -9 -14   0 54.5369  6.6438   1
   9 -14   0 49.8718  4.9740   1
  -9 -14   0 50.8321  5.5461   3
   9 -14   0 50.3227  4.3681   3
 -10 -14   0 35.4273  5.4756   1
 -10 -14   0 31.8594  5.0375   3
  10 -14   0 26.1474  4.2646   1
 -10 -14   0 27.5910  3.0328   5
  10 -14   0 31.1177  3.5468   3
 -11 -14   0 69.8727  6.6904   3
 -11 -14   0 84.8908  7.1143   1
  11 -14   0 79.7923  6.3395   1
  11 -14   0 67.5118  5.5583   3
 -12 -14   0 -0.9743  2.1893   3
 -12 -14   0 -2.2893  2.1658   1
  12 -14   0 0.34003 1.46490   1
  13 -14   0 108.341   7.826   1
 -13 -14   0 91.4257  8.2350   3
 -13 -14   0 93.9573  8.2564   1
  14 -14   0 0.34896 2.45887   1
 -14 -14   0 2.64395 3.19495   1
 -15 -14   0 56.0236  7.6821   1
  15 -14   0 60.5358  6.6964   1
  16 -14   0 6.05884 2.62696   1
 -16 -14   0 8.01420 3.74106   2
 -16 -14   0 4.32480 3.78148   1
 -17 -14   0 20.8390  5.5192   1
  17 -14   0 23.9204  5.2052   1
 -17 -14   0 15.1680  5.0665   2
 -18 -14   0 2.44710 2.82870   2
 -18 -14   0 -0.5504  3.8904   1
   0 -15   0 -1.5016  0.8579   1
   0 -15   0 0.81345 0.72540   2
   0 -15   0 1.81432 1.34404   3
   0 -15   0 -1.0312  1.0338   5
  -1 -15   0 20.0057  3.3283   1
   1 -15   0 18.5340  3.3878   1
  -1 -15   0 24.6296  3.7584   3
   1 -15   0 25.7848  4.0358   3
   1 -15   0 23.3321  1.6514   2
  -1 -15   0 21.0453  2.4870   5
  -1 -15   0 25.3659  2.1143   2
   2 -15   0 0.79500 1.35965   1
   2 -15   0 0.64467 1.31300   3
  -2 -15   0 0.86876 1.48521   3
  -2 -15   0 0.88966 1.62823   1
  -2 -15   0 0.41580 1.13372   5
  -2 -15   0 1.09866 1.03215   2
   3 -15   0 137.866   7.185   3
  -3 -15   0 130.358   7.308   3
   3 -15   0 132.474   7.580   1
  -3 -15   0 132.513   6.446   5
  -3 -15   0 132.626   7.549   1
  -4 -15   0 -1.5493  1.5663   3
   4 -15   0 1.21800 1.05265   4
   4 -15   0 0.28793 0.92729   3
  -4 -15   0 -0.2592  1.2705   5
   4 -15   0 -0.5098  0.9187   1
   4 -15   0 -1.3337  0.6963   4
  -4 -15   0 -3.0882  1.5440   1
   5 -15   0 52.0063  4.8274   1
  -5 -15   0 52.0966  5.3511   1
  -5 -15   0 50.9996  4.0461   5
  -5 -15   0 48.6958  4.8489   3
   5 -15   0 51.0451  4.3291   3
   6 -15   0 4.77855 1.51257   3
   6 -15   0 1.20903 1.46097   1
  -6 -15   0 -0.2478  1.3343   5
  -6 -15   0 3.46177 2.31062   3
  -6 -15   0 2.09894 2.31435   1
  -7 -15   0 71.7790  6.1285   3
   7 -15   0 67.7420  5.7232   1
  -7 -15   0 80.4273  6.9342   1
   7 -15   0 72.0854  5.1781   3
  -7 -15   0 67.2097  4.6961   5
   8 -15   0 28.6019  3.8859   3
   8 -15   0 27.2111  4.4875   1
  -8 -15   0 26.9567  5.0275   1
  -8 -15   0 37.5301  5.3382   3
  -8 -15   0 21.1251  3.1686   5
  -9 -15   0 -2.2137  3.3452   1
  -9 -15   0 2.34745 2.49285   3
  -9 -15   0 0.45118 1.39782   5
   9 -15   0 1.96734 1.70407   1
   9 -15   0 2.27756 1.41312   3
  10 -15   0 83.0318  6.0474   3
 -10 -15   0 85.6946  5.3178   5
 -10 -15   0 90.4801  7.9908   1
  10 -15   0 93.0026  6.8922   1
 -10 -15   0 87.9436  7.2085   3
  11 -15   0 15.6879  3.3322   3
  11 -15   0 10.0703  3.0366   1
 -11 -15   0 11.2634  3.9317   1
 -11 -15   0 9.24736 3.52572   3
 -12 -15   0 15.5211  4.5634   1
  12 -15   0 18.0764  4.0513   1
 -12 -15   0 10.3778  3.9173   3
 -13 -15   0 2.00068 2.99333   3
  13 -15   0 1.30189 2.18031   1
 -13 -15   0 2.95062 3.24388   1
 -14 -15   0 3.36291 3.33549   1
  14 -15   0 3.70951 2.92465   1
 -15 -15   0 4.54878 3.86034   1
 -15 -15   0 9.02908 3.71691   2
  15 -15   0 5.85647 3.38266   1
  16 -15   0 2.52085 2.27376   1
 -16 -15   0 10.7905  4.8884   1
 -16 -15   0 4.80360 3.14484   2
 -17 -15   0 1.96399 4.05787   1
 -17 -15   0 6.89576 3.74531   2
  17 -15   0 4.40170 3.10733   1
 -18 -15   0 17.7500  5.8937   1
 -18 -15   0 21.1832  5.9149   2
   0 -16   0 2.54761 1.46776   5
   0 -16   0 2.09930 1.82204   3
   0 -16   0 5.02305 1.21336   2
   0 -16   0 3.56158 1.95095   1
  -1 -16   0 93.9987  6.3421   1
  -1 -16   0 92.5967  6.1270   3
  -1 -16   0 101.626   5.392   5
   1 -16   0 96.5158  3.5471   2
  -1 -16   0 96.1742  4.3286   2
   1 -16   0 98.9135  6.7902   1
   1 -16   0 102.566   6.825   3
   2 -16   0 26.9036  3.9722   3
   2 -16   0 29.3908  4.5511   1
  -2 -16   0 25.0028  2.4992   2
  -2 -16   0 20.6983  2.9823   5
  -2 -16   0 24.0668  3.8255   3
  -2 -16   0 21.2681  3.6903   1
  -3 -16   0 179.506   7.301   2
  -3 -16   0 173.153   8.739   3
   3 -16   0 176.044   8.506   3
   3 -16   0 176.684   9.198   1
  -3 -16   0 173.404   7.754   5
  -3 -16   0 178.317   8.843   1
   4 -16   0 30.1368  2.9863   4
   4 -16   0 40.8814  5.1286   1
  -4 -16   0 32.6065  3.4019   5
   4 -16   0 33.2148  3.5061   3
   4 -16   0 35.0573  3.2092   4
  -4 -16   0 38.2982  4.8712   3
  -4 -16   0 39.2386  5.0043   1
  -5 -16   0 36.3763  4.9807   3
   5 -16   0 32.3179  4.6888   1
  -5 -16   0 44.7206  5.5507   1
  -5 -16   0 33.9476  3.6348   5
   5 -16   0 39.2350  3.8492   3
  -6 -16   0 8.76829 2.28256   5
  -6 -16   0 9.44514 2.93347   3
   6 -16   0 7.32416 2.18966   3
  -6 -16   0 10.5754  3.1898   1
   6 -16   0 10.6359  2.8519   1
   7 -16   0 8.28928 2.78116   1
   7 -16   0 7.19174 2.17023   3
  -7 -16   0 3.43569 2.92533   1
  -7 -16   0 4.08050 1.99113   5
  -7 -16   0 4.88998 2.64913   3
  -8 -16   0 11.8049  2.7188   5
  -8 -16   0 23.4233  4.9123   1
   8 -16   0 11.5335  2.5853   3
  -8 -16   0 15.3590  3.8864   3
   8 -16   0 17.2021  3.5295   1
   9 -16   0 3.29509 1.75924   1
  -9 -16   0 3.98434 3.39064   1
   9 -16   0 0.63633 1.24139   3
  -9 -16   0 1.27462 1.62416   5
  -9 -16   0 4.81232 2.72505   3
 -10 -16   0 12.7563  2.7639   5
  10 -16   0 11.4735  3.1355   1
 -10 -16   0 9.55341 4.34874   1
 -10 -16   0 8.97279 3.45520   3
  10 -16   0 10.7459  2.8726   3
  11 -16   0 0.84518 1.64670   3
 -11 -16   0 4.08790 2.70269   1
 -11 -16   0 1.05902 2.65163   3
  11 -16   0 1.28656 1.87551   1
  12 -16   0 -0.4953  1.5236   1
 -12 -16   0 -2.5332  2.7428   3
 -12 -16   0 0.65313 2.91317   1
 -13 -16   0 -1.8404  2.7509   1
  13 -16   0 3.62738 2.13758   1
 -14 -16   0 2.51434 3.44276   1
 -14 -16   0 -0.5228  2.7156   2
  14 -16   0 2.63687 2.75307   1
 -15 -16   0 4.12550 4.11471   1
  15 -16   0 7.65183 3.26445   1
 -15 -16   0 6.59039 3.23438   2
  16 -16   0 -3.3670  1.6620   1
 -16 -16   0 1.33989 2.28457   2
 -16 -16   0 -3.9084  3.1515   1
 -17 -16   0 14.8021  4.6297   2
 -17 -16   0 7.78140 4.93010   1
 -18 -16   0 -1.8826  3.4366   2
 -18 -16   0 0.83496 4.21954   1
   0 -17   0 -1.5957  1.3140   1
   0 -17   0 0.26750 1.61597   3
   0 -17   0 -1.0251  0.8589   2
   1 -17   0 6.25154 2.40944   1
  -1 -17   0 4.23730 2.15614   3
  -1 -17   0 6.09622 2.39739   1
  -1 -17   0 7.36726 1.51077   2
   1 -17   0 5.63816 2.31237   3
  -1 -17   0 6.24244 1.83487   5
   2 -17   0 20.1383  3.8300   1
  -2 -17   0 19.2201  3.6739   1
  -2 -17   0 13.1204  2.5994   5
   2 -17   0 16.5556  3.2039   3
  -2 -17   0 14.5877  2.3558   2
  -2 -17   0 18.1977  3.5457   3
  -3 -17   0 1.50450 1.36252   2
   3 -17   0 2.48755 1.87131   1
  -3 -17   0 0.43954 1.87353   3
  -3 -17   0 0.37260 1.42269   5
   3 -17   0 3.42816 1.56224   3
  -3 -17   0 3.72708 2.38694   1
  -4 -17   0 -1.8335  1.2557   5
  -4 -17   0 0.89959 1.91973   3
   4 -17   0 -3.0750  1.3080   4
   4 -17   0 -0.6556  1.0842   1
  -4 -17   0 1.25823 1.30752   2
   4 -17   0 -0.4180  0.9346   3
  -4 -17   0 -1.0208  1.8787   1
  -5 -17   0 10.6089  3.1858   3
  -5 -17   0 12.2809  2.5631   5
   5 -17   0 16.5161  3.0443   3
   5 -17   0 7.99943 2.45723   1
  -5 -17   0 10.4278  3.3893   1
   6 -17   0 1.57789 1.59882   1
  -6 -17   0 0.31150 2.67839   1
  -6 -17   0 1.49451 2.46293   3
   6 -17   0 3.61057 1.64553   3
  -6 -17   0 1.48420 1.75131   5
  -7 -17   0 7.06180 2.88508   1
   7 -17   0 2.30060 2.07482   1
  -7 -17   0 3.98271 2.63798   3
   7 -17   0 3.19745 1.81967   3
  -7 -17   0 3.05630 1.90253   5
   8 -17   0 3.14667 1.65525   3
   8 -17   0 3.02353 1.98099   1
  -8 -17   0 3.98917 3.36411   1
  -8 -17   0 0.19536 1.61745   5
  -8 -17   0 3.54332 2.56982   3
  -9 -17   0 1.30988 2.52147   3
  -9 -17   0 2.70630 2.07903   5
  -9 -17   0 1.43427 3.35224   1
   9 -17   0 2.98163 2.04936   1
   9 -17   0 3.97678 2.11412   3
  10 -17   0 1.05609 1.74668   1
 -10 -17   0 0.37027 2.69268   1
  10 -17   0 -1.2590  1.4680   3
 -10 -17   0 0.61309 2.51925   3
 -10 -17   0 0.27853 1.61369   5
  11 -17   0 2.32721 2.08205   1
 -11 -17   0 2.61434 2.83914   1
 -11 -17   0 -0.7960  2.5591   3
  11 -17   0 3.03129 1.71833   3
  12 -17   0 1.48138 1.99157   3
 -12 -17   0 4.06326 3.44039   1
 -12 -17   0 1.04434 3.27122   3
  12 -17   0 4.71354 2.58164   1
 -13 -17   0 11.5568  4.0410   1
  13 -17   0 7.92250 3.29951   1
 -13 -17   0 10.9653  3.7717   2
  14 -17   0 0.46790 2.84642   1
 -14 -17   0 -0.0236  2.8129   2
 -14 -17   0 8.00268 3.29619   1
 -15 -17   0 11.3938  3.8981   2
 -15 -17   0 14.9778  4.5880   1
  16 -17   0 2.24103 2.86065   1
 -16 -17   0 5.83312 3.99131   1
 -16 -17   0 1.25863 3.48143   2
 -17 -17   0 0.05165 3.19834   2
 -17 -17   0 7.82493 3.86382   1
   0 -18   0 45.3604  5.0019   1
   0 -18   0 46.9775  4.9153   3
  -1 -18   0 93.4578  4.3469   2
  -1 -18   0 91.9835  6.6304   3
  -1 -18   0 92.6887  5.3876   5
   1 -18   0 76.2644  6.1880   3
  -1 -18   0 87.0070  6.6376   1
   1 -18   0 87.2603  6.8250   1
  -2 -18   0 1.13729 1.52961   5
   2 -18   0 3.50740 1.78308   3
  -2 -18   0 2.33577 2.19749   1
   2 -18   0 5.77830 2.58482   1
  -2 -18   0 3.82120 2.30231   3
  -2 -18   0 2.46857 1.33267   2
  -3 -18   0 43.5823  3.5820   2
  -3 -18   0 45.2405  5.0017   3
  -3 -18   0 41.0431  3.9751   5
   3 -18   0 46.9374  4.4548   3
   3 -18   0 43.0259  5.6377   1
  -3 -18   0 42.4085  5.4550   1
   4 -18   0 3.86648 1.73806   3
   4 -18   0 2.83026 2.03006   1
  -4 -18   0 6.13395 2.75601   1
  -4 -18   0 1.68047 1.94013   5
  -4 -18   0 3.97376 2.51470   3
   4 -18   0 2.72619 1.91122   4
  -4 -18   0 5.66530 2.15939   2
  -5 -18   0 15.0085  3.9471   1
  -5 -18   0 17.0067  3.7636   3
   5 -18   0 20.0140  3.5011   3
  -5 -18   0 16.3319  3.0672   5
  -5 -18   0 15.6269  2.8706   2
   5 -18   0 17.2811  3.7256   1
   6 -18   0 67.7602  6.1581   1
  -6 -18   0 71.5342  5.3238   5
  -6 -18   0 80.9397  5.5810   2
  -6 -18   0 69.2626  6.9633   1
   6 -18   0 69.6385  5.6420   3
  -6 -18   0 76.6057  6.7360   3
   7 -18   0 0.74313 1.40087   3
   7 -18   0 -0.4213  1.4129   1
  -7 -18   0 2.14910 2.35070   3
  -7 -18   0 2.63006 2.32770   1
  -7 -18   0 -0.8388  1.4989   5
  -8 -18   0 19.1133  3.4478   5
   8 -18   0 12.8831  3.3897   1
  -8 -18   0 14.3932  3.8582   3
  -8 -18   0 21.2207  4.5648   1
   8 -18   0 21.4145  3.8910   3
  -9 -18   0 20.5539  4.3996   3
  -9 -18   0 23.1522  4.9274   1
   9 -18   0 15.7943  3.3903   3
   9 -18   0 21.2679  4.3079   1
  -9 -18   0 22.2519  3.5211   5
  10 -18   0 0.49977 1.59335   3
  10 -18   0 9.25644 3.31920   1
 -10 -18   0 2.35314 2.08065   5
 -10 -18   0 8.32826 3.85501   1
 -10 -18   0 -4.1573  2.4535   3
 -11 -18   0 24.8828  5.4114   1
  11 -18   0 26.0886  5.0236   1
 -11 -18   0 34.0673  6.0436   3
  11 -18   0 30.2886  4.7227   3
 -11 -18   0 24.7875  4.0196   5
 -12 -18   0 1.93633 2.15784   2
 -12 -18   0 -2.2433  2.8786   1
  12 -18   0 -1.5007  1.2683   1
 -13 -18   0 48.8615  7.5472   1
  13 -18   0 56.3466  7.3394   1
 -13 -18   0 49.2161  5.9189   2
  14 -18   0 -4.7317  2.1685   1
 -14 -18   0 1.93209 2.77208   2
 -14 -18   0 -0.3294  3.1652   1
  15 -18   0 33.7752  5.6796   1
 -15 -18   0 54.8753  8.1117   2
 -15 -18   0 42.7379  7.4890   1
  16 -18   0 -0.6355  2.4511   1
 -16 -18   0 -1.4050  2.9235   2
 -16 -18   0 -3.3606  3.4190   1
 -17 -18   0 38.5006  7.5566   2
 -17 -18   0 23.8308  6.4570   1
   0 -19   0 -1.4528  1.6385   1
   0 -19   0 -0.8430  1.5588   3
  -1 -19   0 0.68964 2.01286   3
  -1 -19   0 -1.6545  1.5743   5
   1 -19   0 -1.0766  1.5252   1
   1 -19   0 0.64385 1.50466   3
  -1 -19   0 0.60259 1.98771   1
   2 -19   0 14.1578  3.6788   1
  -2 -19   0 13.9443  3.5134   3
  -2 -19   0 12.1944  2.6162   5
  -2 -19   0 15.1288  3.5680   1
   2 -19   0 8.74151 2.59056   3
  -2 -19   0 11.5776  2.2655   2
  -3 -19   0 63.2928  5.0280   5
  -3 -19   0 64.3215  6.0833   1
   3 -19   0 66.1581  6.0670   1
  -3 -19   0 57.8380  5.7220   3
  -3 -19   0 66.7135  4.4762   2
   3 -19   0 65.1128  5.3964   3
  -4 -19   0 22.3988  4.4891   1
  -4 -19   0 24.5404  4.4679   3
   4 -19   0 20.2079  3.6884   3
   4 -19   0 21.3414  4.2453   1
  -4 -19   0 17.0738  2.9628   2
  -4 -19   0 20.3922  3.3421   5
   4 -19   0 18.6350  3.0986   4
  -5 -19   0 28.2766  4.6423   3
   5 -19   0 28.2680  4.1599   3
  -5 -19   0 35.0577  3.6913   2
   5 -19   0 34.7374  5.2669   1
  -5 -19   0 29.9343  4.8560   1
  -5 -19   0 32.0665  3.7355   5
   6 -19   0 1.96573 2.13996   1
  -6 -19   0 2.60407 2.14340   3
  -6 -19   0 2.70467 1.99930   5
  -6 -19   0 1.01878 1.64600   2
   6 -19   0 2.54179 1.79186   3
  -6 -19   0 5.94631 3.10302   1
  -7 -19   0 2.38632 2.69703   1
  -7 -19   0 3.91088 2.59293   3
  -7 -19   0 -1.2534  1.3459   2
  -7 -19   0 0.14932 1.67547   5
   7 -19   0 -0.9360  1.4451   1
   7 -19   0 2.60260 1.30631   3
   8 -19   0 12.7675  3.4894   1
   8 -19   0 22.0751  3.9871   3
  -8 -19   0 12.0250  3.1647   2
  -8 -19   0 9.76379 3.37354   3
  -8 -19   0 13.1884  3.0655   5
  -8 -19   0 10.9828  3.7853   1
   9 -19   0 3.21185 2.33195   3
   9 -19   0 3.40728 2.51573   1
  -9 -19   0 3.99046 2.93636   3
  -9 -19   0 -0.1657  2.5624   1
  -9 -19   0 1.16862 1.57409   2
  -9 -19   0 -0.9511  1.6241   5
 -10 -19   0 16.7179  3.8185   2
  10 -19   0 17.9683  4.3485   1
 -10 -19   0 13.9159  3.0835   5
 -10 -19   0 13.5707  4.4073   1
  10 -19   0 15.7975  3.3811   3
 -10 -19   0 17.5070  4.5187   3
 -11 -19   0 5.73031 3.71383   1
  11 -19   0 6.23896 2.34472   3
  11 -19   0 2.19315 2.27962   1
 -11 -19   0 1.16883 1.97272   5
 -11 -19   0 2.63344 1.74225   2
 -12 -19   0 13.8738  3.6716   2
  12 -19   0 14.4086  3.8871   1
 -12 -19   0 11.8203  4.3589   1
 -13 -19   0 11.1147  3.4572   2
 -13 -19   0 6.08745 3.88929   1
  13 -19   0 3.76626 3.35553   1
 -14 -19   0 3.71921 3.85538   1
 -14 -19   0 2.82454 2.36551   2
  14 -19   0 4.19796 2.96215   1
 -15 -19   0 -4.6570  2.9093   1
 -15 -19   0 2.45597 2.51998   2
  15 -19   0 3.03903 2.46050   1
 -16 -19   0 6.72562 4.19648   2
 -16 -19   0 11.4185  5.1499   1
 -17 -19   0 3.30044 4.70417   1
 -17 -19   0 10.2601  5.5590   2
   0 -20   0 17.1476  4.0057   1
   0 -20   0 18.6863  3.9016   3
   1 -20   0 9.52253 2.83316   3
  -1 -20   0 10.1101  3.0279   3
  -1 -20   0 7.59743 2.54888   5
  -1 -20   0 6.74259 2.87587   1
   1 -20   0 5.29678 2.54614   1
   2 -20   0 36.9311  5.6015   1
  -2 -20   0 33.9540  4.9615   3
  -2 -20   0 38.1537  3.8895   5
   2 -20   0 32.6436  4.6566   3
  -2 -20   0 28.3593  4.7350   1
  -3 -20   0 2.94005 2.38345   3
   3 -20   0 2.14023 1.66951   3
  -3 -20   0 -0.6786  1.1733   5
  -3 -20   0 0.52218 1.37216   2
   3 -20   0 -0.1740  1.5262   1
  -3 -20   0 -1.2358  1.8936   1
  -4 -20   0 5.47104 2.16544   5
  -4 -20   0 6.76073 3.00446   3
   4 -20   0 2.53721 1.83990   4
  -4 -20   0 7.61987 3.08443   1
  -4 -20   0 6.60765 2.07375   2
   4 -20   0 5.40065 2.18666   3
   4 -20   0 2.47589 2.18870   1
  -5 -20   0 88.9621  6.1271   5
  -5 -20   0 87.4279  5.7321   2
   5 -20   0 82.0355  6.4298   3
   5 -20   0 86.8441  7.1849   1
  -5 -20   0 78.9399  6.8059   3
  -5 -20   0 97.1814  7.6750   1
   6 -20   0 -0.2113  1.3216   3
  -6 -20   0 -1.8336  1.4969   2
  -6 -20   0 1.38890 2.23680   3
  -6 -20   0 -0.6696  1.5681   5
  -6 -20   0 -0.1738  2.2448   1
   6 -20   0 -0.5656  1.6760   1
  -7 -20   0 56.2697  5.2111   5
   7 -20   0 67.3129  5.9924   3
  -7 -20   0 74.1696  6.8654   3
  -7 -20   0 59.2359  6.7652   1
   7 -20   0 60.6124  6.2686   1
  -7 -20   0 66.3158  5.6126   2
  -8 -20   0 3.85413 2.89130   3
  -8 -20   0 5.22861 3.27867   1
   8 -20   0 2.03978 2.15035   3
  -8 -20   0 0.89171 1.94865   5
   8 -20   0 -0.4697  1.8504   1
  -8 -20   0 1.82788 1.93370   2
  -9 -20   0 0.06688 1.83895   2
  -9 -20   0 -1.9823  3.1136   3
   9 -20   0 0.42750 1.42219   3
   9 -20   0 -0.5717  1.7407   1
  -9 -20   0 -2.4184  2.2293   1
  -9 -20   0 0.36221 1.88282   5
  10 -20   0 3.09401 2.36061   1
 -10 -20   0 3.90352 2.21948   2
  10 -20   0 4.00392 2.37474   3
 -10 -20   0 10.2054  3.6940   3
 -10 -20   0 5.64485 3.44374   1
 -10 -20   0 3.84952 2.36081   5
  11 -20   0 3.31041 2.65158   1
 -11 -20   0 4.51992 2.41299   2
 -11 -20   0 0.66937 3.06733   1
 -11 -20   0 1.19691 2.05869   5
 -12 -20   0 47.1077  6.7742   2
  12 -20   0 49.4981  7.2692   1
 -12 -20   0 57.1725  8.1125   1
 -13 -20   0 6.48082 3.11267   2
 -13 -20   0 7.95512 4.03754   1
  13 -20   0 7.51817 4.07620   1
 -14 -20   0 66.0683  7.2584   2
 -14 -20   0 69.3624  8.9678   1
  14 -20   0 81.8778  7.7465   1
 -15 -20   0 2.32676 2.66983   2
  15 -20   0 0.14399 2.89370   1
 -15 -20   0 2.36389 3.89218   1
 -16 -20   0 64.8358  7.7385   2
 -16 -20   0 65.9285  9.4227   1
   0 -21   0 1.67732 1.61035   3
   0 -21   0 0.34434 1.85876   1
  -1 -21   0 3.71343 2.42084   1
   1 -21   0 2.54620 2.14427   1
  -1 -21   0 3.97575 2.14344   3
   1 -21   0 1.85084 1.85026   3
  -2 -21   0 27.9468  4.9781   1
  -2 -21   0 33.9420  5.0992   3
   2 -21   0 30.2501  4.5013   3
   2 -21   0 29.0321  5.2763   1
  -2 -21   0 25.0923  3.7168   5
   3 -21   0 33.8598  5.5656   1
  -3 -21   0 35.6286  3.8429   5
   3 -21   0 29.9631  4.3961   3
  -3 -21   0 35.9272  5.3335   3
   3 -21   0 34.4053  4.6583   4
  -3 -21   0 34.2779  5.3524   1
  -4 -21   0 20.6878  4.3251   1
   4 -21   0 19.4024  4.2856   1
  -4 -21   0 11.9670  3.0446   5
   4 -21   0 21.1311  3.9255   3
  -4 -21   0 21.4708  4.3743   3
  -4 -21   0 20.9007  3.1934   2
   4 -21   0 18.1331  3.1763   4
  -5 -21   0 90.5624  6.3661   5
  -5 -21   0 98.2721  7.9039   1
  -5 -21   0 88.8126  7.4953   3
   5 -21   0 82.9432  6.5873   3
  -5 -21   0 94.4376  5.9844   2
   5 -21   0 99.5494  7.7454   1
   6 -21   0 7.17794 2.93428   1
   6 -21   0 2.78922 1.93043   3
  -6 -21   0 5.67885 3.01116   3
  -6 -21   0 3.87366 2.22291   5
  -6 -21   0 2.59924 3.25440   1
  -6 -21   0 4.08256 2.12590   2
  -7 -21   0 58.1503  6.2873   3
   7 -21   0 53.3539  6.9694   1
  -7 -21   0 54.7920  7.1743   1
   7 -21   0 54.9651  5.5943   3
  -7 -21   0 54.4810  5.2175   5
  -7 -21   0 56.7752  5.2454   2
  -8 -21   0 -0.3849  2.6499   1
   8 -21   0 2.07069 2.63629   1
  -8 -21   0 1.60958 2.00292   5
  -8 -21   0 1.50779 2.99210   3
   8 -21   0 4.19431 2.11069   3
  -8 -21   0 4.51852 2.77238   2
   9 -21   0 31.4622  5.5093   1
  -9 -21   0 31.0734  4.8415   5
  -9 -21   0 34.5992  6.1813   3
   9 -21   0 38.2436  5.3687   3
  -9 -21   0 29.5432  4.7725   2
  -9 -21   0 32.9529  6.0509   1
 -10 -21   0 -3.6785  2.4707   1
  10 -21   0 -0.3680  2.1432   1
 -10 -21   0 -1.7396  1.8097   5
 -10 -21   0 0.87974 1.96074   2
 -11 -21   0 6.77746 3.19176   2
 -11 -21   0 8.23283 3.08329   5
 -11 -21   0 12.1817  4.4873   1
  11 -21   0 10.8133  3.8809   1
  12 -21   0 11.9722  4.4032   1
 -12 -21   0 16.7428  4.1354   2
 -12 -21   0 13.2296  4.7868   1
 -12 -21   0 11.0188  3.4130   5
  13 -21   0 0.23106 3.11581   1
 -13 -21   0 -2.8457  2.9119   1
 -13 -21   0 1.15444 1.83951   2
 -14 -21   0 8.76660 3.82859   2
 -14 -21   0 2.95151 3.97727   1
  14 -21   0 10.0837  3.5398   1
 -15 -21   0 17.5524  5.6911   1
 -15 -21   0 22.8844  5.1528   2
  15 -21   0 32.5803  6.5392   1
 -16 -21   0 8.52734 3.59265   2
 -16 -21   0 6.36399 4.58378   1
   0 -22   0 6.10228 2.15879   3
   0 -22   0 1.10208 2.00196   1
  -1 -22   0 268.546  12.963   3
  -1 -22   0 267.238  13.094   1
   1 -22   0 265.270  12.821   3
   1 -22   0 287.072  13.850   1
  -2 -22   0 -1.1274  1.6936   5
   2 -22   0 2.22265 1.43905   3
   2 -22   0 -1.5089  1.6132   1
  -2 -22   0 3.15912 2.34104   1
  -2 -22   0 1.42632 1.49693   3
   3 -22   0 157.607   9.622   4
  -3 -22   0 159.549   9.684   3
  -3 -22   0 171.577  10.146   1
   3 -22   0 166.211  10.129   1
  -3 -22   0 153.165   8.249   5
   3 -22   0 168.930   9.516   3
   4 -22   0 1.44819 1.42853   3
  -4 -22   0 5.47296 2.92036   1
  -4 -22   0 5.91258 3.12499   3
   4 -22   0 3.67952 2.00157   4
   4 -22   0 4.31184 2.59764   1
  -4 -22   0 3.71158 2.12527   5
  -5 -22   0 19.1071  4.3495   3
  -5 -22   0 15.5900  4.1678   1
   5 -22   0 17.2767  3.6315   3
  -5 -22   0 12.3693  3.0352   5
   5 -22   0 20.9392  4.6373   1
   6 -22   0 4.88293 2.64044   3
   6 -22   0 5.61086 2.72473   1
  -6 -22   0 3.85733 2.20560   5
  -6 -22   0 4.33437 3.19429   1
  -6 -22   0 2.21051 2.79944   3
  -6 -22   0 4.76195 2.36269   2
  -7 -22   0 -1.1037  1.9226   5
  -7 -22   0 5.62801 3.46453   1
   7 -22   0 2.24495 2.25659   1
  -7 -22   0 0.29434 2.77897   3
   7 -22   0 4.66803 2.56640   3
  -7 -22   0 -1.7025  1.4675   2
   8 -22   0 1.63166 1.64074   3
  -8 -22   0 2.83182 2.83044   3
   8 -22   0 0.77054 1.63600   1
  -8 -22   0 2.14360 2.90384   1
  -8 -22   0 3.51050 2.39080   2
  -8 -22   0 -0.8458  1.9163   5
  -9 -22   0 16.6057  4.7626   1
  -9 -22   0 16.2440  4.1360   2
  -9 -22   0 14.6492  3.5746   5
   9 -22   0 23.9697  5.0839   1
   9 -22   0 13.6948  3.2685   3
 -10 -22   0 2.48312 3.10265   1
 -10 -22   0 2.40465 2.56565   2
  10 -22   0 0.62220 2.59513   1
 -10 -22   0 -2.3420  1.9856   5
 -11 -22   0 58.2113  8.1656   1
 -11 -22   0 48.5001  5.5970   5
 -11 -22   0 55.2841  6.1274   2
  11 -22   0 62.5270  7.1667   1
 -12 -22   0 2.95940 3.57000   1
 -12 -22   0 3.12124 2.97868   5
  12 -22   0 3.88416 3.51495   1
 -12 -22   0 12.2566  3.7193   2
 -13 -22   0 28.8571  5.6700   2
  13 -22   0 37.1137  6.8994   1
 -13 -22   0 24.4978  6.2225   1
 -14 -22   0 13.5184  5.1988   1
  14 -22   0 13.3212  4.6724   1
 -14 -22   0 15.8366  4.6244   2
 -15 -22   0 13.1484  4.2177   2
 -15 -22   0 17.1141  5.6569   1
   0 -23   0 3.66631 1.78184   3
   0 -23   0 2.20598 2.29658   1
  -1 -23   0 8.08085 2.53191   3
   1 -23   0 3.29294 2.46342   1
   1 -23   0 5.15695 2.08147   3
  -1 -23   0 5.92112 3.02356   1
  -2 -23   0 25.9278  5.0096   1
  -2 -23   0 23.4721  3.7401   5
   2 -23   0 25.4201  4.9274   1
  -2 -23   0 24.0513  4.0279   3
   2 -23   0 30.2206  4.8338   3
  -3 -23   0 18.1136  4.1697   1
   3 -23   0 12.5326  4.0464   4
  -3 -23   0 13.3018  3.2086   5
  -3 -23   0 14.0436  3.3254   3
   3 -23   0 20.2005  4.4891   1
   3 -23   0 19.0755  3.7403   3
  -4 -23   0 144.099   9.600   1
  -4 -23   0 132.708   9.140   3
  -4 -23   0 126.950   7.700   5
   4 -23   0 137.833   7.610   4
   4 -23   0 142.237   9.629   1
   4 -23   0 123.582   8.283   3
  -5 -23   0 17.1084  4.3966   1
  -5 -23   0 24.1677  5.0852   3
  -5 -23   0 23.1708  3.9778   5
   5 -23   0 29.9844  5.7028   1
   5 -23   0 20.7463  4.4807   3
  -6 -23   0 114.498   8.959   1
  -6 -23   0 110.149   7.418   5
   6 -23   0 92.3490  7.7810   3
  -6 -23   0 112.841   8.804   3
   6 -23   0 119.475   8.938   1
   7 -23   0 0.56251 1.85192   3
  -7 -23   0 4.82214 3.54328   1
   7 -23   0 4.88826 2.60434   1
  -7 -23   0 3.21487 2.39924   2
  -7 -23   0 6.68309 2.74122   5
  -7 -23   0 4.10754 3.16102   3
  -8 -23   0 39.1171  5.3107   2
   8 -23   0 33.5922  5.5783   3
  -8 -23   0 38.7270  6.4663   1
  -8 -23   0 31.5825  4.9131   5
   8 -23   0 47.1578  6.9559   1
  -9 -23   0 -0.4048  2.5082   1
  -9 -23   0 1.07729 2.21206   5
   9 -23   0 -1.2248  2.4722   1
  -9 -23   0 0.52492 1.66877   2
 -10 -23   0 1.18190 3.13662   1
 -10 -23   0 2.94041 3.00104   2
 -10 -23   0 0.13454 2.45658   5
  10 -23   0 0.86602 2.38838   1
 -11 -23   0 8.96416 3.82754   2
 -11 -23   0 9.46001 3.85390   5
 -11 -23   0 16.6602  5.2084   1
  11 -23   0 9.16438 4.24313   1
 -12 -23   0 14.4971  5.0957   1
 -12 -23   0 10.5684  4.2555   2
 -12 -23   0 11.9850  4.2119   5
  12 -23   0 13.6197  5.0841   1
 -13 -23   0 -0.1273  2.5392   2
 -13 -23   0 5.41876 4.24631   1
  13 -23   0 1.05348 2.43593   1
 -14 -23   0 25.5335  6.1363   1
 -14 -23   0 25.0455  5.7693   2
  14 -23   0 20.0579  6.0030   1
 -15 -23   0 4.11607 3.31228   2
 -15 -23   0 0.93088 3.57843   1
   0 -24   0 535.839  20.920   1
   0 -24   0 485.042  19.570   3
   1 -24   0 4.53812 1.74337   3
  -1 -24   0 5.90781 2.61111   3
  -1 -24   0 0.58022 2.51383   1
   1 -24   0 -1.8346  2.2697   1
   2 -24   0 374.353  15.475   3
  -2 -24   0 327.306  15.234   3
   2 -24   0 338.453  16.038   1
  -2 -24   0 344.649  15.758   1
   3 -24   0 7.71910 3.27819   1
   3 -24   0 7.60218 2.58069   3
  -3 -24   0 17.1922  3.5583   3
  -3 -24   0 5.82884 2.59071   5
   3 -24   0 3.50797 2.99057   4
  -3 -24   0 9.92892 3.61242   1
  -4 -24   0 192.266  11.341   3
  -4 -24   0 188.494   9.812   5
   4 -24   0 196.233   9.540   4
   4 -24   0 170.826  10.370   3
  -4 -24   0 192.876  11.464   1
   4 -24   0 222.862  12.032   1
   5 -24   0 28.2366  5.3007   3
  -5 -24   0 33.3761  5.9255   3
  -5 -24   0 29.6270  5.6009   1
   5 -24   0 26.2575  5.1053   1
  -5 -24   0 27.0916  4.4328   5
  -6 -24   0 1.97889 2.11398   5
   6 -24   0 1.90991 2.53614   1
  -6 -24   0 -0.2229  3.1293   3
   6 -24   0 2.42003 2.20843   3
  -6 -24   0 2.57152 2.93761   1
   7 -24   0 49.7644  7.3983   1
  -7 -24   0 41.6738  4.9156   5
  -7 -24   0 54.5192  7.4548   1
   7 -24   0 40.2831  6.0450   3
  -8 -24   0 32.1127  4.9961   5
   8 -24   0 37.1403  6.3113   1
  -8 -24   0 36.2749  6.4862   1
  -9 -24   0 26.1305  4.9341   2
   9 -24   0 29.8154  6.0451   1
  -9 -24   0 34.9328  5.5583   5
  -9 -24   0 35.8363  6.5477   1
 -10 -24   0 102.892   8.063   2
 -10 -24   0 108.875   9.749   1
 -10 -24   0 96.3303  8.0831   5
  10 -24   0 107.144   9.242   1
 -11 -24   0 -0.8882  2.3748   2
 -11 -24   0 12.3569  4.7242   1
  11 -24   0 2.47955 3.55657   1
 -12 -24   0 39.1197  7.2920   1
  12 -24   0 59.7430  8.8197   1
 -12 -24   0 44.5189  7.0149   2
 -13 -24   0 41.2663  7.6099   1
 -13 -24   0 30.4491  6.2611   2
  13 -24   0 35.6270  6.5255   1
 -14 -24   0 6.18146 4.27324   2
  14 -24   0 -1.4866  3.1731   1
 -14 -24   0 6.50654 4.50876   1
   0 -25   0 -0.5854  2.6140   1
   0 -25   0 4.28744 1.79557   3
  -1 -25   0 7.35200 2.64656   3
   1 -25   0 6.21594 3.38135   1
   1 -25   0 6.26418 2.51104   3
  -1 -25   0 -0.8859  2.2950   1
  -2 -25   0 86.2081  7.9913   1
   2 -25   0 102.325   7.712   3
   2 -25   0 98.3676  8.6126   1
  -2 -25   0 93.8475  8.1654   3
   3 -25   0 41.2501  5.8964   4
  -3 -25   0 45.5347  5.0193   5
   3 -25   0 53.3145  7.2472   1
   3 -25   0 46.3632  6.1190   3
  -3 -25   0 54.6487  7.4159   1
  -3 -25   0 56.9439  5.8878   3
  -4 -25   0 158.559   9.088   5
  -4 -25   0 177.523  10.935   3
   4 -25   0 167.634   8.844   4
   4 -25   0 194.197  11.359   1
   4 -25   0 177.295  10.690   3
  -4 -25   0 184.582  11.475   1
  -5 -25   0 67.3901  7.1702   1
   5 -25   0 61.3203  6.6975   1
   5 -25   0 53.6511  6.0327   3
  -5 -25   0 53.4690  7.1067   3
  -5 -25   0 51.3655  5.3405   5
  -6 -25   0 111.312   7.983   5
   6 -25   0 121.733   8.890   3
  -6 -25   0 138.828  10.112   1
   6 -25   0 125.755   9.547   1
   7 -25   0 7.96212 3.72107   3
   7 -25   0 6.07156 2.91011   1
  -7 -25   0 8.39914 4.27406   1
  -7 -25   0 1.88215 2.59887   5
  -8 -25   0 63.3026  8.5493   1
  -8 -25   0 60.9401  6.3119   5
   8 -25   0 56.3941  7.9875   1
   9 -25   0 18.1457  5.0780   1
  -9 -25   0 17.4766  4.8871   1
 -10 -25   0 5.29264 3.51455   1
  10 -25   0 0.13213 2.41025   1
 -11 -25   0 21.6033  5.2460   2
 -11 -25   0 20.7271  5.4917   1
  11 -25   0 19.2877  5.7214   1
 -12 -25   0 48.8964  8.0826   1
 -12 -25   0 27.5232  5.8816   2
  12 -25   0 51.8780  8.2659   1
  13 -25   0 20.0170  5.5224   1
 -13 -25   0 28.1619  6.8391   1
 -13 -25   0 27.3524  5.5397   2
   0 -26   0 18.6466  4.5367   3
   0 -26   0 8.63391 3.57581   1
   1 -26   0 325.169  16.403   1
  -1 -26   0 310.823  16.014   1
   1 -26   0 316.104  15.051   3
  -1 -26   0 300.652  15.353   3
   2 -26   0 23.9186  5.5345   1
   2 -26   0 25.9631  4.8735   3
  -2 -26   0 24.7998  4.7728   3
  -2 -26   0 27.2936  5.7800   1
   3 -26   0 183.043  11.170   4
   3 -26   0 180.037  11.293   1
  -3 -26   0 194.623  11.743   3
   3 -26   0 169.659  10.798   3
  -3 -26   0 162.651   9.176   5
   4 -26   0 81.2493  5.9043   4
  -4 -26   0 81.9201  8.0374   1
   4 -26   0 72.8901  7.4020   3
   4 -26   0 96.7050  8.1280   1
  -4 -26   0 84.3686  6.8930   5
   5 -26   0 39.9759  6.1422   3
   5 -26   0 38.6579  6.5550   1
  -5 -26   0 47.0409  7.1787   1
  -5 -26   0 32.7846  5.2035   5
  -6 -26   0 122.799   9.701   1
   6 -26   0 118.488   9.265   3
   6 -26   0 131.362   9.874   1
  -6 -26   0 119.239   8.235   5
  -7 -26   0 -0.1015  2.6389   5
   7 -26   0 3.87029 2.36072   1
  -7 -26   0 -0.2469  2.4316   1
   8 -26   0 103.514   9.503   1
  -8 -26   0 105.909   9.843   1
   9 -26   0 9.29763 4.40552   1
  -9 -26   0 12.4917  4.8009   1
  10 -26   0 77.0511  9.9763   1
 -10 -26   0 87.3896  9.0606   1
 -11 -26   0 31.9348  6.7195   1
  11 -26   0 21.4765  6.0100   1
  12 -26   0 17.9504  5.2333   1
 -12 -26   0 24.5623  6.2857   1
  13 -26   0 8.39756 4.48849   1
 -13 -26   0 6.49836 4.19151   1
 -13 -26   0 7.79070 3.87699   2
   0 -27   0 4.12011 2.58404   3
   0 -27   0 -2.0108  2.5527   1
   1 -27   0 12.2541  3.2744   3
  -1 -27   0 7.30940 2.94640   3
  -1 -27   0 9.82807 4.09728   1
   1 -27   0 8.15604 3.94167   1
  -2 -27   0 4.42608 3.59394   1
   2 -27   0 -0.5370  4.1714   4
   2 -27   0 11.5877  3.9666   1
   2 -27   0 8.15504 3.51014   3
   3 -27   0 33.7965  5.8278   1
  -3 -27   0 28.0878  5.8756   1
   3 -27   0 33.1290  5.8227   4
   3 -27   0 25.1620  5.1603   3
   4 -27   0 10.6610  3.4728   1
  -4 -27   0 15.6332  4.5888   1
   4 -27   0 4.45325 2.36620   4
  -4 -27   0 6.39384 3.42907   5
   4 -27   0 12.3403  3.5070   3
   5 -27   0 55.4519  6.3121   3
  -5 -27   0 73.3438  7.5959   1
  -5 -27   0 64.6582  6.4456   5
   5 -27   0 66.1332  7.2995   1
  -6 -27   0 3.89046 3.13671   1
   6 -27   0 9.27928 3.48912   1
   7 -27   0 21.7430  4.9554   1
  -7 -27   0 21.7032  4.8799   1
  -8 -27   0 -5.6861  2.9529   1
   8 -27   0 2.21411 2.91782   1
   9 -27   0 7.94668 4.13417   1
  -9 -27   0 13.2126  4.7912   1
 -10 -27   0 1.16976 3.24059   1
  10 -27   0 -0.8970  3.2021   1
 -11 -27   0 5.78524 4.09268   1
  11 -27   0 -3.9555  2.8928   1
 -12 -27   0 1.43533 3.21659   1
  12 -27   0 4.28500 3.69409   1
   0 -28   0 52.7796  8.3320   1
   1 -28   0 15.9882  5.1702   1
  -1 -28   0 20.3275  5.4699   1
   2 -28   0 74.0188  7.7522   1
   2 -28   0 48.6032  8.1604   4
  -2 -28   0 60.2785  8.8445   1
   3 -28   0 14.5293  4.2707   4
   3 -28   0 19.9513  4.5868   1
  -3 -28   0 13.7942  4.3430   1
  -4 -28   0 48.8675  5.4075   5
  -4 -28   0 38.4273  6.9497   1
   4 -28   0 43.8870  6.8827   1
   5 -28   0 22.6179  5.2673   1
  -5 -28   0 24.3186  5.6088   1
   6 -28   0 29.7153  5.7292   1
  -6 -28   0 30.4229  6.4369   1
  -7 -28   0 54.2600  8.0928   1
   7 -28   0 62.8043  8.7381   1
  -8 -28   0 3.48263 4.08383   1
   8 -28   0 1.60825 2.84287   1
   9 -28   0 90.9445  9.6727   1
  -9 -28   0 82.6895  9.1587   1
 -10 -28   0 5.92349 3.88897   1
  10 -28   0 -4.1322  3.1708   1
  11 -28   0 74.9591 10.2100   1
 -11 -28   0 63.4635  9.1772   1
   0 -29   0 5.01163 3.56697   1
  -1 -29   0 -1.3875  2.5572   1
   1 -29   0 -0.9917  2.2456   1
  -2 -29   0 3.50544 3.59060   1
   2 -29   0 1.60271 1.83602   1
   2 -29   0 0.07364 2.93533   4
  -3 -29   0 -1.5266  2.5220   1
   3 -29   0 -2.0989  2.5013   4
   3 -29   0 1.74535 2.36342   1
   4 -29   0 4.90503 3.09534   1
  -4 -29   0 -2.0711  2.5599   1
  -5 -29   0 22.6652  5.4338   1
   6 -29   0 13.9320  4.5034   1
  -6 -29   0 23.4827  5.4289   1
  -7 -29   0 31.9433  6.2075   1
   7 -29   0 25.5475  5.9489   1
  -8 -29   0 8.43069 3.75980   1
   8 -29   0 6.91129 3.64794   1
   9 -29   0 15.1254  5.8810   1
  -9 -29   0 11.9094  4.5778   1
 -10 -29   0 11.8707  4.8179   1
  10 -29   0 3.32243 4.60228   1
   0 -30   0 2.88052 3.73970   1
   1 -30   0 58.6206  8.3291   1
  -1 -30   0 56.3942  9.0255   1
   1 -30   0 58.8637  8.1699   4
   2 -30   0 2.70515 3.30064   4
   2 -30   0 7.99033 3.06005   1
  -2 -30   0 7.76625 4.32758   1
  -3 -30   0 48.4428  8.0822   1
   3 -30   0 49.8567  7.5380   1
   3 -30   0 40.2807  5.5992   4
  -4 -30   0 -0.2418  2.4742   1
   4 -30   0 0.35228 2.15314   1
   5 -30   0 39.2804  6.9952   1
  -5 -30   0 32.5110  6.9062   1
  -6 -30   0 7.00214 4.13835   1
   6 -30   0 -0.0307  2.4264   1
   7 -30   0 9.81396 4.31453   1
  -7 -30   0 11.3088  4.3836   1
  -8 -30   0 25.0730  6.3445   1
   8 -30   0 35.5072  7.1663   1
   9 -30   0 -2.1150  4.3118   1
  -9 -30   0 2.75862 4.09190   1
   0 -31   0 1.74785 3.55239   1
  -1 -31   0 7.05354 4.80877   1
   1 -31   0 9.78725 4.82032   4
   1 -31   0 10.4506  4.0336   1
  -2 -31   0 8.93213 4.41224   1
   2 -31   0 9.93594 3.58892   1
   2 -31   0 7.08156 4.02081   4
   3 -31   0 6.67084 3.55823   1
   3 -31   0 5.82750 3.32463   4
  -3 -31   0 13.3328  4.6913   1
  -4 -31   0 16.6150  5.4765   1
   4 -31   0 29.1049  6.1441   1
   5 -31   0 13.6435  4.2908   1
  -5 -31   0 15.0054  5.1305   1
   6 -31   0 37.7672  7.4971   1
  -6 -31   0 37.9416  7.4180   1
   7 -31   0 5.83077 3.68692   1
  -7 -31   0 3.27117 4.15601   1
   0 -32   0 11.9568  4.7792   1
  -1 -32   0 164.089  12.983   1
   1 -32   0 123.791  10.553   1
   1 -32   0 130.709  12.008   4
  -2 -32   0 0.72317 3.64949   1
   2 -32   0 7.76152 3.55952   1
   2 -32   0 3.99313 3.77492   4
   3 -32   0 49.4573  5.7107   4
   3 -32   0 80.7721  8.1682   1
  -3 -32   0 60.7039  9.3031   1
   4 -32   0 3.03135 2.81063   1
  -4 -32   0 2.94068 4.21991   1
  -5 -32   0 5.61388 4.20082   1
   5 -32   0 7.61933 3.85474   1
  -6 -32   0 1.60221 3.58534   1
   0 -33   0 0.29580 2.79832   1
   0 -33   0 4.84230 4.77977   4
   1 -33   0 24.0989  5.5234   1
   1 -33   0 13.0474  6.1059   4
  -1 -33   0 22.6594  6.2794   1
  -2 -33   0 1.33509 5.01689   1
   2 -33   0 7.77703 4.29112   1
   2 -33   0 5.18944 4.14019   4
  -3 -33   0 114.289  11.347   1
   3 -33   0 129.573  10.734   1
 -20   0   1 1.68874 3.15605   2
  20   0  -1 -4.0297  2.1316   1
  19   0  -1 1.58566 2.04941   1
 -19   0   1 -0.5456  2.5824   2
  18   0  -1 1.90481 2.47442   1
 -18   0   1 -0.8618  2.4656   2
  17   0  -1 -0.4043  1.8323   1
 -17   0   1 -1.9627  1.9524   2
  16   0  -1 -0.8605  1.7688   1
  15   0  -1 -0.6715  1.5886   1
  14   0  -1 -0.6442  1.3208   1
  13   0  -1 -0.2976  1.1124   1
  12   0  -1 0.42923 1.11691   1
  11   0  -1 0.80985 1.16675   1
  10   0  -1 1.05092 1.28458   1
   9   0  -1 -0.0230  0.9374   1
   8   0  -1 -0.4220  0.6787   1
   7   0  -1 0.00088 0.78405   1
   6   0  -1 -0.4691  0.6199   1
   5   0  -1 -0.7661  0.5887   1
  -1   0   1 -6.6836  0.1453   2
   0   0  -1 -8.4146  0.0400   3
   0   0  -1 -8.3203  0.0599   5
   0   0  -1 -8.3844  0.0791   4
   1   0   1 -3.7579  0.1130   2
   2   0   1 0.42067 0.37100   2
   3   0   1 0.18395 0.43171   2
   4   0   1 2.84412 0.79135   1
   4   0   1 0.43132 0.61183   2
   5   0   1 -0.0226  0.6193   1
   5   0   1 0.28306 0.76810   2
   6   0   1 1.83454 0.88561   1
   6   0   1 -0.0653  0.7455   2
   7   0   1 0.74822 1.03046   2
   7   0   1 1.23449 0.86779   1
   8   0   1 0.88289 1.17193   2
   8   0   1 -0.6140  0.8359   1
   9   0   1 -1.0778  1.1444   2
   9   0   1 0.29117 0.95195   1
  10   0   1 -1.0108  1.0070   1
  10   0   1 1.31940 1.48087   2
  11   0   1 -0.0937  1.4093   2
  11   0   1 0.75497 1.10361   1
  12   0   1 0.83118 1.52227   2
  12   0   1 -0.0060  1.2013   1
  13   0   1 -0.4184  1.1824   1
  14   0   1 0.45568 1.55024   1
  15   0   1 0.02842 1.77617   1
  16   0   1 2.65294 2.02326   1
  17   0   1 1.60397 2.03390   1
  18   0   1 2.36388 2.39973   1
  19   0   1 1.61275 2.28453   1
 -20   0  -1 -0.2498  2.8142   2
  20   0   1 0.62069 2.90138   1
 -20  -1   1 14.4367  4.6521   2
  20  -1  -1 16.5934  4.3407   1
 -20   1   1 7.96014 3.92319   2
  20   1  -1 19.8271  4.7548   1
  19  -1  -1 3.30501 2.14532   1
 -19  -1   1 0.36117 2.76120   2
 -19   1   1 -0.4934  2.3509   2
  19   1  -1 -3.1047  1.5349   1
 -18  -1   1 5.19296 3.25993   2
  18  -1  -1 4.70211 3.14349   1
 -18   1   1 2.52427 2.90030   2
  18   1  -1 0.67249 2.53084   1
 -17  -1   1 1.08256 2.37969   2
  17  -1  -1 -1.9371  2.0218   1
  17   1  -1 1.59844 2.00548   1
 -17   1   1 2.10435 2.72072   2
  16  -1  -1 6.51488 2.80560   1
  16   1  -1 5.52068 2.67190   1
  15  -1  -1 1.24986 1.61323   1
  15   1  -1 -1.0018  1.6028   1
  14  -1  -1 101.394   6.791   1
  14   1  -1 99.4403  6.8083   1
  13  -1  -1 8.43632 2.47344   1
  13   1  -1 7.22017 2.19229   1
  12  -1  -1 64.1395  4.9155   1
  12   1  -1 63.6904  4.8776   1
  11  -1  -1 68.8342  4.8329   1
  11   1  -1 63.3978  4.7088   1
  10  -1  -1 329.826  11.438   1
  10   1  -1 336.557  11.496   1
   9  -1  -1 378.718  11.926   1
   9   1  -1 359.122  11.726   1
   8  -1  -1 247.307   8.675   1
   8   1  -1 259.705   8.857   1
   7  -1  -1 361.526  10.702   1
   7   1  -1 358.826  10.714   1
   6  -1  -1 162.054   5.892   1
   6   1  -1 167.452   5.991   1
   5  -1  -1 1118.43   25.47   1
   5   1  -1 1138.13   25.59   1
  -1  -1   1 36.3306  1.4213   3
   1   1  -1 41.8080  1.4748   3
  -1   1   1 42.6228  1.1419   3
  -1   1   1 40.0126  1.3766   2
   0  -1  -1 46.7624  1.8565   4
   2  -1   1 129.021   3.856   2
   2   1   1 125.673   4.042   2
   3  -1   1 539.460  13.480   2
  -3   1  -1 556.519  13.039   3
   3   1   1 539.642  13.751   2
   4  -1   1 23.6992  1.8556   1
   4  -1   1 22.9820  1.8383   2
   4   1   1 19.3158  1.7939   2
  -4   1  -1 25.1466  2.0545   3
   4   1   1 19.4551  1.6934   1
   5  -1   1 831.445  21.074   2
   5  -1   1 819.433  20.126   1
   5   1   1 864.399  20.319   1
  -5   1  -1 844.286  20.191   3
   5   1   1 858.386  21.459   2
   6  -1   1 592.413  15.630   1
   6  -1   1 598.454  16.308   2
   6   1   1 607.519  16.682   2
   6   1   1 588.696  15.622   1
   7  -1   1 162.810   6.839   2
   7  -1   1 168.669   6.678   1
   7   1   1 170.462   7.150   2
   7   1   1 161.907   6.603   1
   8  -1   1 479.068  14.819   2
   8  -1   1 488.814  14.269   1
   8   1   1 474.610  15.041   2
   8   1   1 482.846  14.273   1
   9  -1   1 163.643   7.318   1
   9  -1   1 162.843   7.486   2
   9   1   1 156.328   7.570   2
   9   1   1 146.623   7.026   1
  10  -1   1 705.782  20.111   1
  10  -1   1 715.436  21.052   2
  10   1   1 699.476  21.223   2
  10   1   1 710.578  20.131   1
  11  -1   1 112.218   6.531   1
  11  -1   1 107.807   6.598   2
  11   1   1 104.388   6.308   1
  11   1   1 105.991   6.677   2
  12  -1   1 204.548   9.829   2
  12  -1   1 196.169   9.378   1
  12   1   1 204.091  10.020   2
  12   1   1 210.460   9.585   1
  13  -1   1 32.2975  4.5304   1
  13   1   1 27.8278  4.2033   1
  14  -1   1 174.249   9.338   1
  14   1   1 168.883   9.151   1
  15  -1   1 50.3014  6.4484   1
  15   1   1 49.4337  5.3114   1
  16  -1   1 43.2829  5.8978   1
  16   1   1 45.1994  6.0401   1
  17  -1   1 24.0048  4.7735   1
  17   1   1 21.4316  4.2940   1
  18  -1   1 5.50437 2.94312   1
  18   1   1 13.8877  3.9419   1
  19  -1   1 30.3514  5.5910   1
  19   1   1 19.6480  4.5249   1
  20  -1   1 4.71108 3.38469   1
 -20  -1  -1 2.00567 2.80934   2
  20   1   1 0.08500 2.77625   1
 -20   1  -1 -1.1481  2.6648   2
 -20  -2   1 2.84594 3.27222   1
 -20  -2   1 -0.2749  3.1124   2
 -20   2   1 2.25175 3.00829   2
  20   2  -1 2.05011 2.41138   1
 -19  -2   1 -1.8598  2.5025   2
  19  -2  -1 -0.0756  2.1540   1
  19   2  -1 1.98118 2.60702   1
 -19   2   1 4.39466 3.05927   2
  18  -2  -1 21.6861  4.5540   1
 -18  -2   1 18.3349  4.8048   2
 -18   2   1 19.4163  4.6101   2
  18   2  -1 22.8821  4.7066   1
 -17  -2   1 30.7229  5.5617   2
  17  -2  -1 33.1178  5.3666   1
  17   2  -1 31.1644  5.0751   1
 -17   2   1 27.6504  5.1086   2
  16  -2  -1 54.6720  5.7083   1
  16   2  -1 55.8015  5.6768   1
 -16   2   1 48.0399  5.7410   2
  15  -2  -1 6.23849 2.39459   1
  15   2  -1 10.0419  2.8886   1
  14  -2  -1 14.8470  3.2510   1
  14   2  -1 14.8106  3.3414   1
  13  -2  -1 12.1138  2.8968   1
  13   2  -1 10.1830  2.6056   1
  12  -2  -1 1.82158 1.54709   1
  12   2  -1 -0.4739  0.9645   1
  11  -2  -1 81.6981  5.3308   1
  11   2  -1 84.8333  5.3927   1
  10  -2  -1 12.9191  2.4600   1
  10   2  -1 11.4616  2.3766   1
   9  -2  -1 132.734   6.250   1
   9   2  -1 138.334   6.354   1
   8  -2  -1 320.835  10.320   1
   8   2  -1 327.123  10.423   1
   7  -2  -1 122.365   5.300   1
   7   2  -1 125.494   5.382   1
   6  -2  -1 56.5040  3.2403   1
  -6   2   1 56.4412  3.1951   3
   6   2  -1 64.8361  3.4556   1
   5  -2  -1 35.1142  2.2682   1
   5   2  -1 35.7190  2.4150   1
  -5   2   1 30.0134  2.2025   3
   4   2  -1 15.8015  1.4955   1
  -4   2   1 15.3760  1.3669   3
  -3   2   1 8.57740 0.95599   3
   2  -2  -1 32.6263  1.3974   3
  -2   2   1 31.9667  1.4119   3
  -2   2   1 30.4937  1.4021   2
  -1  -2   1 0.92138 0.35438   2
  -1  -2   1 1.17783 0.43387   3
   1  -2  -1 2.13211 0.34017   3
  -1  -2   1 1.06099 0.29622   5
   1  -2  -1 1.65757 0.28928   4
   1   2  -1 0.99310 0.23063   5
  -1   2   1 1.66160 0.37426   3
   1   2  -1 0.17937 0.35499   3
   0  -2  -1 353.735   9.613   5
   0   2   1 452.417   9.586   2
   0   2   1 456.593   9.128   3
   0   2  -1 469.151  12.499   4
   0   2  -1 356.256   9.897   5
   1  -2   1 27.0097  1.3686   3
   1  -2   1 26.6356  1.0996   2
  -1  -2  -1 26.7793  1.0502   5
   1  -2   1 27.1536  1.2223   4
   1   2   1 26.6254  0.9980   5
   1   2   1 25.7440  1.3180   2
   2  -2   1 64.3064  2.3363   2
   2  -2   1 67.6532  2.6116   3
  -2   2  -1 67.9574  2.6150   3
   2   2   1 66.3734  2.7116   2
   3  -2   1 62.8142  2.7760   3
   3  -2   1 62.3573  2.6170   2
  -3   2  -1 62.0314  2.8066   3
   3   2   1 59.5311  2.9122   2
   4  -2   1 1.54256 0.70179   1
   4  -2   1 0.83941 0.65832   2
   4   2   1 1.38598 0.64923   1
  -4   2  -1 0.73630 0.70981   3
   4   2   1 0.95429 0.70104   2
   5  -2   1 726.600  18.585   2
   5  -2   1 714.217  17.961   1
   5   2   1 754.844  18.138   1
   5   2   1 744.330  19.225   2
   6  -2   1 43.6729  2.9751   1
   6  -2   1 41.9868  2.8840   2
   6   2   1 30.6219  2.6231   1
   6   2   1 33.2648  2.8903   2
   7  -2   1 320.710  10.411   1
   7  -2   1 326.635  10.743   2
   7   2   1 341.964  11.361   2
   7   2   1 343.535  10.651   1
   8  -2   1 12.1972  2.1667   1
   8  -2   1 9.90424 2.07411   2
   8   2   1 8.39887 1.91074   1
   8   2   1 7.10931 1.89693   2
   9  -2   1 300.118  11.002   2
   9  -2   1 307.608  10.831   1
   9   2   1 309.695  10.882   1
   9   2   1 302.795  11.512   2
  10  -2   1 2.70208 1.46569   1
  10  -2   1 2.25155 1.61433   2
  10   2   1 1.97103 1.63303   2
  10   2   1 0.73811 1.23371   1
  11  -2   1 42.5846  4.1966   2
  11  -2   1 45.2167  4.1848   1
  11   2   1 44.9627  4.1601   1
  11   2   1 47.9705  4.5554   2
  12  -2   1 6.33147 2.27475   2
  12  -2   1 2.54460 1.61954   1
  12   2   1 4.15887 1.85789   1
  12   2   1 4.29131 2.14825   2
  13  -2   1 0.79255 1.44291   1
  13   2   1 0.04538 1.33545   1
  14  -2   1 40.8907  4.6894   1
  14   2   1 42.4015  4.7899   1
  15  -2   1 4.82646 2.42467   1
  15   2   1 5.09510 2.52123   1
  16  -2   1 25.9595  4.4832   1
  16   2   1 22.5003  4.3324   1
  17  -2   1 1.20992 2.19669   1
  17   2   1 1.12644 1.67577   1
  18  -2   1 -0.0856  1.8856   1
  18   2   1 -0.9260  1.8525   1
  19  -2   1 1.35794 3.27251   1
  19   2   1 0.80687 2.09609   1
  20  -2   1 -2.6076  2.6590   1
 -20  -2  -1 3.22245 3.37497   2
  20   2   1 2.57731 3.10661   1
 -20   2  -1 1.60219 3.19985   2
 -20  -3   1 6.50607 4.05241   1
 -20  -3   1 3.09416 3.27997   2
  20   3  -1 -0.5675  1.8649   1
 -20   3   1 -0.2903  2.7691   2
 -19  -3   1 11.5809  4.1926   1
 -19  -3   1 2.38470 3.29702   2
  19  -3  -1 1.01603 2.63970   1
 -19   3   1 1.07375 2.78212   2
  19   3  -1 1.86487 2.92320   1
  18  -3  -1 -0.7267  1.6157   1
 -18  -3   1 4.07209 3.07609   2
 -18   3   1 -1.1235  2.2961   2
  18   3  -1 -0.1273  2.3043   1
  17  -3  -1 12.4518  3.7157   1
 -17  -3   1 11.2869  4.1549   2
  17   3  -1 15.8473  3.7690   1
 -17   3   1 14.3215  3.8357   2
  16  -3  -1 4.61706 2.54026   1
 -16   3   1 7.19653 2.92056   2
  16   3  -1 6.06658 2.67851   1
  15  -3  -1 12.3624  3.1351   1
  15   3  -1 11.0929  3.1245   1
  14  -3  -1 3.63890 1.98865   1
  14   3  -1 3.24261 2.10937   1
  13  -3  -1 31.9670  4.3082   1
  13   3  -1 38.5433  4.0670   1
  12  -3  -1 1.15190 1.43495   1
  12   3  -1 0.62758 1.21690   1
  11  -3  -1 91.1481  5.5416   1
  11   3  -1 83.5942  5.4061   1
  10  -3  -1 40.8852  3.6329   1
  10   3  -1 39.6545  3.6490   1
   9  -3  -1 172.494   7.229   1
   9   3  -1 165.681   7.179   1
   8  -3  -1 554.372  15.537   1
   8   3  -1 572.548  15.701   1
   7  -3  -1 132.446   5.480   1
   7   3  -1 118.836   5.370   1
   6  -3  -1 900.740  21.701   1
  -6   3   1 917.070  21.606   3
   6   3  -1 914.593  21.887   1
   5  -3  -1 19.7635  1.7778   1
  -5   3   1 21.2447  1.7137   3
   5   3  -1 21.9122  2.0016   1
   4   3  -1 1079.58   23.96   1
  -4   3   1 1037.74   23.40   3
   3  -3  -1 16.4860  1.2371   3
  -3   3   1 19.3789  1.2971   3
   2  -3  -1 250.260   6.164   3
  -2  -3   1 250.749   6.841   3
  -2  -3   1 248.837   5.951   5
  -2   3   1 258.876   6.223   3
  -2   3   1 237.573   6.019   2
  -1  -3   1 5.90994 0.74203   5
   1  -3  -1 4.76429 0.71689   4
   1  -3  -1 5.86464 0.78159   3
  -1  -3   1 4.47163 0.73738   2
  -1  -3   1 4.67558 0.91421   3
  -1   3   1 6.36307 0.92564   3
   1   3  -1 4.20415 0.88658   3
   1   3  -1 4.40584 0.59536   5
   0  -3   1 71.4207  2.7973   3
   0  -3  -1 69.4679  2.2927   5
   0  -3  -1 67.4455  2.3340   3
   0  -3   1 74.1574  2.2288   2
   0  -3   1 76.8579  2.6028   5
   0   3   1 67.4999  2.3419   3
   0   3   1 65.6757  2.1181   2
   0   3  -1 67.7656  2.4747   5
   1  -3   1 4.53357 0.76438   3
  -1  -3  -1 3.91448 0.55071   5
   1  -3   1 3.31408 0.44740   2
  -1   3  -1 3.81320 0.67679   3
   1   3   1 4.45637 0.51022   5
   1   3   1 3.46534 0.67934   2
   2  -3   1 200.047   5.275   2
   2  -3   1 201.990   5.740   3
  -2  -3  -1 210.039   5.064   5
  -2   3  -1 193.822   5.641   3
   2   3   1 200.904   5.980   2
   3  -3   1 0.20611 0.41794   2
   3  -3   1 0.49558 0.48023   3
   3   3   1 0.36249 0.42212   2
  -3   3  -1 -0.2159  0.5529   3
   3   3   1 0.69752 0.54274   1
   4  -3   1 126.590   4.914   1
   4  -3   1 138.005   4.766   2
   4  -3   1 133.504   4.958   3
  -4   3  -1 147.805   5.153   3
   4   3   1 147.812   5.168   1
   4   3   1 135.667   5.355   2
   5  -3   1 57.5772  3.0359   2
   5  -3   1 50.0686  3.0581   1
   5   3   1 53.9110  3.1720   1
   5   3   1 52.5387  3.3204   2
  -5   3  -1 56.2078  3.2228   3
   6  -3   1 208.576   7.405   1
   6  -3   1 210.584   7.346   2
   6   3   1 211.311   7.439   1
   6   3   1 213.140   8.059   2
   7  -3   1 148.370   6.340   1
   7  -3   1 157.689   6.403   2
   7   3   1 150.605   6.864   2
   7   3   1 152.890   6.387   1
   8  -3   1 50.5858  3.6409   2
   8  -3   1 46.6242  3.6599   1
   8   3   1 48.0005  3.9214   2
   8   3   1 51.1093  3.7408   1
   9  -3   1 689.394  19.525   1
   9  -3   1 709.180  20.124   2
   9   3   1 703.381  20.958   2
   9   3   1 720.600  19.677   1
  10  -3   1 30.4104  3.4033   1
  10  -3   1 39.3142  3.7683   2
  10   3   1 30.2271  3.4903   2
  10   3   1 37.4116  3.7398   1
  11  -3   1 44.9340  4.1617   2
  11  -3   1 44.9050  4.2564   1
  11   3   1 48.7282  4.6971   2
  11   3   1 43.0737  4.1193   1
  12  -3   1 1.69999 1.54636   2
  12  -3   1 0.66939 1.20782   1
  12   3   1 3.21613 1.96464   2
  12   3   1 -0.4305  1.3042   1
  13  -3   1 73.6281  5.8663   1
  13   3   1 70.2078  5.7294   1
  14  -3   1 18.3150  3.6262   1
  14   3   1 15.6313  3.5113   1
  15  -3   1 39.9938  5.5314   1
  15   3   1 44.5320  5.8558   1
  16  -3   1 17.1846  3.6995   1
  16   3   1 15.1149  3.7793   1
  17  -3   1 3.62253 2.72428   1
  17   3   1 2.83374 2.11827   1
  18  -3   1 3.35811 2.18195   1
  18   3   1 -0.3462  1.8395   1
  19  -3   1 0.39813 2.61515   1
  19   3   1 -1.1692  2.0352   1
 -19   3  -1 0.64348 2.69684   2
 -20  -3  -1 5.54729 3.56075   2
  20  -3   1 1.71010 2.84023   1
  20   3   1 0.77736 3.04336   1
 -20   3  -1 4.06076 3.14012   2
 -20  -4   1 4.95737 3.44949   2
 -20  -4   1 5.02575 3.83821   1
  20   4  -1 5.62743 2.66413   1
 -19  -4   1 11.3089  4.2143   2
 -19  -4   1 10.0210  3.7612   1
  19  -4  -1 4.32823 3.10234   1
  19   4  -1 15.8179  4.1961   1
 -19   4   1 10.3533  3.7264   2
  18  -4  -1 6.20594 2.49454   1
 -18  -4   1 8.79313 3.72195   1
 -18  -4   1 3.16995 2.85760   2
  18   4  -1 5.15103 3.07212   1
 -18   4   1 4.05596 2.75478   2
  17  -4  -1 31.4032  5.3467   1
 -17  -4   1 42.2038  6.5079   2
  17   4  -1 36.0476  5.3635   1
 -17   4   1 41.8843  6.0149   2
  16  -4  -1 26.9503  4.5947   1
  16   4  -1 19.7928  3.8891   1
 -16   4   1 23.1190  4.4493   2
  15  -4  -1 119.619   7.726   1
  15   4  -1 107.413   7.352   1
  14  -4  -1 25.5992  4.1659   1
  14   4  -1 26.6239  4.1448   1
  13  -4  -1 36.1199  4.7060   1
  13   4  -1 27.3713  3.9759   1
  12  -4  -1 119.725   6.803   1
  12   4  -1 120.964   6.870   1
  11  -4  -1 90.8946  5.5390   1
  11   4  -1 76.2828  5.1858   1
  10  -4  -1 272.830  10.067   1
  10   4  -1 260.735   9.943   1
   9  -4  -1 -0.6846  0.7706   1
   9   4  -1 -0.3669  0.9033   1
   8  -4  -1 356.092  11.250   1
   8   4  -1 371.542  11.534   1
   7  -4  -1 2.25864 0.97261   1
   7   4  -1 2.21685 1.03202   1
   6  -4  -1 201.655   6.964   1
  -6   4   1 210.971   6.981   3
   6   4  -1 206.317   7.163   1
   5  -4  -1 5.86064 1.20064   1
  -5  -4   1 7.76631 1.61033   1
  -5   4   1 8.57484 1.34184   3
   5   4  -1 7.70316 1.38904   1
   4  -4  -1 18.8612  1.5661   3
  -4  -4   1 17.3665  2.1919   1
   4  -4  -1 19.3904  1.7021   1
  -4   4   1 21.2064  1.6801   3
   3  -4  -1 65.9225  2.6655   3
  -3  -4   1 68.5293  3.5529   1
  -3  -4   1 66.1441  3.4033   3
  -3  -4   1 65.2546  1.9513   5
  -3   4   1 59.4035  2.2785   2
  -3   4   1 65.1316  2.6592   3
   2  -4  -1 152.201   4.348   3
  -2  -4   1 140.986   4.930   3
  -2  -4   1 153.281   4.185   5
   2   4  -1 145.417   3.794   5
   2   4  -1 141.712   4.868   3
  -2   4   1 145.172   4.417   3
  -2   4   1 146.774   3.720   2
   1  -4  -1 136.673   5.030   4
  -1  -4   1 142.727   4.242   5
   1  -4  -1 130.568   4.379   3
  -1  -4   1 135.829   4.548   3
  -1  -4   1 133.263   4.124   2
  -1   4   1 151.660   4.007   5
   1   4  -1 139.106   4.114   5
  -1   4   1 141.413   4.291   3
   0  -4   1 374.438   9.245   5
   0  -4   1 350.997   8.490   2
   0  -4   1 380.466   9.399   3
   0  -4  -1 368.799   8.741   3
   0  -4  -1 355.575   8.923   5
   0   4   1 320.212   8.803   5
   0   4   1 351.238   8.432   2
   0   4   1 355.177   8.653   3
   0   4  -1 366.527   9.241   5
   1  -4   1 92.7232  3.6395   3
  -1  -4  -1 102.824   3.564   3
   1  -4   1 97.6807  2.7552   2
  -1   4  -1 93.0438  4.0613   4
   1   4   1 97.8265  3.0298   5
   1   4   1 99.8097  3.3270   2
  -1   4  -1 102.313   3.948   3
   2  -4   1 7.77788 1.12128   3
   2  -4   1 9.07064 0.73748   2
  -2  -4  -1 8.57845 0.81777   5
  -2   4  -1 10.1930  1.2836   3
   2   4   1 8.79890 0.69551   5
   2   4   1 9.58594 1.28203   2
   3  -4   1 79.3724  3.4964   1
   3  -4   1 83.0580  3.4903   3
  -3  -4  -1 81.9224  3.7648   1
   3  -4   1 74.4095  2.8113   2
  -3  -4  -1 83.7252  2.4603   5
   3   4   1 80.4579  3.6676   2
  -3   4  -1 80.7252  3.4552   3
   4  -4   1 10.2279  1.4980   3
   4  -4   1 9.80560 1.14569   2
   4  -4   1 11.5325  1.6593   1
  -4   4  -1 10.3858  1.5554   3
   4   4   1 10.2052  1.5583   1
   4   4   1 11.9838  1.7753   2
   5  -4   1 50.8985  3.1731   1
   5  -4   1 55.6407  3.1953   3
   5  -4   1 58.7345  2.9924   2
   5   4   1 57.0736  3.3126   1
   5   4   1 52.1907  3.4632   2
  -5   4  -1 60.9174  3.3400   3
   6  -4   1 148.180   5.713   2
   6  -4   1 146.563   5.984   1
   6   4   1 156.034   6.163   1
   6   4   1 144.709   6.478   2
   7  -4   1 84.9767  4.5488   1
   7  -4   1 74.6663  4.1292   2
   7   4   1 76.7114  4.3631   1
   7   4   1 69.0871  4.5651   2
   8  -4   1 253.102   9.428   1
   8  -4   1 258.858   9.361   2
   8   4   1 277.017  10.471   2
   8   4   1 275.317   9.661   1
   9  -4   1 229.852   9.042   1
   9  -4   1 231.109   8.938   2
   9   4   1 208.673   9.402   2
   9   4   1 219.730   8.883   1
  10  -4   1 420.481  14.111   2
  10  -4   1 417.028  14.023   1
  10   4   1 437.410  15.333   2
  10   4   1 440.467  14.264   1
  11  -4   1 231.028   9.811   2
  11  -4   1 229.053   9.808   1
  11   4   1 235.382   9.892   1
  11   4   1 217.182  10.446   2
  12  -4   1 119.154   7.077   1
  12  -4   1 113.669   6.916   2
  12   4   1 114.834   7.530   2
  12   4   1 125.254   7.193   1
  13  -4   1 81.4536  6.0917   1
  13   4   1 81.1037  6.1084   1
  14  -4   1 41.7029  4.7209   1
  14   4   1 33.4244  4.8996   1
  15  -4   1 98.8703  7.4093   1
  15   4   1 108.086   7.569   1
  16  -4   1 52.8217  5.4290   1
  16   4   1 36.9353  5.5034   1
  17  -4   1 5.82254 2.90246   1
  17   4   1 8.01867 3.11340   1
  18  -4   1 3.88841 2.88521   1
  18   4   1 7.00050 2.89548   1
  19  -4   1 3.96669 3.19210   1
 -19   4  -1 2.52021 2.95999   2
  19   4   1 2.97093 2.55349   1
 -20  -4  -1 -0.5355  3.4188   1
 -20  -4  -1 2.65294 2.92550   2
  20  -4   1 -1.6794  2.0821   1
  20   4   1 -2.5955  1.7281   1
 -20  -5   1 -3.0332  2.7815   2
 -20  -5   1 3.24237 3.85034   1
  19  -5  -1 2.10379 2.59039   1
 -19  -5   1 -0.5315  3.0943   1
 -19  -5   1 0.70579 2.96408   2
  18  -5  -1 -1.7719  1.6285   1
 -18  -5   1 -0.6468  2.5590   2
 -18  -5   1 4.98058 3.41966   1
  18   5  -1 3.99052 2.19292   1
 -18   5   1 -1.5705  2.1985   2
 -17  -5   1 3.06661 3.04876   2
 -17  -5   1 4.68198 3.18246   1
  17  -5  -1 0.81606 2.39555   1
  17   5  -1 -0.2497  1.6383   1
 -17   5   1 1.43236 2.16859   2
  16  -5  -1 1.46084 2.08994   1
 -16  -5   1 2.73758 2.76402   1
 -16   5   1 -2.2809  2.0057   2
  16   5  -1 -0.6872  1.3730   1
  15  -5  -1 35.9986  5.1094   1
 -15   5   1 32.7897  4.8227   2
  15   5  -1 28.2870  4.7397   1
  14  -5  -1 65.7104  5.7015   1
  14   5  -1 72.3469  5.7251   1
  13  -5  -1 16.3924  3.1485   1
  13   5  -1 15.2516  3.1393   1
  12  -5  -1 5.13719 1.90354   1
  12   5  -1 4.97668 1.93721   1
  11  -5  -1 0.14074 0.94644   1
  11   5  -1 1.34109 1.26514   1
  10  -5  -1 28.9748  3.2089   1
  10   5  -1 28.5356  3.2137   1
   9  -5  -1 19.4937  2.7357   1
   9   5  -1 19.4892  2.9429   1
   8  -5  -1 61.8983  3.9849   1
   8   5  -1 60.7420  4.0403   1
   7  -5  -1 1.51359 0.83126   1
  -7  -5   1 3.08382 1.31632   1
   7   5  -1 2.11717 1.03246   1
   6  -5  -1 142.980   5.663   1
  -6  -5   1 136.887   5.910   1
   6   5  -1 150.667   5.898   1
  -6   5   1 154.586   5.684   3
   5  -5  -1 10.3293  1.4863   3
  -5  -5   1 14.6344  2.2621   1
   5  -5  -1 12.9195  1.7443   1
  -5   5   1 11.4525  1.6119   3
  -4  -5   1 47.1376  3.4161   1
   4  -5  -1 50.1660  2.5986   3
   4  -5  -1 50.1851  2.7230   1
  -4  -5   1 49.1507  1.6367   5
  -4  -5   1 40.6014  3.0709   3
  -4   5   1 46.7158  2.5126   3
  -3  -5   1 0.84747 1.31000   1
   3  -5  -1 4.25315 0.85479   3
  -3  -5   1 4.24142 0.64493   5
  -3  -5   1 3.17536 1.32648   3
  -3   5   1 3.72237 0.61782   2
  -3   5   1 4.14234 0.86575   3
  -2  -5   1 0.97377 1.31772   3
   2  -5  -1 4.83338 0.83811   4
   2  -5  -1 4.14241 0.65264   4
  -2  -5   1 3.80507 0.84158   5
  -2  -5   1 3.57943 1.34114   1
   2  -5  -1 3.99771 0.86638   3
   2   5  -1 5.61773 1.37383   3
   2   5  -1 2.91131 0.61013   5
  -2   5   1 2.70311 0.93406   3
  -1  -5   1 63.6854  2.7931   5
  -1  -5   1 65.4867  2.6276   2
  -1  -5   1 66.2073  3.2657   3
   1  -5  -1 63.9026  3.1098   3
  -1   5   1 66.2631  3.0669   3
  -1   5   1 68.7667  2.6396   5
   1   5  -1 68.6417  2.7306   5
   0  -5  -1 -0.8147  0.7876   3
   0  -5   1 -0.7957  0.7688   3
   0  -5  -1 -0.4727  0.5659   5
   0  -5   1 -0.7369  0.5548   5
   0  -5   1 -0.9675  0.4304   2
   0   5  -1 -1.1739  0.7518   3
   0   5  -1 -0.8809  0.5353   5
   0   5   1 -0.5089  0.5210   5
   0   5   1 -0.4204  0.9045   3
   0   5   1 0.63353 0.35348   2
   1  -5   1 117.339   3.232   2
  -1  -5  -1 116.108   4.227   3
  -1  -5  -1 114.716   3.807   5
   1  -5   1 109.654   4.443   3
   1   5   1 113.397   3.742   2
  -1   5  -1 103.009   4.601   3
   1   5   1 107.535   4.100   3
  -1   5  -1 114.887   4.921   4
   1   5   1 109.519   3.591   5
   2  -5   1 0.59502 0.50841   1
   2  -5   1 0.46798 0.52486   4
  -2  -5  -1 0.83772 1.04398   3
  -2  -5  -1 0.88076 1.05154   1
   2  -5   1 -0.0728  0.4021   3
   2  -5   1 0.29383 0.28165   2
  -2  -5  -1 0.45814 0.52374   5
  -2   5  -1 0.00127 0.62787   3
   2   5   1 -0.2693  0.5888   2
   2   5   1 0.60652 0.40244   5
   3  -5   1 482.548  12.395   3
   3  -5   1 486.099  12.685   1
  -3  -5  -1 485.482  11.690   5
  -3  -5  -1 476.563  12.564   1
   3  -5   1 467.782  11.567   2
   3   5   1 493.202  13.051   2
  -3   5  -1 490.783  12.340   3
  -4  -5  -1 9.92032 0.71872   5
   4  -5   1 7.91030 1.45051   1
  -4  -5  -1 12.3198  1.8511   1
   4  -5   1 8.70055 1.07862   2
   4  -5   1 10.4054  1.6033   3
   4   5   1 8.41136 1.71634   2
  -4   5  -1 8.06475 1.36423   3
   4   5   1 9.70979 1.54598   1
   5  -5   1 31.2028  2.5259   1
   5  -5   1 29.6422  2.3816   3
   5  -5   1 31.3664  2.1170   2
   5   5   1 30.0793  2.6202   2
   5   5   1 33.0497  2.5351   1
   6  -5   1 13.2614  1.7995   2
   6  -5   1 10.6318  1.7844   3
   6  -5   1 17.4194  2.4157   1
   6   5   1 12.0453  1.9426   1
   6   5   1 13.5970  2.2585   2
   7  -5   1 -0.1239  0.7577   2
   7  -5   1 0.49940 0.71630   1
   7   5   1 0.66536 0.92355   1
   7   5   1 2.55982 1.34111   2
   8  -5   1 68.5742  4.4838   1
   8  -5   1 71.1928  4.2183   2
   8   5   1 65.9255  4.7540   2
   8   5   1 74.6630  4.5901   1
   9  -5   1 108.395   5.982   1
   9  -5   1 108.169   5.660   2
   9   5   1 109.097   5.979   1
   9   5   1 102.560   6.311   2
  10  -5   1 16.9986  2.8228   2
  10  -5   1 16.5263  2.8351   1
  10   5   1 18.5996  3.2984   2
  10   5   1 20.4810  3.2165   1
  11  -5   1 36.4861  3.8879   1
  11  -5   1 34.2041  3.5954   2
  11   5   1 31.0853  4.5357   2
  11   5   1 35.6608  3.8460   1
  12  -5   1 10.5542  2.6891   1
  12   5   1 5.91200 2.09431   1
  12   5   1 7.41708 2.59323   2
  13  -5   1 93.5441  6.4863   1
  13   5   1 88.2539  6.4356   1
  14  -5   1 16.6702  3.5134   1
  14   5   1 17.3435  3.6187   1
  15  -5   1 66.2428  6.1864   1
  15   5   1 55.3315  5.5316   1
  16  -5   1 1.56856 1.84450   1
  16   5   1 -1.2630  1.4983   1
  17  -5   1 2.48886 2.08716   1
  17   5   1 0.25998 1.50360   1
 -18  -5  -1 12.2662  4.4561   1
  18  -5   1 3.10363 2.91151   1
  18   5   1 7.95730 2.90920   1
  19  -5   1 -0.5822  2.7662   1
 -19  -5  -1 -0.4727  3.1153   1
  19   5   1 -0.5949  2.0214   1
 -20  -5  -1 15.1369  5.0611   2
  20  -5   1 17.1426  4.4518   1
 -20  -5  -1 9.88916 4.64167   1
  20   5   1 25.6090  4.9943   1
 -20  -6   1 -0.4660  3.3481   2
 -20  -6   1 4.06772 4.08455   1
 -19  -6   1 -4.0169  3.2127   1
 -19  -6   1 1.07017 2.85863   2
  18  -6  -1 2.23972 2.49422   1
 -18  -6   1 -0.3289  2.4539   2
 -18  -6   1 1.29292 3.54648   1
 -17  -6   1 25.8659  5.3981   1
 -17  -6   1 13.9031  4.1149   2
  17  -6  -1 17.5673  4.0452   1
 -17   6   1 10.5792  3.2332   2
  16  -6  -1 19.4320  4.4126   1
 -16  -6   1 30.2503  5.4863   1
 -16   6   1 16.3460  3.8935   2
  16   6  -1 15.7462  3.4154   1
 -15  -6   1 21.7296  4.6240   1
  15  -6  -1 19.2376  4.0042   1
  15   6  -1 21.3289  3.8853   1
 -15   6   1 17.0571  3.6842   2
 -14  -6   1 42.1860  5.6676   1
  14  -6  -1 40.9299  5.2852   1
  14   6  -1 24.2362  4.0321   1
 -14   6   1 40.3425  4.3508   2
 -13  -6   1 18.3724  3.5866   1
  13  -6  -1 19.6408  3.5268   1
  13   6  -1 25.4138  3.8155   1
 -12  -6   1 136.235   7.538   1
  12  -6  -1 118.381   6.907   1
  12   6  -1 124.552   6.995   1
 -11  -6   1 2.61440 2.11039   1
  11  -6  -1 2.33726 1.47133   1
  11   6  -1 4.09237 1.67134   1
 -10  -6   1 290.669  11.118   1
  10  -6  -1 279.158  10.385   1
  10   6  -1 275.014  10.396   1
  -9  -6   1 9.47521 2.45818   1
   9  -6  -1 12.4504  2.3128   1
   9   6  -1 8.34894 1.99192   1
   8  -6  -1 511.582  14.764   1
  -8  -6   1 509.241  15.208   1
   8   6  -1 514.714  14.844   1
  -7  -6   1 42.8328  3.5272   1
   7  -6  -1 37.7694  3.0022   1
   6  -6  -1 125.401   5.350   1
  -6  -6   1 124.539   5.784   1
   6  -6  -1 127.906   5.230   3
  -6   6   1 128.505   5.152   3
  -5  -6   1 101.691   3.061   5
  -5  -6   1 92.4548  5.0142   1
   5  -6  -1 95.6822  4.2027   3
  -5  -6   1 104.294   5.098   3
   5  -6  -1 105.128   4.529   1
  -5   6   1 107.075   4.367   3
  -4  -6   1 13.1408  0.9570   5
  -4  -6   1 9.48064 1.86220   3
   4  -6  -1 10.8759  1.6386   1
  -4  -6   1 9.91691 2.05664   1
   4  -6  -1 10.1064  1.4769   3
  -4   6   1 11.5438  0.9635   2
  -4   6   1 10.0508  1.4298   3
   3  -6  -1 389.293  10.082   3
  -3  -6   1 392.158   9.902   5
  -3  -6   1 384.979  10.941   3
   3  -6  -1 385.408  10.499   1
  -3  -6   1 371.768  10.780   1
   3   6  -1 380.375   9.020   5
  -3   6   1 366.004   8.888   2
  -3   6   1 398.348  10.324   3
  -2  -6   1 3.22014 1.33592   1
   2  -6  -1 4.10142 0.90298   4
  -2  -6   1 3.10892 0.84898   5
   2  -6  -1 5.21461 1.04990   3
   2  -6  -1 3.01032 0.98415   1
   2  -6  -1 4.09847 0.99113   4
  -2  -6   1 3.86463 1.40556   3
   2   6  -1 4.13368 0.78144   5
  -2   6   1 2.17922 1.01745   3
   2   6  -1 1.30564 0.76637   3
  -1  -6   1 1354.52   31.76   2
  -1  -6   1 1419.35   32.66   5
  -1  -6   1 1427.10   31.29   3
  -1  -6   1 1321.21   31.12   1
   1  -6  -1 1444.61   31.27   3
  -1   6   1 1469.44   30.89   3
   1   6  -1 1432.94   32.55   5
   0  -6   1 75.8811  3.1673   5
   0  -6  -1 72.6316  3.4410   3
   0  -6  -1 68.2413  3.4285   1
   0  -6   1 71.8268  3.6831   3
   0  -6   1 72.9663  2.5562   2
   0  -6  -1 72.5315  2.9684   5
   0  -6   1 70.5123  3.5912   1
   0   6  -1 76.1941  3.8866   3
   0   6   1 75.3690  3.5034   3
   0   6   1 72.1354  2.4702   2
  -1  -6  -1 161.977   5.076   5
   1  -6   1 151.220   5.880   3
   1  -6   1 148.547   4.257   2
  -1  -6  -1 152.506   5.411   3
   1  -6   1 146.805   5.847   1
   1   6   1 161.926   5.398   3
  -1   6  -1 147.576   5.860   3
   1   6   1 167.344   4.908   5
   1   6   1 161.353   4.875   2
   2  -6   1 229.930   7.869   4
   2  -6   1 213.254   7.422   1
  -2  -6  -1 233.738   6.695   5
   2  -6   1 246.340   7.522   3
  -2  -6  -1 236.645   7.419   1
  -2  -6  -1 243.366   7.519   3
   2  -6   1 235.734   5.809   2
   2   6   1 239.392   6.423   5
  -2   6  -1 237.296   7.756   3
   2   6   1 244.644   7.187   2
  -3  -6  -1 0.00302 0.39203   5
  -3  -6  -1 0.86204 1.06220   1
   3  -6   1 1.02915 0.71786   1
   3  -6   1 0.06093 0.35524   2
   3  -6   1 0.81041 0.63037   3
  -3  -6  -1 -0.0816  0.9386   3
   3   6   1 -0.2057  0.8132   2
   3   6   1 0.13828 0.33384   5
  -3   6  -1 0.94821 0.80797   3
   4  -6   1 172.878   5.235   2
  -4  -6  -1 178.238   5.072   5
   4  -6   1 174.368   6.275   3
  -4  -6  -1 172.898   6.518   1
   4  -6   1 171.814   6.436   1
  -4   6  -1 171.072   6.116   3
   4   6   1 178.376   6.714   2
   5  -6   1 10.2313  1.7102   3
  -5  -6  -1 9.92750 0.90950   5
  -5  -6  -1 9.93444 1.97629   1
   5  -6   1 10.0688  1.3574   2
   5  -6   1 7.93520 1.63635   1
   5   6   1 8.68979 1.61555   1
   5   6   1 5.97499 1.80149   2
   6  -6   1 737.151  19.148   1
  -6  -6  -1 725.954  19.170   1
   6  -6   1 744.372  18.552   2
   6  -6   1 722.869  18.779   3
   6   6   1 738.481  19.008   1
   6   6   1 724.515  20.269   2
   7  -6   1 0.12014 0.71410   1
   7  -6   1 0.06354 0.74359   2
   7  -6   1 -0.6219  0.7133   3
   7   6   1 2.84868 1.12042   2
   7   6   1 0.11090 0.70839   1
   8  -6   1 652.434  17.930   1
   8  -6   1 635.441  17.415   2
   8   6   1 601.573  18.875   2
   8   6   1 624.498  17.685   1
   9  -6   1 18.2413  2.8981   1
   9  -6   1 19.8176  2.7598   2
   9   6   1 22.8057  3.1814   1
   9   6   1 21.8104  3.4441   2
  10  -6   1 402.981  13.250   2
  10  -6   1 392.748  13.535   1
  10   6   1 386.064  14.599   2
  10   6   1 392.547  13.445   1
  11  -6   1 156.445   7.679   2
  11  -6   1 158.915   8.077   1
  11   6   1 153.289   8.664   2
  11   6   1 163.387   8.100   1
  12  -6   1 15.8144  3.2105   1
  12   6   1 19.7961  3.4213   1
  12   6   1 17.0340  3.6318   2
  13  -6   1 165.028   8.832   1
  13   6   1 165.641   8.868   1
  14  -6   1 2.72295 1.73490   1
  14   6   1 1.54444 1.82637   1
  15  -6   1 142.184   8.791   1
  15   6   1 130.431   8.316   1
  16  -6   1 10.6950  3.3461   1
 -16  -6  -1 17.3442  4.4132   1
  16   6   1 11.7753  3.2258   1
 -17  -6  -1 46.0661  6.9154   1
  17  -6   1 43.5673  6.2570   1
  17   6   1 42.4101  5.9370   1
  18  -6   1 1.92335 2.92657   1
 -18  -6  -1 1.98584 3.16894   1
  18   6   1 4.46063 2.16802   1
  19  -6   1 1.22009 3.10981   1
 -19  -6  -1 0.86094 3.11720   1
  19   6   1 -1.0443  2.1324   1
 -20  -6  -1 3.45915 3.74554   1
  20  -6   1 4.59825 2.89069   1
 -20  -6  -1 2.92212 3.38449   2
 -20  -7   1 -0.7417  3.9838   1
 -20  -7   1 -1.5936  2.8162   2
 -19  -7   1 18.8551  5.8077   1
 -19  -7   1 13.0889  4.9159   2
 -18  -7   1 -0.3094  3.1975   1
  18  -7  -1 -4.4918  1.9144   1
 -18  -7   1 1.28335 2.71888   2
  17  -7  -1 6.13162 2.91618   1
 -17  -7   1 13.9350  4.5805   1
 -17  -7   1 6.08629 3.06660   2
  16  -7  -1 6.69232 3.17205   1
 -16  -7   1 7.46107 3.73932   1
 -15  -7   1 -0.4069  2.5083   1
  15  -7  -1 2.75650 1.93380   1
 -15   7   1 0.17821 1.69934   2
  14  -7  -1 42.6718  4.6684   1
 -14  -7   1 51.4258  5.5070   1
 -14   7   1 44.1682  4.1200   2
  13  -7  -1 1.34006 1.44765   1
 -13  -7   1 4.85843 2.00119   1
  13   7  -1 0.77599 1.37874   1
  12  -7  -1 4.87566 1.81846   1
 -12  -7   1 4.31341 2.01298   1
  12   7  -1 5.51574 1.94101   1
  11  -7  -1 60.6508  4.7694   1
 -11  -7   1 55.4585  5.3155   1
  11   7  -1 52.7757  4.3423   1
 -10  -7   1 0.88352 1.70299   1
  10  -7  -1 1.49824 1.19421   1
  -9  -7   1 0.22957 1.40155   1
   9  -7  -1 1.00956 0.98957   1
   8  -7  -1 155.256   6.823   1
  -8  -7   1 157.968   7.468   1
   7  -7  -1 0.48339 0.77259   1
  -7  -7   1 1.88321 1.30760   1
   7  -7  -1 -0.1157  0.6093   3
  -6  -7   1 234.732   8.953   3
  -6  -7   1 233.675   8.760   1
   6  -7  -1 248.428   8.109   3
   6  -7  -1 248.600   8.396   1
  -6  -7   1 250.221   6.507   5
  -5  -7   1 3.76733 1.50371   3
   5  -7  -1 8.56717 1.65909   1
  -5  -7   1 6.68443 1.99650   1
  -5  -7   1 6.03839 0.89042   5
   5  -7  -1 5.77152 1.26285   3
  -5   7   1 7.89900 1.14316   2
  -5   7   1 6.60460 1.22717   3
   4  -7  -1 93.9300  4.3762   1
  -4  -7   1 99.0234  3.4820   5
   4  -7  -1 91.0268  4.0105   3
  -4  -7   1 94.2343  4.9000   3
  -4  -7   1 89.1188  4.8942   1
  -4   7   1 85.8311  2.9494   2
  -4   7   1 90.6632  4.0703   3
   3  -7  -1 62.9748  3.1694   3
  -3  -7   1 59.2675  2.7888   5
  -3  -7   1 59.3156  3.9019   1
  -3  -7   1 57.9427  3.7145   3
   3  -7  -1 59.7009  3.4401   1
   3   7  -1 55.6251  3.4255   3
  -3   7   1 55.9259  3.2588   3
   3   7  -1 58.0934  2.2353   5
  -2  -7   1 4.81289 1.08412   5
  -2  -7   1 4.87259 1.41918   1
   2  -7  -1 5.62034 1.15840   4
   2  -7  -1 4.33864 1.28058   1
   2  -7  -1 4.17420 1.12487   3
   2  -7  -1 4.81201 1.06778   4
  -2  -7   1 3.96545 1.44394   3
   2   7  -1 5.14065 0.92501   5
  -2   7   1 2.05317 1.11391   3
  -1  -7   1 86.1003  4.2405   3
  -1  -7   1 89.8367  3.7539   5
  -1  -7   1 90.2163  3.4149   2
  -1  -7   1 89.3799  4.3009   1
   1  -7  -1 88.7843  4.1592   1
   1  -7  -1 95.8413  4.3418   3
  -1   7   1 98.1895  2.5528   2
   1   7  -1 89.1375  4.4182   3
  -1   7   1 91.2870  4.1048   3
   0  -7   1 2.26727 1.21067   3
   0  -7   1 4.03236 1.02318   5
   0  -7  -1 1.32467 0.69152   5
   0  -7  -1 0.98264 1.05266   3
   0  -7  -1 1.78104 1.04788   1
   0  -7   1 0.03241 0.90477   1
   0  -7   1 2.86377 0.68202   2
   0   7   1 2.77890 1.17660   3
   0   7  -1 3.52736 1.50275   3
   0   7   1 0.41456 0.45426   2
   1  -7   1 39.7754  3.0203   1
   1  -7   1 38.2623  2.9676   3
  -1  -7  -1 36.9897  2.2004   5
  -1  -7  -1 33.2291  2.8202   1
   1  -7   1 34.9546  1.7435   2
  -1  -7  -1 34.2855  2.6394   3
  -1   7  -1 34.3909  3.0704   3
   1   7   1 33.2787  2.6867   3
   1   7   1 39.5516  2.0335   2
   2  -7   1 379.144  10.812   3
  -2  -7  -1 372.366  10.588   1
  -2  -7  -1 386.894  10.116   5
  -2  -7  -1 380.386  10.644   3
   2  -7   1 350.073  12.047   4
   2  -7   1 373.180   8.690   2
   2  -7   1 329.554  10.670   1
   2   7   1 387.146  10.395   2
   2   7   1 381.131   9.679   5
  -2   7  -1 378.217  11.359   3
  -2   7  -1 366.199  12.641   4
  -3  -7  -1 9.53022 1.26616   5
   3  -7   1 9.20363 1.68369   1
   3  -7   1 13.8233  1.9686   3
  -3  -7  -1 11.8501  2.0138   3
   3  -7   1 9.32362 0.79940   2
  -3  -7  -1 13.0371  2.1103   1
  -3   7  -1 9.86508 1.67946   3
   3   7   1 11.0458  1.5938   2
   3   7   1 10.6603  1.0162   5
   4  -7   1 646.281  16.502   3
  -4  -7  -1 615.694  16.621   1
   4  -7   1 664.120  17.002   1
   4  -7   1 633.316  15.148   2
  -4  -7  -1 622.265  16.734   3
  -4  -7  -1 634.047  15.605   5
  -4   7  -1 647.124  16.330   3
   4   7   1 636.104  17.247   2
  -5  -7  -1 72.7002  4.3292   1
   5  -7   1 69.4934  3.0602   2
  -5  -7  -1 74.5206  2.8940   5
   5  -7   1 69.7927  3.9475   3
   5  -7   1 64.8797  3.9819   1
   5   7   1 72.4832  4.3643   2
  -6  -7  -1 189.322   5.467   5
   6  -7   1 194.980   6.442   2
  -6  -7  -1 188.792   7.743   1
   6  -7   1 183.002   7.208   3
   6   7   1 194.460   8.068   2
   7  -7   1 576.686  15.548   2
   7  -7   1 580.530  16.235   3
   7  -7   1 553.246  16.291   1
  -7  -7  -1 598.847  13.717   5
  -7  -7  -1 553.977  16.525   1
   7   7   1 583.317  17.587   2
   7   7   1 590.096  16.364   1
   8  -7   1 8.24274 2.06220   1
   8  -7   1 7.59453 1.71315   2
  -8  -7  -1 7.21068 2.57937   1
   8   7   1 8.56834 2.19295   2
   8   7   1 6.21386 1.74116   1
  -9  -7  -1 536.758  16.890   1
   9  -7   1 532.878  16.457   1
   9  -7   1 541.772  15.802   2
   9   7   1 560.164  16.541   1
   9   7   1 532.789  17.730   2
  10  -7   1 53.8005  4.6039   1
  10  -7   1 64.3116  4.5156   2
 -10  -7  -1 60.5853  5.3419   1
  10   7   1 61.3967  4.7426   1
  10   7   1 59.4159  5.2146   2
  11  -7   1 218.702   9.195   2
 -11  -7  -1 217.426  10.128   1
  11  -7   1 212.461   9.587   1
  11   7   1 219.471   9.647   1
  11   7   1 200.307  10.384   2
 -12  -7  -1 43.0497  4.9321   1
  12  -7   1 39.0983  4.2191   1
  12   7   1 31.8412  4.4081   1
 -13  -7  -1 100.951   7.337   1
  13  -7   1 80.8920  6.1821   1
  13   7   1 76.9511  6.0464   1
  14  -7   1 36.4595  5.1075   1
 -14  -7  -1 41.2092  5.8876   1
  14   7   1 36.4195  5.0898   1
  15  -7   1 3.13502 2.22175   1
 -15  -7  -1 6.71593 3.45275   1
  15   7   1 0.88223 1.55096   1
  16  -7   1 1.09602 1.73316   1
 -16  -7  -1 2.22100 3.17203   1
  16   7   1 1.43457 1.69217   1
  17  -7   1 55.0195  6.0208   1
 -17  -7  -1 38.7668  6.5995   1
  17   7   1 50.7217  5.6483   1
  18  -7   1 3.86905 2.94420   1
 -18  -7  -1 1.36070 3.47965   1
 -19  -7  -1 49.9499  8.0595   1
  19  -7   1 47.8617  7.0686   1
  20  -7   1 19.2026  5.3539   1
 -20  -7  -1 12.1326  5.5100   1
 -20  -7  -1 18.7420  5.1150   2
 -20  -8   1 -3.0020  3.3984   1
 -20  -8   1 -1.1927  2.7853   2
 -19  -8   1 0.43239 3.39154   1
 -19  -8   1 -1.7693  2.6985   2
  18  -8  -1 14.1293  4.0569   1
 -18  -8   1 15.6973  5.4940   1
 -18  -8   1 11.5451  4.1603   2
  17  -8  -1 12.6679  3.3489   1
 -17  -8   1 4.79183 3.69306   1
 -17  -8   1 19.7239  4.8580   2
 -16  -8   1 2.86618 2.93511   1
  16  -8  -1 5.18679 2.77295   1
 -15  -8   1 29.7245  5.6114   1
  15  -8  -1 35.0483  5.0681   1
 -14  -8   1 3.83595 2.14715   1
  14  -8  -1 0.92839 1.79530   1
 -14   8   1 5.04943 1.55807   2
 -13  -8   1 1.19205 1.38087   1
  13  -8  -1 -0.6911  1.1788   1
 -13   8   1 2.71821 1.29781   2
 -12  -8   1 -1.4748  1.8592   1
  12  -8  -1 -0.3134  1.3818   1
 -12   8   1 -1.0585  0.7935   2
  11  -8  -1 39.7749  3.9764   1
 -11  -8   1 39.9522  5.1601   1
 -10  -8   1 39.8239  4.8993   1
  10  -8  -1 34.3327  3.5576   1
  -9  -8   1 7.90591 2.79710   1
   9  -8  -1 8.91230 2.11521   1
  -8  -8   1 115.701   6.453   1
   8  -8  -1 111.810   5.792   1
  -8  -8   1 108.982   6.432   3
  -8  -8   1 114.758   3.585   5
  -7  -8   1 106.569   5.960   1
  -7  -8   1 103.872   3.522   5
  -7  -8   1 97.2341  5.7817   3
   7  -8  -1 105.426   5.051   3
   7  -8  -1 98.9019  5.1739   1
  -6  -8   1 7.75010 2.05424   3
   6  -8  -1 6.19700 1.39213   3
  -6  -8   1 10.9743  2.4890   1
   6  -8  -1 11.0817  1.9592   1
  -6  -8   1 12.6053  1.3670   5
  -6   8   1 7.39350 1.27074   2
  -5  -8   1 104.773   3.923   5
  -5  -8   1 113.144   5.758   3
  -5  -8   1 101.265   5.581   1
   5  -8  -1 103.592   4.654   3
   5  -8  -1 98.4789  4.8617   1
  -5   8   1 104.009   4.611   3
  -5   8   1 93.5912  3.4529   2
   4  -8  -1 359.173  10.882   1
  -4  -8   1 376.277  10.039   5
   4  -8  -1 374.058  10.502   3
  -4  -8   1 345.721  11.157   1
  -4  -8   1 359.198  11.383   3
  -4   8   1 348.307   8.605   2
  -4   8   1 374.037  10.807   3
  -3  -8   1 144.750   6.285   3
  -3  -8   1 149.126   6.292   1
   3  -8  -1 164.711   5.881   3
  -3  -8   1 161.107   5.522   5
   3  -8  -1 149.999   6.147   1
  -3   8   1 151.648   6.248   3
   3   8  -1 154.907   4.736   5
   2  -8  -1 723.384  22.181   4
   2  -8  -1 760.013  22.047   4
  -2  -8   1 736.214  18.506   3
   2  -8  -1 705.869  18.787   1
   2  -8  -1 704.028  18.151   3
  -2  -8   1 756.929  18.458   5
  -2  -8   1 705.463  18.265   1
  -2   8   1 721.876  18.076   3
   1  -8  -1 7.28569 1.65249   3
  -1  -8   1 6.47735 1.52858   1
  -1  -8   1 6.99549 1.64721   3
  -1  -8   1 6.06211 1.11591   2
   1  -8  -1 5.75164 1.45089   1
  -1  -8   1 7.15261 1.25439   5
  -1   8   1 7.83255 1.61396   3
   1   8  -1 6.53673 1.77804   3
   0  -8   1 734.652  18.220   2
   0  -8  -1 803.742  19.508   5
   0  -8   1 828.110  19.829   5
   0  -8  -1 761.767  19.208   1
   0  -8   1 817.974  19.893   3
   0  -8  -1 802.476  19.194   3
   0  -8   1 776.228  19.595   1
   0   8   1 785.630  19.049   3
   0   8  -1 790.885  19.855   3
   0   8   1 812.629  18.401   2
  -1  -8  -1 751.484  19.067   1
   1  -8   1 788.807  20.139   3
  -1  -8  -1 777.994  19.026   3
   1  -8   1 794.224  18.033   2
   1  -8   1 791.843  20.174   1
  -1  -8  -1 788.188  19.395   5
  -1   8  -1 729.369  19.521   3
   1   8   1 808.674  18.789   2
   1   8   1 772.013  18.915   3
  -2  -8  -1 126.756   5.487   1
   2  -8   1 129.341   3.437   2
   2  -8   1 116.233   5.346   3
  -2  -8  -1 133.384   4.856   5
  -2  -8  -1 130.097   5.489   3
   2  -8   1 114.022   5.541   1
   2   8   1 136.333   4.929   2
  -2   8  -1 122.975   5.887   3
   2   8   1 129.300   5.387   3
   3  -8   1 278.973   9.076   4
  -3  -8  -1 297.738   9.592   3
   3  -8   1 281.325   7.064   2
   3  -8   1 280.227   9.565   1
  -3  -8  -1 289.525   9.434   1
  -3  -8  -1 299.814   8.531   5
   3  -8   1 299.516   9.449   3
   3   8   1 302.497   7.891   5
  -3   8  -1 303.642   9.790   3
   3   8   1 290.169   9.143   2
  -4  -8  -1 3.89411 1.54001   3
   4  -8   1 4.64274 0.79898   2
   4  -8   1 4.68378 1.32842   3
  -4  -8  -1 6.27531 1.81909   1
   4  -8   1 4.79298 1.42810   1
  -4  -8  -1 6.27314 0.99193   5
   4   8   1 6.38004 1.42350   2
  -5  -8  -1 533.305  15.387   3
   5  -8   1 539.082  14.947   3
  -5  -8  -1 514.435  15.103   1
  -5  -8  -1 540.164  13.656   5
   5  -8   1 539.290  15.305   1
   5  -8   1 538.904  13.351   2
   5   8   1 542.520  15.709   2
   6  -8   1 9.92657 1.96338   1
  -6  -8  -1 12.6365  2.5545   1
  -6  -8  -1 12.7698  1.3646   5
   6  -8   1 11.5500  1.6064   2
   6  -8   1 11.2591  2.0276   3
   6   8   1 7.74651 2.19521   2
   7  -8   1 401.134  12.776   3
  -7  -8  -1 427.824  10.797   5
   7  -8   1 429.037  11.907   2
  -7  -8  -1 407.013  13.570   1
   7  -8   1 428.384  13.371   1
   7   8   1 407.954  13.959   2
  -8  -8  -1 15.2857  3.2655   1
  -8  -8  -1 15.2545  1.1336   5
   8  -8   1 13.0688  2.5300   1
   8  -8   1 14.9154  2.5281   3
   8  -8   1 17.4954  2.3400   2
   8   8   1 15.2239  3.1560   2
   9  -8   1 130.641   6.799   1
  -9  -8  -1 124.535   7.430   1
   9  -8   1 121.147   5.844   2
   9   8   1 122.105   6.480   1
   9   8   1 128.967   7.415   2
  10  -8   1 7.91485 2.04067   2
  10  -8   1 11.2975  2.5736   1
 -10  -8  -1 7.44584 2.81451   1
  10   8   1 8.02998 2.19738   1
  10   8   1 16.4207  3.0815   2
 -11  -8  -1 0.04955 1.81693   1
  11  -8   1 1.61183 1.43378   1
  11   8   1 0.99681 1.72299   2
  11   8   1 1.68069 1.55407   1
  12  -8   1 82.6003  6.0120   1
 -12  -8  -1 82.4087  6.9044   1
  12   8   1 81.6786  5.9224   1
  13  -8   1 63.8410  5.5246   1
 -13  -8  -1 60.7464  6.0780   1
  13   8   1 63.7935  5.5074   1
 -14  -8  -1 65.0566  6.6188   1
  14  -8   1 67.0731  5.9929   1
  14   8   1 61.9447  5.8530   1
 -15  -8  -1 127.421   9.136   1
  15  -8   1 101.678   7.565   1
  15   8   1 107.424   7.487   1
  16  -8   1 27.6315  4.6759   1
 -16  -8  -1 25.4156  5.3302   1
 -17  -8  -1 30.5632  6.1117   1
  17  -8   1 33.1995  5.6521   1
 -18  -8  -1 8.35749 4.62974   1
  18  -8   1 6.85741 3.65942   1
 -19  -8  -1 1.47338 3.74277   1
  19  -8   1 -3.7619  1.9025   1
  20  -8   1 6.38813 3.49521   1
 -20  -8  -1 7.38481 4.15171   2
 -20  -8  -1 -2.6949  3.8630   1
 -20  -9   1 4.06491 3.78830   2
 -20  -9   1 5.21408 4.43203   1
 -19  -9   1 1.91529 3.10414   2
 -19  -9   1 1.92965 3.99460   1
 -18  -9   1 1.49567 3.48922   1
 -18  -9   1 4.98286 2.99093   2
  17  -9  -1 0.14328 2.06322   1
 -17  -9   1 1.43963 2.67612   2
 -17  -9   1 0.58443 3.16324   1
 -16  -9   1 1.11972 2.46152   2
  16  -9  -1 2.08617 1.80230   1
 -16  -9   1 -0.5460  3.0293   1
  15  -9  -1 1.27200 1.84242   1
 -15  -9   1 -4.0455  2.3442   1
 -15  -9   1 3.23559 3.11103   3
 -14  -9   1 0.63583 2.54249   1
 -14  -9   1 2.90502 2.54286   3
  14  -9  -1 1.87938 1.92906   1
  13  -9  -1 0.99760 1.49831   1
 -13  -9   1 3.61099 2.46729   3
 -13  -9   1 3.38911 1.95652   1
 -13   9   1 5.13495 1.39624   2
 -12  -9   1 29.4341  4.7202   1
 -12  -9   1 24.8057  4.3478   3
  12  -9  -1 26.1525  3.9513   1
 -12   9   1 30.6954  3.3333   2
 -11  -9   1 11.9689  3.2452   1
  11  -9  -1 7.17377 2.26123   1
 -11  -9   1 8.16815 2.95768   3
 -11   9   1 7.10811 1.65268   2
 -10  -9   1 30.7849  4.4306   3
  10  -9  -1 34.9913  3.6867   1
 -10  -9   1 33.4125  4.6376   1
 -10   9   1 43.5701  3.1990   2
  -9  -9   1 82.9191  5.9808   3
   9  -9  -1 78.4785  5.1086   1
  -9  -9   1 92.0774  6.2161   1
  -9   9   1 76.1613  4.2355   2
   8  -9  -1 1.88498 0.88373   3
  -8  -9   1 0.04231 1.52203   3
  -8  -9   1 4.63483 2.04638   1
   8  -9  -1 1.10692 1.06030   1
  -8   9   1 0.38227 0.90942   2
  -7  -9   1 44.6426  4.3025   1
   7  -9  -1 35.4929  2.8976   3
   7  -9  -1 38.5776  3.3548   1
  -7  -9   1 39.2536  2.1451   5
  -7  -9   1 35.5804  3.9230   3
  -7   9   1 33.2170  2.3411   2
   6  -9  -1 14.9071  2.3701   1
  -6  -9   1 18.7859  1.6667   5
   6  -9  -1 16.8332  2.3241   3
  -6  -9   1 4.35455 2.63021   1
  -6  -9   1 12.4728  2.6478   3
  -6   9   1 12.9889  1.3116   2
  -5  -9   1 19.2603  3.1469   1
  -5  -9   1 31.8168  2.0790   5
   5  -9  -1 28.7999  2.8205   1
   5  -9  -1 26.1836  2.4253   3
  -5  -9   1 21.6269  3.1267   3
  -5   9   1 26.7280  1.4613   2
  -4  -9   1 2.39997 0.86883   5
   4  -9  -1 2.20771 1.08321   1
  -4  -9   1 3.46710 1.79687   1
   4  -9  -1 1.01718 0.75659   3
  -4  -9   1 0.83577 1.45664   3
  -4   9   1 0.04524 0.52685   3
   4   9  -1 0.90538 0.45194   5
   3  -9  -1 5.05413 1.49190   1
  -3  -9   1 6.43313 1.73224   1
  -3  -9   1 3.66165 1.66977   3
   3  -9  -1 3.45582 1.05843   4
  -3  -9   1 4.64748 1.15893   5
   3  -9  -1 6.41255 1.44105   3
   3  -9  -1 4.29194 1.00367   4
  -3   9   1 4.29129 1.46852   3
   3   9  -1 2.39923 0.73653   5
  -2  -9   1 107.424   5.185   3
   2  -9  -1 93.4432  4.8348   3
  -2  -9   1 106.447   4.306   2
   2  -9  -1 91.3988  5.0946   1
  -2  -9   1 102.596   4.450   5
  -2  -9   1 95.8339  5.1168   1
  -2   9   1 110.783   5.023   3
  -1  -9   1 222.248   7.994   3
  -1  -9   1 226.238   7.955   1
   1  -9  -1 226.374   7.972   1
  -1  -9   1 220.948   6.736   2
  -1  -9   1 240.173   7.542   5
   1  -9  -1 232.918   8.136   3
  -1   9   1 223.330   7.775   3
   0  -9  -1 -0.1586  0.9699   3
   0  -9   1 1.01711 0.61436   2
   0  -9  -1 2.53250 0.95183   5
   0  -9   1 0.44390 0.92120   1
   0  -9  -1 1.16466 1.03085   1
   0  -9   1 0.87084 0.74744   5
   0  -9   1 1.43695 1.16292   3
   0   9   1 0.72100 1.09670   3
   0   9   1 -0.6862  0.4245   2
   0   9  -1 -2.5737  1.1328   3
   1  -9   1 505.119  14.605   1
   1  -9   1 502.982  14.652   3
  -1  -9  -1 508.248  13.471   5
  -1  -9  -1 483.985  13.508   3
  -1  -9  -1 479.667  13.627   1
   1  -9   1 512.724  12.079   2
   1   9   1 513.022  12.791   2
  -1   9  -1 458.233  14.004   3
   1   9   1 484.185  13.402   3
  -2  -9  -1 -1.0446  1.0502   3
   2  -9   1 2.32611 1.26336   1
  -2  -9  -1 1.60748 1.27878   1
   2  -9   1 1.64643 1.04255   3
   2  -9   1 2.38498 0.42749   2
   2   9   1 2.31114 0.95611   2
   3  -9   1 542.014  15.933   1
  -3  -9  -1 550.434  15.602   1
  -3  -9  -1 571.157  14.985   5
   3  -9   1 601.077  15.907   3
   3  -9   1 575.947  17.244   4
  -3  -9  -1 574.001  15.738   3
   3   9   1 577.060  14.242   5
   3   9   1 579.193  15.520   2
  -3   9  -1 554.120  18.716   4
   4  -9   1 36.2652  1.6655   2
  -4  -9  -1 40.0263  2.4876   5
  -4  -9  -1 36.0292  3.3390   3
   4  -9   1 40.9037  3.1918   3
  -4  -9  -1 33.7447  3.4409   1
   4  -9   1 36.6214  3.2143   1
   4   9   1 39.5414  1.8038   5
   4   9   1 38.9616  3.0413   2
  -5  -9  -1 18.6296  1.5629   5
   5  -9   1 18.5912  2.6640   3
  -5  -9  -1 13.1653  2.5497   1
  -5  -9  -1 15.5246  2.6356   3
   5  -9   1 16.7336  1.4281   2
   5  -9   1 22.3109  3.1624   1
   5   9   1 21.0139  2.4242   2
   6  -9   1 86.8806  4.9191   3
   6  -9   1 84.6225  3.5719   2
  -6  -9  -1 81.9461  3.5838   5
  -6  -9  -1 88.9043  5.3754   1
   6  -9   1 82.8881  5.0362   1
  -6  -9  -1 80.3408  5.1634   3
   6   9   1 77.4209  4.8579   2
  -7  -9  -1 1.86345 2.21896   1
   7  -9   1 6.61291 1.47038   2
  -7  -9  -1 10.3883  1.0509   5
   7  -9   1 6.70684 1.78525   3
   7  -9   1 5.53059 1.73842   1
   7   9   1 3.47995 2.03937   2
   8  -9   1 237.762   9.584   1
   8  -9   1 247.810   8.195   2
  -8  -9  -1 239.879   7.079   5
   8  -9   1 233.807   9.190   3
  -8  -9  -1 220.433   9.966   1
   8   9   1 238.328  10.260   2
   9  -9   1 10.4816  2.1330   3
  -9  -9  -1 11.9075  3.3830   1
  -9  -9  -1 9.48324 1.04894   5
   9  -9   1 7.91156 2.08190   1
   9  -9   1 13.1997  2.2174   2
   9   9   1 14.3561  3.4141   2
 -10  -9  -1 188.135   9.616   1
  10  -9   1 183.175   8.770   1
  10   9   1 191.254   9.717   2
 -11  -9  -1 6.06604 2.82290   1
  11  -9   1 7.74998 2.31225   1
  12  -9   1 56.4395  5.0572   1
 -12  -9  -1 52.7588  5.5898   1
 -13  -9  -1 36.6932  5.3768   1
  13  -9   1 32.8408  4.9374   1
 -14  -9  -1 4.54784 3.17888   1
  14  -9   1 5.38853 2.45769   1
  15  -9   1 3.81882 2.39941   1
 -15  -9  -1 3.84604 3.12944   1
  16  -9   1 11.2832  3.4456   1
 -16  -9  -1 14.6885  4.6229   1
  17  -9   1 30.9430  5.3955   1
 -17  -9  -1 16.7194  5.0472   1
 -18  -9  -1 9.05014 4.78002   1
  18  -9   1 8.65586 4.00748   1
 -19  -9  -1 45.5946  8.3183   1
 -19  -9  -1 50.1683  8.0084   2
  19  -9   1 46.9495  6.9555   1
 -19 -10   1 16.6349  5.6289   1
 -19 -10   1 14.6349  5.0535   2
 -18 -10   1 25.4945  6.1644   2
 -18 -10   1 30.9230  6.4967   1
 -17 -10   1 35.3204  6.4869   1
  17 -10  -1 43.6457  6.1432   1
 -17 -10   1 38.6151  6.9486   2
 -16 -10   1 21.2624  5.0564   2
 -16 -10   1 15.5609  4.6667   1
  16 -10  -1 19.5486  4.1645   1
 -15 -10   1 72.6095  7.4477   3
  15 -10  -1 64.7631  6.0921   1
 -15 -10   1 76.7676  7.5437   1
  14 -10  -1 49.5928  5.1504   1
 -14 -10   1 44.1894  5.9464   3
 -14 -10   1 39.6723  5.9590   1
 -13 -10   1 159.716   9.294   1
  13 -10  -1 143.074   8.208   1
 -13 -10   1 142.891   9.144   3
 -12 -10   1 65.8467  6.4057   1
 -12 -10   1 65.5270  5.9781   3
  12 -10  -1 75.3158  5.7233   1
 -11 -10   1 53.8252  5.3313   3
  11 -10  -1 49.4878  4.5926   1
 -11 -10   1 53.3686  5.5586   1
 -11  10   1 47.9025  3.5323   2
 -10 -10   1 139.600   8.223   3
  10 -10  -1 144.699   7.470   1
 -10 -10   1 135.741   8.337   1
 -10  10   1 142.092   6.213   2
  -9 -10   1 -1.5206  1.7711   3
   9 -10  -1 -0.4954  0.7006   3
   9 -10  -1 0.03627 1.02616   1
  -9 -10   1 -0.7691  1.7169   1
  -9  10   1 0.29011 0.84713   2
  -8 -10   1 139.805   7.620   1
  -8 -10   1 143.189   5.058   5
   8 -10  -1 127.472   6.611   1
  -8 -10   1 137.737   7.665   3
   8 -10  -1 135.000   6.363   3
  -8  10   1 135.609   5.205   2
  -7 -10   1 116.007   4.365   5
  -7 -10   1 94.8756  6.1606   3
   7 -10  -1 101.853   5.610   1
   7 -10  -1 92.4367  5.0494   3
  -7  10   1 95.2820  3.8858   2
   6 -10  -1 27.6871  2.9383   1
  -6 -10   1 28.8754  3.8308   3
   6 -10  -1 21.6964  2.2840   3
  -6 -10   1 27.0857  2.2122   5
  -6 -10   1 29.3718  4.0291   1
  -6  10   1 27.4070  1.6702   2
   5 -10  -1 164.266   6.643   3
  -5 -10   1 175.427   7.868   3
  -5 -10   1 180.529   6.196   5
   5 -10  -1 168.193   7.188   1
  -5 -10   1 157.670   7.653   1
   4 -10  -1 1.77516 1.13461   1
  -4 -10   1 0.01524 1.54508   1
  -4 -10   1 2.22557 0.93901   5
  -4 -10   1 -0.4700  1.3664   3
   4 -10  -1 3.08150 1.17418   3
   4  10  -1 0.97236 0.55881   5
  -3 -10   1 247.032   9.018   3
  -3 -10   1 252.404   8.102   5
  -3 -10   1 241.983   8.811   1
   3 -10  -1 232.357   8.820   1
   3 -10  -1 242.665   8.475   4
   3 -10  -1 241.018   8.435   3
   3 -10  -1 226.873   8.552   4
  -3  10   1 234.501   8.536   3
  -2 -10   1 59.9333  3.4905   5
  -2 -10   1 54.8207  3.1388   2
   2 -10  -1 55.0376  4.1331   1
  -2 -10   1 50.0403  3.9183   1
  -2 -10   1 56.3792  3.9539   3
   2 -10  -1 57.1788  3.8938   3
  -2  10   1 54.9154  3.8373   3
   1 -10  -1 252.907   8.941   1
  -1 -10   1 250.843   8.915   1
  -1 -10   1 260.490   8.336   5
   1 -10  -1 242.935   6.271   2
  -1 -10   1 249.029   7.479   2
  -1 -10   1 247.441   8.883   3
   1 -10  -1 267.310   9.174   3
  -1  10   1 258.864   8.751   3
   0 -10   1 645.168  17.722   3
   0 -10  -1 660.952  16.991   5
   0 -10   1 627.796  15.555   2
   0 -10  -1 637.266  17.176   1
   0 -10   1 633.962  17.464   1
   0 -10  -1 679.869  17.264   3
   0 -10   1 677.755  17.305   5
  -1 -10  -1 155.989   5.928   5
   1 -10   1 155.521   7.134   3
   1 -10   1 157.919   7.197   1
   1 -10   1 157.318   4.772   2
  -1 -10  -1 142.684   6.324   1
  -1 -10  -1 154.304   6.441   3
   1  10   1 161.518   5.386   2
  -2 -10  -1 475.514  14.368   1
  -2 -10  -1 536.154  14.339   5
  -2 -10  -1 529.830  14.664   3
   2 -10   1 523.464  15.508   1
   2 -10   1 496.124  14.899   3
   2  10   1 523.738  13.891   2
   3 -10   1 31.6871  2.9369   3
  -3 -10  -1 33.5832  3.2451   3
  -3 -10  -1 45.4339  2.7686   5
  -3 -10  -1 36.4620  3.5263   1
   3 -10   1 34.0165  3.2450   1
   3 -10   1 29.0609  2.4209   4
   3  10   1 36.7661  2.6826   2
   4 -10   1 169.238   7.018   3
  -4 -10  -1 148.117   6.972   1
  -4 -10  -1 167.979   7.270   3
   4 -10   1 148.931   7.020   1
  -4 -10  -1 151.457   5.733   5
   4 -10   1 153.398   4.176   2
   4  10   1 157.727   4.860   5
   4  10   1 147.796   6.342   2
   5 -10   1 36.2897  1.8826   2
   5 -10   1 40.5715  3.6283   1
  -5 -10  -1 41.7350  2.5390   5
  -5 -10  -1 38.9742  3.7041   3
   5 -10   1 37.0607  3.2815   3
  -5 -10  -1 36.0676  3.9914   1
   5  10   1 43.5109  3.4469   2
  -6 -10  -1 86.9955  4.0142   5
   6 -10   1 90.5888  5.4443   1
  -6 -10  -1 96.5468  5.8012   1
   6 -10   1 87.5355  5.0890   3
  -6 -10  -1 81.0509  5.4565   3
   6 -10   1 91.7415  3.5916   2
   6  10   1 90.9396  5.2327   2
  -7 -10  -1 0.67109 2.09897   1
   7 -10   1 2.09526 1.41757   1
  -7 -10  -1 -0.2309  0.4114   5
   7 -10   1 1.28446 0.98802   3
   7 -10   1 0.92677 0.88161   2
  -7 -10  -1 0.11890 1.64885   3
   7  10   1 5.42616 1.53535   2
   8 -10   1 18.8544  3.1161   1
   8 -10   1 20.6986  2.1763   2
  -8 -10  -1 22.6927  1.8340   5
  -8 -10  -1 25.9728  4.3462   1
   8 -10   1 21.5157  3.1195   3
  -8 -10  -1 16.4617  3.3100   3
   8  10   1 22.6501  3.6922   2
   9 -10   1 0.50458 1.17276   1
  -9 -10  -1 -0.4610  0.7091   5
  -9 -10  -1 -1.8007  1.6068   3
   9 -10   1 0.99108 0.89510   3
  -9 -10  -1 0.90069 2.57282   1
   9  10   1 -1.2161  2.1187   2
 -10 -10  -1 38.0705  5.3392   1
  10 -10   1 23.9011  3.6776   1
  10  10   1 28.3225  4.3111   2
 -11 -10  -1 29.9188  4.6907   1
  11 -10   1 18.6594  3.5774   1
  12 -10   1 46.3428  4.7597   1
 -12 -10  -1 47.5932  5.4225   1
  13 -10   1 3.66797 2.02929   1
 -13 -10  -1 3.87661 2.91985   1
 -14 -10  -1 77.9202  7.4013   1
  14 -10   1 75.8489  6.4018   1
  15 -10   1 4.19296 2.28863   1
 -15 -10  -1 3.29792 3.21376   1
  16 -10   1 44.8108  6.0944   1
 -16 -10  -1 55.4966  7.6839   1
  17 -10   1 0.97601 2.30439   1
 -17 -10  -1 2.67168 3.51168   1
  18 -10   1 44.9255  6.7800   1
 -18 -10  -1 45.7568  7.6830   1
  19 -10   1 3.40732 2.74443   1
 -19 -10  -1 0.82415 3.26745   2
 -19 -10  -1 -2.2404  3.6453   1
 -19 -11   1 1.08865 3.05906   2
 -19 -11   1 0.34961 4.18035   1
 -18 -11   1 15.7868  5.6327   1
 -18 -11   1 12.7718  4.6764   2
 -17 -11   1 4.42165 3.73487   1
  17 -11  -1 6.03900 2.66543   1
 -17 -11   1 2.28207 2.99556   2
  16 -11  -1 9.69092 3.07288   1
 -16 -11   1 8.32342 3.98400   1
 -16 -11   1 8.73831 3.66343   2
  15 -11  -1 1.29123 2.26807   1
 -15 -11   1 3.55388 3.08646   1
 -15 -11   1 4.98690 2.99318   2
 -14 -11   1 33.8672  5.9281   1
 -14 -11   1 24.5337  5.0829   3
  14 -11  -1 28.1218  4.6998   1
  13 -11  -1 17.8013  3.5718   1
 -13 -11   1 19.1480  4.3332   3
 -13 -11   1 25.9595  4.5703   1
 -12 -11   1 29.5040  4.9946   1
  12 -11  -1 29.2136  4.3203   1
 -12 -11   1 30.1312  4.7493   3
 -11 -11   1 20.6275  4.1143   3
  11 -11  -1 16.0148  3.3046   1
 -11 -11   1 16.2443  3.8142   1
 -10 -11   1 75.5058  6.6477   1
  10 -11  -1 55.6941  4.8010   1
 -10 -11   1 61.3196  5.7677   3
  -9 -11   1 7.63629 2.93882   1
   9 -11  -1 5.54526 1.73635   3
   9 -11  -1 5.53057 1.89815   1
  -9 -11   1 3.99566 2.58313   3
  -9  11   1 6.37372 1.28236   2
   8 -11  -1 22.7153  3.3758   1
  -8 -11   1 22.1605  3.9860   3
  -8 -11   1 24.1232  4.0847   1
   8 -11  -1 22.8439  3.0473   3
  -8  11   1 27.3216  2.2203   2
  -7 -11   1 8.49220 2.96391   1
   7 -11  -1 13.4461  2.1954   3
  -7 -11   1 10.8193  2.8646   3
   7 -11  -1 13.3862  2.5186   1
  -7  11   1 13.7681  1.6101   2
   6 -11  -1 10.1739  2.2500   1
  -6 -11   1 10.7260  2.6882   3
   6 -11  -1 13.3452  2.2573   3
  -6 -11   1 9.19039 1.80485   5
  -6 -11   1 4.87601 2.77554   1
  -6  11   1 7.77267 1.00820   2
   5 -11  -1 119.638   5.673   3
  -5 -11   1 129.432   5.270   5
  -5 -11   1 115.255   6.697   1
   5 -11  -1 116.356   6.090   1
  -5 -11   1 114.498   6.506   3
   4 -11  -1 192.456   7.429   3
  -4 -11   1 178.730   7.934   1
   4 -11  -1 169.465   7.639   1
  -4 -11   1 189.695   8.192   3
  -4 -11   1 178.640   6.759   5
   4  11  -1 184.721   5.699   5
  -3 -11   1 138.120   5.703   2
   3 -11  -1 124.684   6.459   1
  -3 -11   1 143.072   5.741   5
  -3 -11   1 131.309   6.665   1
   3 -11  -1 134.469   6.027   4
   3 -11  -1 134.661   5.909   4
   3 -11  -1 131.531   6.096   3
  -3 -11   1 138.666   6.648   3
  -2 -11   1 125.414   6.170   3
  -2 -11   1 121.354   6.167   1
   2 -11  -1 120.699   6.413   1
  -2 -11   1 133.451   5.631   5
  -2 -11   1 125.536   5.062   2
   2 -11  -1 119.315   6.167   3
  -1 -11   1 42.4903  2.5223   2
  -1 -11   1 47.6230  3.1155   5
   1 -11  -1 41.7280  1.7433   2
  -1 -11   1 43.3455  3.5772   3
   1 -11  -1 38.7281  3.5851   1
   1 -11  -1 46.3880  3.7306   3
  -1 -11   1 43.4658  3.6228   1
   0 -11   1 184.134   5.623   2
   0 -11  -1 192.462   6.727   5
   0 -11  -1 171.483   7.251   1
   0 -11  -1 188.694   7.444   3
   0 -11   1 174.656   7.462   1
   0 -11   1 203.348   8.058   3
   0 -11   1 198.539   7.030   5
  -1 -11  -1 1.07831 0.90956   5
   1 -11   1 1.40019 1.28424   1
   1 -11   1 2.71019 0.85804   2
   1 -11   1 2.76082 1.47688   3
  -1 -11  -1 0.02050 1.01133   1
  -1 -11  -1 1.10632 1.36651   3
   2 -11   1 29.6901  3.1369   3
   2 -11   1 32.4402  3.4279   1
  -2 -11  -1 32.9677  3.2727   3
  -2 -11  -1 27.1306  3.3112   1
  -2 -11  -1 27.9465  2.7358   5
   2  11   1 25.9975  2.1937   2
  -3 -11  -1 42.1541  2.7775   5
   3 -11   1 29.5003  2.6184   4
  -3 -11  -1 35.2967  3.7409   1
  -3 -11  -1 29.7339  3.3701   3
   3 -11   1 30.9247  3.0823   3
   3 -11   1 27.9845  3.1078   1
   3  11   1 37.9102  2.7321   2
  -4 -11  -1 178.078   7.814   1
  -4 -11  -1 172.102   6.434   5
   4 -11   1 181.295   7.557   3
   4 -11   1 149.204   7.347   1
  -4 -11  -1 163.821   7.531   3
   4  11   1 166.043   6.927   2
   4  11   1 170.640   5.460   5
  -5 -11  -1 87.9103  5.7734   1
   5 -11   1 97.0781  3.0980   2
  -5 -11  -1 89.8660  5.7049   3
   5 -11   1 101.852   5.597   3
   5 -11   1 99.1643  5.8040   1
  -5 -11  -1 98.5020  4.4558   5
   5  11   1 97.9165  5.2857   2
  -6 -11  -1 12.1673  1.9578   5
   6 -11   1 11.4346  1.2301   2
   6 -11   1 15.5463  2.6401   3
  -6 -11  -1 15.3836  2.9702   3
  -6 -11  -1 10.2742  2.7750   1
   6 -11   1 11.6733  2.4326   1
   6  11   1 9.47152 2.08257   2
  -7 -11  -1 81.5071  6.1091   1
   7 -11   1 83.5454  5.5391   1
  -7 -11  -1 86.6234  3.9823   5
   7 -11   1 86.0213  5.2001   3
  -7 -11  -1 87.5649  6.0380   3
   7  11   1 75.0041  5.1488   2
  -8 -11  -1 49.9725  4.8929   3
   8 -11   1 41.6518  3.6964   3
   8 -11   1 41.2793  4.0627   1
  -8 -11  -1 48.0851  2.8671   5
  -8 -11  -1 50.1707  5.6836   1
   8  11   1 50.1039  4.3742   2
  -9 -11  -1 32.4615  4.9667   1
  -9 -11  -1 31.3399  4.5552   3
  -9 -11  -1 33.1229  2.3836   5
   9 -11   1 28.8071  3.7606   3
   9 -11   1 34.6992  3.8757   1
   9  11   1 21.8265  3.8079   2
 -10 -11  -1 -1.0276  2.4186   1
  10 -11   1 1.40710 1.38339   1
 -10 -11  -1 2.47347 2.11983   3
  10 -11   1 0.43770 1.00427   3
  11 -11   1 13.7687  3.0231   1
 -11 -11  -1 7.32903 3.27909   1
 -11 -11  -1 10.0513  3.0951   3
 -12 -11  -1 2.13293 1.93916   3
 -12 -11  -1 6.36954 2.86352   1
  12 -11   1 4.12853 2.02079   1
 -13 -11  -1 57.2018  6.5151   1
 -13 -11  -1 52.0210  6.6363   3
  13 -11   1 55.8483  5.5127   1
 -14 -11  -1 17.2199  4.6293   1
  14 -11   1 12.4768  3.4285   1
 -14 -11  -1 15.2883  4.2106   3
 -15 -11  -1 4.14735 3.29514   1
  15 -11   1 6.28929 2.71483   1
 -16 -11  -1 23.7201  5.5440   1
  16 -11   1 24.5114  4.8225   1
 -17 -11  -1 -1.0447  3.1983   1
  17 -11   1 0.05729 2.60266   1
 -18 -11  -1 28.9334  6.7093   1
  18 -11   1 24.5132  4.7795   1
 -19 -11  -1 1.50577 3.07852   2
 -19 -11  -1 1.69699 3.96574   1
  19 -11   1 -3.4572  2.4465   1
 -19 -12   1 36.0319  7.2692   2
 -19 -12   1 47.4481  8.0326   1
 -18 -12   1 106.553  10.075   2
 -18 -12   1 100.614   9.906   1
 -17 -12   1 44.1743  7.2973   1
 -17 -12   1 50.7925  7.9916   2
  17 -12  -1 44.5374  6.1879   1
 -16 -12   1 187.573  12.463   2
  16 -12  -1 191.420  10.749   1
 -16 -12   1 201.822  12.451   1
 -15 -12   1 36.7225  5.9147   2
  15 -12  -1 38.4482  5.5712   1
 -15 -12   1 34.2032  6.3369   1
  14 -12  -1 239.536  11.416   1
 -14 -12   1 215.339  12.197   1
 -14 -12   1 217.497  12.444   3
  13 -12  -1 121.302   7.843   1
 -13 -12   1 131.969   9.040   3
 -13 -12   1 121.740   8.846   1
 -12 -12   1 109.728   8.065   3
  12 -12  -1 103.486   7.064   1
 -12 -12   1 115.781   8.151   1
 -11 -12   1 184.901  10.096   1
  11 -12  -1 172.833   8.874   1
 -11 -12   1 195.595  10.386   3
 -10 -12   1 8.44553 2.81635   1
  10 -12  -1 3.13752 1.47539   3
  10 -12  -1 4.25635 1.93690   1
 -10 -12   1 3.04751 2.31494   3
   9 -12  -1 287.914  10.804   3
  -9 -12   1 295.998  12.411   1
   9 -12  -1 292.246  11.472   1
  -9 -12   1 303.570   9.513   5
  -9 -12   1 280.619  12.411   3
   8 -12  -1 61.3941  4.3055   3
  -8 -12   1 58.8858  5.7749   1
  -8 -12   1 61.2305  5.6206   3
   8 -12  -1 52.6376  4.5390   1
  -8 -12   1 65.0277  3.6202   5
   7 -12  -1 322.040  11.738   1
   7 -12  -1 312.215  10.918   3
  -7 -12   1 289.944  12.253   1
  -7 -12   1 313.686  12.441   3
  -7 -12   1 338.106  10.219   5
  -6 -12   1 166.597   8.636   1
  -6 -12   1 175.610   6.816   5
   6 -12  -1 166.322   7.882   1
   6 -12  -1 165.368   7.228   3
  -6 -12   1 159.684   8.250   3
  -5 -12   1 46.2812  4.5480   3
  -5 -12   1 53.2998  3.4275   5
  -5 -12   1 46.1959  5.0274   1
   5 -12  -1 59.6860  3.9797   3
   5 -12  -1 50.0174  4.1725   1
   5  12  -1 50.1251  2.0435   5
   4 -12  -1 108.018   6.133   1
   4 -12  -1 129.532   6.099   3
  -4 -12   1 120.343   6.539   1
  -4 -12   1 121.823   5.617   5
  -4 -12   1 125.668   6.663   3
   4  12  -1 125.153   4.533   5
  -3 -12   1 54.3052  3.5642   5
   3 -12  -1 46.8654  3.4217   4
   3 -12  -1 45.0385  3.6120   3
   3 -12  -1 51.9671  4.2595   1
  -3 -12   1 49.8608  4.1601   3
   3 -12  -1 47.9412  3.7165   4
  -3 -12   1 51.0626  3.4083   2
  -3 -12   1 49.7125  4.4208   1
  -2 -12   1 67.3459  3.6454   2
   2 -12  -1 72.5059  5.0337   1
  -2 -12   1 69.6952  3.9981   5
   2 -12  -1 65.9650  4.6539   3
  -2 -12   1 66.5131  4.6352   1
  -2 -12   1 66.6552  4.6079   3
   1 -12  -1 540.268  15.994   3
   1 -12  -1 521.034  12.447   2
  -1 -12   1 523.021  13.792   2
  -1 -12   1 518.771  15.532   1
   1 -12  -1 542.358  15.934   1
  -1 -12   1 545.879  15.148   5
  -1 -12   1 527.910  15.680   3
   0 -12   1 -0.3479  0.7070   2
   0 -12  -1 0.78228 0.95083   5
   0 -12   1 0.12157 1.05162   3
   0 -12   1 0.18781 1.14327   1
   0 -12  -1 -1.5338  0.8377   1
   0 -12   1 0.61281 1.01677   5
   0 -12  -1 -0.2493  1.1895   3
   1 -12   1 447.662  11.080   2
   1 -12   1 447.665  14.417   1
  -1 -12  -1 410.418  13.215   1
   1 -12   1 439.047  14.447   3
  -1 -12  -1 436.271  12.809   5
  -1 -12  -1 426.636  13.278   3
  -2 -12  -1 -0.6875  1.2519   1
   2 -12   1 -0.2361  0.9900   3
   2 -12   1 -0.7981  0.9248   1
  -2 -12  -1 -0.2010  0.7364   5
  -2 -12  -1 -0.5859  1.2090   3
   3 -12   1 99.6825  5.6922   3
  -3 -12  -1 96.8896  4.8883   5
  -3 -12  -1 102.698   5.904   1
  -3 -12  -1 99.0030  5.7394   3
   3 -12   1 94.5640  5.2383   4
   3 -12   1 102.293   5.939   1
   3  12   1 110.304   5.069   2
   4 -12   1 49.6636  4.0693   3
  -4 -12  -1 55.5413  4.5288   3
  -4 -12  -1 54.3371  3.5590   5
   4 -12   1 44.4746  4.0036   1
  -4 -12  -1 46.0143  4.5159   1
   4  12   1 54.8361  3.6017   2
  -5 -12  -1 7.38880 1.65758   5
  -5 -12  -1 8.86730 2.47354   3
  -5 -12  -1 6.19532 2.36381   1
   5 -12   1 8.35993 2.12327   3
   5 -12   1 9.90383 2.33690   1
   5  12   1 7.55900 0.94410   5
   5  12   1 10.1630  1.9513   2
   6 -12   1 0.87138 1.01172   3
  -6 -12  -1 -2.1902  1.4926   3
   6 -12   1 1.36036 1.23134   1
  -6 -12  -1 2.66778 1.89955   1
   6  12   1 3.54379 1.34762   2
  -7 -12  -1 10.9830  2.8000   3
  -7 -12  -1 11.8686  3.1297   1
   7 -12   1 14.6660  3.0103   1
   7 -12   1 9.97989 2.16139   3
   7  12   1 10.7936  2.2183   2
  -8 -12  -1 14.1879  3.6850   1
  -8 -12  -1 8.51081 2.85640   3
   8 -12   1 12.1820  2.5813   3
  -8 -12  -1 10.0095  1.6796   5
   8 -12   1 10.4746  2.6638   1
   8  12   1 10.0373  2.6275   2
   9 -12   1 51.6855  4.7567   1
   9 -12   1 45.8937  4.0575   3
  -9 -12  -1 58.4261  3.2879   5
  -9 -12  -1 49.8220  6.1015   1
  -9 -12  -1 49.3691  5.1157   3
  10 -12   1 17.4503  3.6303   1
 -10 -12  -1 7.47474 3.77125   1
 -10 -12  -1 15.5391  3.5516   3
  10 -12   1 17.7819  3.0457   3
 -11 -12  -1 65.4657  6.0767   3
  11 -12   1 65.1920  5.5660   1
 -11 -12  -1 62.5945  6.5629   1
 -12 -12  -1 61.0194  6.1939   1
  12 -12   1 62.0528  5.7113   1
 -12 -12  -1 63.4918  6.1775   3
 -13 -12  -1 74.8712  7.3486   1
  13 -12   1 77.4974  6.5132   1
 -13 -12  -1 78.5884  7.0349   3
  14 -12   1 13.5299  3.5946   1
 -14 -12  -1 17.9192  4.6303   3
 -14 -12  -1 17.5642  4.7013   1
 -15 -12  -1 28.2047  5.7236   1
  15 -12   1 21.9506  4.3358   1
  16 -12   1 6.27365 3.23421   1
 -16 -12  -1 2.29940 3.47800   1
 -17 -12  -1 30.5657  6.6338   1
  17 -12   1 29.3560  5.6625   1
 -18 -12  -1 1.04321 3.34391   1
  18 -12   1 2.75834 2.12789   1
  19 -12   1 44.0513  6.9721   1
 -19 -12  -1 40.9438  8.0962   1
 -19 -12  -1 45.6247  8.0164   2
 -19 -13   1 0.45512 3.92530   1
 -19 -13   1 2.86721 4.04783   2
 -18 -13   1 12.4240  4.9169   1
 -18 -13   1 9.76352 4.29551   2
 -17 -13   1 10.5167  4.5600   1
 -17 -13   1 6.43428 3.95942   2
 -16 -13   1 -1.4289  2.9163   1
  16 -13  -1 1.39068 2.43683   1
 -16 -13   1 5.61069 2.90971   2
 -15 -13   1 16.8843  4.7890   1
  15 -13  -1 13.3067  3.3955   1
 -15 -13   1 8.73720 3.68243   2
  14 -13  -1 5.19410 2.54247   1
 -14 -13   1 12.5647  3.8242   2
 -14 -13   1 6.41373 3.57895   1
 -14 -13   1 10.7171  4.1581   3
 -13 -13   1 23.7502  5.0488   3
  13 -13  -1 22.6090  4.1283   1
 -13 -13   1 25.7889  5.1356   1
 -12 -13   1 34.1917  5.3571   1
 -12 -13   1 36.2305  5.6319   3
  12 -13  -1 32.5605  4.6570   1
 -11 -13   1 31.6679  5.2441   1
 -11 -13   1 32.7908  5.2209   3
  11 -13  -1 33.0191  4.6192   1
 -10 -13   1 72.9253  6.4565   3
  10 -13  -1 57.8631  4.7093   3
  10 -13  -1 64.1531  5.3672   1
 -10 -13   1 68.5689  6.3029   1
  -9 -13   1 5.59167 2.97653   1
  -9 -13   1 6.40353 2.87571   3
   9 -13  -1 4.34428 1.81823   1
  -9 -13   1 7.77945 1.80020   5
   9 -13  -1 9.56195 2.26494   3
  -8 -13   1 2.72272 1.44749   5
   8 -13  -1 3.01547 1.50775   1
   8 -13  -1 2.45646 1.33350   3
  -8 -13   1 1.19164 2.25347   3
  -8 -13   1 -6.9821  2.2798   1
  -7 -13   1 4.58180 1.81306   5
  -7 -13   1 6.34604 3.01696   1
  -7 -13   1 5.60967 2.66373   3
   7 -13  -1 4.41575 1.49747   3
   7 -13  -1 7.56124 2.25800   1
  -6 -13   1 88.3535  6.7513   1
   6 -13  -1 84.8581  5.0695   3
   6 -13  -1 91.0085  5.8621   1
  -6 -13   1 84.5328  4.8493   5
  -6 -13   1 78.3734  6.1032   3
   5 -13  -1 93.2743  5.8625   1
  -5 -13   1 97.1517  6.4961   1
  -5 -13   1 104.651   6.493   3
   5 -13  -1 108.763   5.704   3
  -5 -13   1 94.2043  5.1655   5
   5  13  -1 93.7469  3.5101   5
  -4 -13   1 79.6427  4.5885   5
   4 -13  -1 79.7211  4.8563   3
  -4 -13   1 73.7561  4.5765   2
   4 -13  -1 74.1051  5.1960   1
  -4 -13   1 77.5538  5.4248   1
  -4 -13   1 86.0118  5.6663   3
  -3 -13   1 83.8719  5.8161   1
   3 -13  -1 84.5702  5.0158   4
  -3 -13   1 85.1536  4.5177   2
  -3 -13   1 80.6875  4.5983   5
   3 -13  -1 78.7159  4.8366   4
   3 -13  -1 83.6972  5.5761   1
   3 -13  -1 73.9004  4.7754   3
  -3 -13   1 82.5364  5.4654   3
   2 -13  -1 95.2179  6.0216   1
  -2 -13   1 84.6059  5.4663   1
  -2 -13   1 97.3860  4.4541   2
   2 -13  -1 91.3545  5.6845   3
  -2 -13   1 91.1141  5.5454   3
  -2 -13   1 94.4855  4.9047   5
   1 -13  -1 176.256   5.039   2
  -1 -13   1 194.920   7.342   5
   1 -13  -1 191.319   8.384   1
  -1 -13   1 181.221   8.009   1
   1 -13  -1 182.606   8.282   3
  -1 -13   1 180.411   6.178   2
  -1 -13   1 196.200   8.278   3
   0 -13   1 27.7102  1.9613   2
   0 -13   1 30.1075  3.3735   3
   0 -13  -1 27.9701  3.4843   1
   0 -13   1 29.4631  2.7183   5
   0 -13  -1 30.8336  3.2733   3
   0 -13  -1 29.3715  2.5722   5
   0 -13   1 27.1419  3.5610   1
  -1 -13  -1 9.26622 1.72671   5
  -1 -13  -1 6.22798 1.90879   1
   1 -13   1 6.99933 2.14012   1
  -1 -13  -1 9.66349 2.35116   3
   1 -13   1 3.43390 1.69030   3
   1 -13   1 8.23573 1.29870   2
  -2 -13  -1 15.3153  2.8878   1
   2 -13   1 23.2860  3.4118   3
   2 -13   1 25.0156  3.8464   1
  -2 -13  -1 20.5714  3.1180   3
  -2 -13  -1 23.3084  2.5179   5
   3 -13   1 0.94449 1.20164   1
  -3 -13  -1 1.16990 1.09970   5
  -3 -13  -1 -0.1825  1.4560   1
   3 -13   1 1.17320 1.21133   3
   3 -13   1 2.46404 1.29743   4
  -3 -13  -1 1.22084 1.63208   3
  -4 -13  -1 0.89033 1.13111   5
  -4 -13  -1 0.73917 1.67806   3
  -4 -13  -1 -0.4731  1.4942   1
   4 -13   1 1.31648 0.81657   4
   4 -13   1 0.67662 1.01610   3
   4 -13   1 1.27794 1.25941   1
  -5 -13  -1 7.89231 2.54762   3
  -5 -13  -1 7.79749 2.55298   1
   5 -13   1 8.88360 2.12144   3
   5 -13   1 4.69856 1.80862   1
  -5 -13  -1 3.86391 1.62038   5
   5  13   1 4.63527 0.97627   5
  -6 -13  -1 60.5669  5.7796   1
  -6 -13  -1 77.6714  4.4401   5
   6 -13   1 77.6897  5.1783   3
  -6 -13  -1 80.0885  5.9460   3
   6 -13   1 78.0384  5.6773   1
  -7 -13  -1 -1.1985  1.8684   3
   7 -13   1 1.02818 1.35994   1
  -7 -13  -1 -0.8363  1.0842   5
   7 -13   1 1.08478 0.84550   3
  -7 -13  -1 -0.0817  1.7512   1
   8 -13   1 111.990   6.478   3
  -8 -13  -1 116.819   7.556   3
   8 -13   1 114.218   7.035   1
  -8 -13  -1 112.550   7.757   1
  -8 -13  -1 107.615   5.387   5
  -9 -13  -1 -1.5695  1.8001   3
   9 -13   1 0.75852 0.92112   3
  -9 -13  -1 0.18346 1.30423   5
  -9 -13  -1 -8.3389  2.6240   1
   9 -13   1 0.75477 1.34276   1
  10 -13   1 4.79593 1.87855   3
 -10 -13  -1 5.13760 3.52949   1
 -10 -13  -1 0.92115 2.06627   3
  10 -13   1 3.17724 1.95579   1
 -11 -13  -1 5.96228 3.62184   1
  11 -13   1 0.72245 1.39910   3
  11 -13   1 5.12342 2.28085   1
 -11 -13  -1 1.24401 2.26579   3
 -12 -13  -1 17.6912  4.3072   3
  12 -13   1 21.0821  4.0805   1
 -12 -13  -1 17.6201  4.4555   1
 -13 -13  -1 17.2227  4.7303   1
 -13 -13  -1 14.1153  4.0770   3
  13 -13   1 15.8394  3.6366   1
  14 -13   1 41.9100  5.9559   1
 -14 -13  -1 36.3354  6.3918   1
 -15 -13  -1 14.2740  4.6223   1
  15 -13   1 20.9865  4.5049   1
  16 -13   1 13.4794  4.1134   1
 -16 -13  -1 2.70102 3.81021   1
  17 -13   1 2.65289 3.14229   1
 -17 -13  -1 -3.1222  3.6568   1
 -18 -13  -1 3.12872 3.26066   2
  18 -13   1 2.98012 2.32904   1
 -18 -13  -1 -3.3603  3.6421   1
 -19 -13  -1 7.67654 5.30286   1
 -19 -13  -1 10.2150  4.8594   2
 -18 -14   1 44.1359  7.4538   2
 -18 -14   1 36.6066  7.5315   1
 -17 -14   1 109.447   9.978   1
 -17 -14   1 100.733   9.619   2
 -16 -14   1 39.9898  6.9872   1
 -16 -14   1 43.8421  7.1723   2
  16 -14  -1 32.4504  5.4361   1
  15 -14  -1 140.424   8.972   1
 -15 -14   1 134.349  10.260   2
 -15 -14   1 142.995  10.471   1
  14 -14  -1 127.337   8.737   1
 -14 -14   1 130.394   9.664   2
 -14 -14   1 126.201   9.600   1
 -13 -14   1 182.955  11.115   1
 -13 -14   1 189.060  11.273   2
  13 -14  -1 186.462  10.150   1
 -13 -14   1 181.789  11.345   3
  12 -14  -1 85.4688  6.6271   1
 -12 -14   1 87.2774  7.6442   1
 -12 -14   1 88.1892  7.6032   3
  11 -14  -1 205.268  10.190   1
 -11 -14   1 202.089  11.062   3
 -11 -14   1 216.113  11.278   1
  10 -14  -1 127.233   7.689   1
  10 -14  -1 131.071   7.277   3
 -10 -14   1 122.365   6.138   5
 -10 -14   1 122.546   8.352   3
 -10 -14   1 134.737   8.761   1
   9 -14  -1 92.8740  6.3991   1
  -9 -14   1 62.8650  6.7314   1
  -9 -14   1 90.7216  7.1074   3
  -9 -14   1 90.1958  5.1066   5
   9 -14  -1 86.1552  5.5643   3
  -8 -14   1 178.141  10.027   1
   8 -14  -1 174.996   8.067   3
   8 -14  -1 176.865   8.789   1
  -8 -14   1 169.077   7.467   5
  -8 -14   1 171.125   9.424   3
   7 -14  -1 2.85779 1.32313   3
  -7 -14   1 6.12803 3.14745   1
  -7 -14   1 3.10310 1.62928   5
   7 -14  -1 1.01700 1.33273   1
  -7 -14   1 -0.2045  2.1476   3
  -6 -14   1 149.202   8.608   1
  -6 -14   1 139.921   6.627   5
   6 -14  -1 147.720   7.132   3
   6 -14  -1 156.062   7.978   1
  -6 -14   1 138.358   8.116   3
  -5 -14   1 2.03836 1.37936   2
  -5 -14   1 3.33511 2.04448   3
   5 -14  -1 1.03737 0.92792   3
   5 -14  -1 3.28621 1.65872   1
  -5 -14   1 -0.7204  1.9202   1
  -5 -14   1 0.50516 1.13702   5
   5  14  -1 1.63728 0.77988   5
   4 -14  -1 0.14508 0.76903   3
   4 -14  -1 0.39185 0.81260   4
  -4 -14   1 0.14775 1.05452   2
   4 -14  -1 -1.0371  1.0134   1
  -4 -14   1 -0.2393  1.3672   3
  -4 -14   1 0.93635 1.16572   5
  -4 -14   1 -0.3899  1.4909   1
  -3 -14   1 59.7099  3.8102   2
   3 -14  -1 52.2253  4.0725   3
  -3 -14   1 60.0921  4.0603   5
   3 -14  -1 59.3326  4.8767   1
  -3 -14   1 56.5948  4.6756   3
   3 -14  -1 59.2480  4.3457   4
  -3 -14   1 54.6968  4.9026   1
   3 -14  -1 57.0689  4.1968   4
   2 -14  -1 2.83213 1.62141   1
   2 -14  -1 5.41878 1.97221   3
  -2 -14   1 4.03953 1.87438   1
  -2 -14   1 5.68853 1.48504   2
  -2 -14   1 3.98717 1.88856   3
  -2 -14   1 3.05025 1.29985   5
   1 -14  -1 2.59410 0.69138   2
  -1 -14   1 2.34205 1.60207   3
   1 -14  -1 1.18511 1.30179   1
  -1 -14   1 1.60543 1.08810   5
  -1 -14   1 3.33921 1.60528   1
  -1 -14   1 2.45014 0.98339   2
   1 -14  -1 0.25298 1.23258   3
   0 -14  -1 124.148   6.638   1
   0 -14  -1 130.088   5.758   5
   0 -14  -1 129.814   4.570   2
   0 -14  -1 136.194   6.919   3
   0 -14   1 136.882   7.279   3
   0 -14   1 141.044   7.230   1
   0 -14   1 130.806   4.647   2
   1 -14   1 18.0480  1.7007   2
  -1 -14  -1 15.6423  2.8756   3
  -1 -14  -1 14.5255  2.8340   1
   1 -14   1 15.5767  3.1482   3
  -1 -14  -1 15.8844  2.2864   5
   1 -14   1 18.1232  3.4096   1
   2 -14   1 138.910   7.684   1
  -2 -14  -1 132.628   6.050   5
  -2 -14  -1 125.889   6.763   3
   2 -14   1 128.518   7.091   3
  -2 -14  -1 119.677   6.718   1
   3 -14   1 7.36635 2.24287   1
  -3 -14  -1 4.12174 1.53996   5
   3 -14   1 4.40043 1.76233   3
  -3 -14  -1 8.90301 2.53788   3
   3 -14   1 9.00585 2.17726   4
  -3 -14  -1 3.55229 2.05721   1
   4 -14   1 100.397   4.715   4
   4 -14   1 89.5474  4.4934   4
   4 -14   1 95.9028  6.3290   1
   4 -14   1 97.1978  5.9865   3
  -4 -14  -1 105.992   5.455   5
  -4 -14  -1 96.5291  6.4746   1
  -4 -14  -1 92.3436  6.1443   3
  -5 -14  -1 21.3377  3.7303   3
   5 -14   1 21.6693  3.2795   3
  -5 -14  -1 20.7723  2.8592   5
   5 -14   1 19.3583  3.5587   1
  -5 -14  -1 18.9177  3.7101   1
   5  14   1 19.1208  1.7022   5
  -6 -14  -1 3.88462 2.55518   1
  -6 -14  -1 5.97546 1.78192   5
   6 -14   1 5.67055 2.14945   1
  -6 -14  -1 11.5525  3.0093   3
   6 -14   1 6.91885 1.87421   3
  -7 -14  -1 23.5670  4.1993   3
   7 -14   1 16.8718  3.3384   1
  -7 -14  -1 12.3906  3.5314   1
  -7 -14  -1 20.6466  2.7686   5
   7 -14   1 19.9567  3.2833   3
  -8 -14  -1 0.30879 1.40376   5
   8 -14   1 -0.0064  0.9191   3
   8 -14   1 1.42237 1.43329   1
  -8 -14  -1 -4.9204  2.2335   1
  -8 -14  -1 5.24179 2.67066   3
  -9 -14  -1 18.2789  4.4025   1
  -9 -14  -1 10.2342  3.4991   3
  -9 -14  -1 8.87942 2.07653   5
   9 -14   1 10.0179  2.7816   1
   9 -14   1 11.8519  2.5783   3
  10 -14   1 24.5460  3.9899   3
 -10 -14  -1 31.8856  5.0513   3
  10 -14   1 30.8808  4.7821   1
 -10 -14  -1 27.0583  5.2970   1
 -10 -14  -1 25.5207  2.9531   5
 -11 -14  -1 16.3952  3.9937   3
  11 -14   1 17.3092  3.7292   1
  11 -14   1 10.2557  2.6798   3
  12 -14   1 80.7856  6.7123   1
 -12 -14  -1 79.2555  7.5277   1
 -12 -14  -1 72.9985  7.1112   3
 -13 -14  -1 3.20325 3.14097   1
  13 -14   1 0.14781 1.70956   1
 -13 -14  -1 2.35222 3.12140   3
  14 -14   1 126.971   8.890   1
 -14 -14  -1 132.196   9.839   1
  15 -14   1 4.76246 2.59101   1
 -15 -14  -1 1.98644 3.37720   1
 -16 -14  -1 88.9662  8.8961   1
  16 -14   1 80.9442  7.8607   1
 -17 -14  -1 0.62667 3.82003   1
  17 -14   1 3.46309 2.43393   1
 -18 -14  -1 51.1493  8.0559   2
  18 -14   1 46.9403  7.3558   1
 -18 -14  -1 41.6201  7.6868   1
 -18 -15   1 8.40514 5.05556   1
 -18 -15   1 3.03388 3.53462   2
 -17 -15   1 6.33218 3.49886   2
 -17 -15   1 10.6419  4.8588   1
  16 -15  -1 2.18546 2.21157   1
 -16 -15   1 1.05802 2.72243   2
 -16 -15   1 2.41759 3.76173   1
  15 -15  -1 4.43715 2.26830   1
 -15 -15   1 -0.9499  3.3669   1
 -15 -15   1 5.13415 3.05885   2
 -14 -15   1 0.96711 2.70983   2
  14 -15  -1 -0.0049  2.0538   1
 -14 -15   1 0.87786 3.15911   1
 -13 -15   1 -4.3831  2.5667   1
 -13 -15   1 -1.6428  2.9222   3
  13 -15  -1 0.09976 1.82565   1
 -13 -15   1 -0.9937  2.1526   2
  12 -15  -1 1.84811 1.86526   1
 -12 -15   1 4.20347 3.34679   1
 -12 -15   1 1.53698 2.55893   2
 -12 -15   1 -1.8648  2.3929   3
  11 -15  -1 4.07328 1.82894   3
 -11 -15   1 -1.0224  2.4573   3
 -11 -15   1 6.10694 2.77749   1
  11 -15  -1 3.97883 2.05669   1
 -10 -15   1 15.0852  4.0653   1
 -10 -15   1 22.5567  4.5487   3
  10 -15  -1 19.4870  3.4758   3
  10 -15  -1 18.3469  3.5588   1
 -10 -15   1 14.0725  2.7615   5
  -9 -15   1 36.5672  5.3005   3
  -9 -15   1 41.5895  6.0037   1
   9 -15  -1 32.7027  3.7385   3
   9 -15  -1 32.1880  4.6158   1
  -9 -15   1 27.6515  3.5759   5
   8 -15  -1 12.7699  2.6090   3
  -8 -15   1 15.7725  4.2435   1
   8 -15  -1 16.9807  3.3808   1
  -8 -15   1 14.9118  3.6520   3
  -8 -15   1 8.85321 2.29473   5
   7 -15  -1 10.1338  2.3767   3
  -7 -15   1 10.9996  3.4282   3
   7 -15  -1 10.8164  2.8599   1
  -7 -15   1 6.33166 2.04150   5
  -7 -15   1 15.4580  4.0435   1
   6 -15  -1 33.9844  4.5874   1
  -6 -15   1 33.4113  3.4724   5
  -6 -15   1 33.6047  3.6760   2
  -6 -15   1 32.7705  4.5356   3
   6 -15  -1 36.9897  3.5706   3
  -6 -15   1 30.2352  4.9093   1
  -5 -15   1 5.76757 1.93663   2
  -5 -15   1 4.56727 1.83996   5
   5 -15  -1 5.43325 1.81557   3
  -5 -15   1 7.15046 2.52639   1
  -5 -15   1 3.68388 2.32484   3
   5 -15  -1 6.80821 2.25106   1
  -4 -15   1 0.83727 1.14154   2
  -4 -15   1 -3.1158  1.7093   1
  -4 -15   1 5.33867 2.30631   3
  -4 -15   1 1.58094 1.41460   5
   4 -15  -1 2.05574 1.60230   1
   4 -15  -1 1.67737 1.04727   4
   4 -15  -1 0.64251 1.06907   3
   4 -15  -1 0.03104 0.89507   4
  -3 -15   1 -0.2754  1.0375   2
   3 -15  -1 0.35564 1.17512   1
  -3 -15   1 0.21288 1.24746   5
   3 -15  -1 -0.5219  0.6744   3
  -3 -15   1 0.69942 1.72051   1
  -3 -15   1 0.72028 1.71765   3
  -2 -15   1 3.22837 1.31063   2
   2 -15  -1 2.07859 1.37289   3
  -2 -15   1 0.99875 1.26094   5
  -2 -15   1 2.48822 1.69340   1
  -2 -15   1 3.97041 1.76081   3
   2 -15  -1 4.01171 1.89442   1
  -1 -15   1 127.591   6.920   3
  -1 -15   1 108.253   4.596   2
  -1 -15   1 112.396   6.545   1
  -1 -15   1 117.217   5.742   5
   1 -15  -1 109.432   3.627   2
   1 -15  -1 113.660   6.829   3
   1 -15  -1 111.727   6.747   1
   0 -15   1 3.05610 1.74700   3
   0 -15  -1 2.84844 1.70213   3
   0 -15  -1 1.36486 1.24405   5
   0 -15   1 1.79046 1.56672   1
   0 -15  -1 2.31661 1.63855   1
   0 -15   1 2.19444 1.00648   2
   0 -15  -1 1.75333 0.80903   2
   1 -15   1 11.3760  2.8562   3
   1 -15   1 10.4845  2.7581   1
  -1 -15  -1 11.3000  2.6160   3
  -1 -15  -1 8.15361 2.30632   1
  -1 -15  -1 13.4004  2.2387   5
   1 -15   1 12.2942  1.6408   2
  -2 -15  -1 2.69192 1.81945   1
   2 -15   1 0.57364 1.28556   1
  -2 -15  -1 1.99584 1.33934   5
  -2 -15  -1 0.78824 1.75962   3
   2 -15   1 -0.1951  1.2577   3
  -3 -15  -1 231.568   9.924   3
   3 -15   1 219.607   9.788   3
  -3 -15  -1 224.569  10.002   1
  -3 -15  -1 224.090   8.824   5
   3 -15   1 233.152  10.363   1
   4 -15   1 6.29110 2.21719   1
  -4 -15  -1 3.06585 2.22735   1
  -4 -15  -1 5.90938 1.89841   5
   4 -15   1 7.61953 1.86638   4
   4 -15   1 5.39975 1.86479   3
  -4 -15  -1 10.3243  2.9263   3
   4 -15   1 6.98976 1.62505   4
  -5 -15  -1 44.4717  3.6757   5
   5 -15   1 44.8514  4.0972   3
  -5 -15  -1 43.7262  4.7458   3
   5 -15   1 40.2184  4.4118   1
  -5 -15  -1 51.7923  5.3540   1
  -6 -15  -1 66.9290  4.6370   5
  -6 -15  -1 64.0871  5.7058   3
   6 -15   1 66.9176  5.5837   1
   6 -15   1 78.1677  5.5010   3
  -6 -15  -1 58.7208  5.9663   1
  -7 -15  -1 -0.2392  2.0592   1
   7 -15   1 0.05638 1.14656   1
  -7 -15  -1 0.42672 1.50937   5
  -7 -15  -1 5.01994 2.72675   3
   7 -15   1 1.02355 1.17920   3
   8 -15   1 183.809   9.659   1
  -8 -15  -1 173.052   9.686   3
   8 -15   1 179.865   8.882   3
  -8 -15  -1 168.438   9.689   1
  -8 -15  -1 179.865   7.853   5
  -9 -15  -1 54.9646  4.2796   5
  -9 -15  -1 63.6833  6.1108   3
   9 -15   1 59.2411  5.0506   3
   9 -15   1 53.8504  5.4524   1
  -9 -15  -1 68.6821  7.1490   1
 -10 -15  -1 104.738   8.019   3
  10 -15   1 109.250   6.988   3
  10 -15   1 101.554   7.382   1
 -10 -15  -1 106.828   8.575   1
 -10 -15  -1 110.566   5.983   5
  11 -15   1 57.0434  5.3554   3
 -11 -15  -1 63.5344  6.8210   1
  11 -15   1 68.0950  6.1789   1
 -11 -15  -1 64.5822  6.5901   3
  12 -15   1 30.7748  5.1010   1
 -12 -15  -1 34.6163  5.8811   3
 -12 -15  -1 37.1431  5.9791   1
 -13 -15  -1 71.5365  7.6210   1
  13 -15   1 78.2068  6.9703   1
  14 -15   1 1.16476 1.85066   1
 -14 -15  -1 4.12898 3.32226   1
 -15 -15  -1 4.63189 3.65542   1
  15 -15   1 6.50275 3.30465   1
  16 -15   1 11.9755  4.4612   1
 -16 -15  -1 24.4028  5.9819   1
 -17 -15  -1 5.95388 3.23006   2
  17 -15   1 0.92478 2.24693   1
 -17 -15  -1 -2.7635  3.2206   1
 -18 -15  -1 42.0772  7.6158   2
 -18 -15  -1 39.5316  7.9401   1
  18 -15   1 37.3617  6.5914   1
 -18 -16   1 6.92450 4.08394   1
 -18 -16   1 -0.5122  3.4062   2
 -17 -16   1 17.5774  5.3839   1
 -17 -16   1 30.5191  6.3156   2
 -16 -16   1 8.38051 3.71163   2
 -16 -16   1 13.5534  4.9098   1
  15 -16  -1 25.5590  5.0034   1
 -15 -16   1 24.5183  5.6003   1
 -15 -16   1 25.5619  5.5238   2
  14 -16  -1 32.1204  5.2194   1
 -14 -16   1 27.7799  5.8416   2
 -14 -16   1 26.3044  5.4416   1
 -13 -16   1 43.9574  6.6820   2
  13 -16  -1 26.7979  5.0049   1
 -13 -16   1 47.5862  6.8996   1
 -12 -16   1 164.908  10.405   2
 -12 -16   1 166.279  10.712   1
 -12 -16   1 162.414  10.718   3
  12 -16  -1 181.173  10.037   1
 -11 -16   1 5.63288 3.30534   3
 -11 -16   1 9.81684 3.79214   1
 -11 -16   1 2.41711 2.62923   2
  11 -16  -1 7.44475 2.22501   3
  11 -16  -1 8.73165 3.00140   1
  10 -16  -1 148.835   8.706   1
 -10 -16   1 139.365   7.243   5
 -10 -16   1 132.421   9.067   3
  10 -16  -1 141.074   7.827   3
 -10 -16   1 138.749   8.656   2
 -10 -16   1 142.505   9.331   1
  -9 -16   1 2.90681 1.64661   2
  -9 -16   1 1.44595 1.68616   5
   9 -16  -1 3.73652 2.12386   1
  -9 -16   1 4.72599 3.28674   1
  -9 -16   1 3.16862 2.58462   3
   9 -16  -1 1.26620 1.59401   3
   8 -16  -1 112.084   6.638   3
  -8 -16   1 123.021   8.897   1
  -8 -16   1 107.941   7.166   2
   8 -16  -1 114.033   7.462   1
  -8 -16   1 113.388   6.469   5
  -8 -16   1 112.640   7.967   3
  -7 -16   1 -2.1433  2.8563   1
   7 -16  -1 1.10484 1.29824   3
  -7 -16   1 -1.8259  1.2268   2
  -7 -16   1 3.82892 2.57639   3
   7 -16  -1 0.37385 1.27342   1
  -7 -16   1 -0.2787  1.5860   5
   6 -16  -1 38.1271  4.9586   1
  -6 -16   1 47.3976  5.1836   3
   6 -16  -1 37.9170  3.8003   3
  -6 -16   1 42.2265  3.9691   5
  -6 -16   1 41.9775  4.0004   2
  -6 -16   1 52.3267  5.8495   1
  -5 -16   1 58.3932  4.4377   2
   5 -16  -1 58.3578  5.2509   1
  -5 -16   1 58.7018  5.9639   1
  -5 -16   1 50.8352  4.3447   5
   5 -16  -1 69.0386  4.8979   3
  -5 -16   1 56.1354  5.3484   3
   4 -16  -1 0.29766 0.89510   3
  -4 -16   1 0.14550 1.16119   2
  -4 -16   1 0.83689 1.39191   5
  -4 -16   1 -2.0875  1.7381   1
   4 -16  -1 -0.5883  1.0575   4
   4 -16  -1 -0.3227  1.0194   4
   4 -16  -1 -0.1360  1.2089   1
  -4 -16   1 -0.3915  1.7426   3
  -3 -16   1 86.4495  6.2758   1
  -3 -16   1 96.3143  5.5821   5
  -3 -16   1 89.3591  4.9475   2
  -3 -16   1 93.2827  6.3303   3
   3 -16  -1 91.8538  6.5255   1
   3 -16  -1 85.9964  5.9167   4
   3 -16  -1 92.4323  5.8541   3
   2 -16  -1 87.7823  6.4587   1
  -2 -16   1 84.7671  6.0671   1
  -2 -16   1 99.8750  4.7754   2
  -2 -16   1 91.1206  5.3545   5
  -2 -16   1 91.4592  6.1884   3
   2 -16  -1 86.8549  6.0179   3
   1 -16  -1 47.5001  2.2092   2
  -1 -16   1 38.8903  4.7388   1
  -1 -16   1 53.3767  3.1689   2
   1 -16  -1 44.2936  4.5057   3
  -1 -16   1 43.6536  4.5310   3
  -1 -16   1 52.2061  3.8620   5
   1 -16  -1 45.4151  4.7327   1
   0 -16   1 2.38738 1.92361   3
   0 -16   1 0.71381 1.54826   1
   0 -16  -1 3.86732 1.04905   2
   0 -16  -1 3.80198 2.03228   1
   0 -16   1 2.03157 1.03444   2
   0 -16  -1 1.03516 1.28971   5
   0 -16  -1 1.49605 1.76841   3
   1 -16   1 27.6264  4.3164   3
  -1 -16  -1 23.6326  3.6979   3
  -1 -16  -1 19.1856  3.4799   1
  -1 -16  -1 27.0479  2.8740   5
   1 -16   1 22.4692  3.9694   1
   1 -16   1 24.0861  2.0908   2
  -1 -16  -1 22.4001  2.1389   2
  -2 -16  -1 6.15079 2.41758   1
  -2 -16  -1 9.99501 2.31969   5
   2 -16   1 9.10810 2.61422   1
  -2 -16  -1 10.9926  2.9323   3
   2 -16   1 7.31289 2.30380   3
  -3 -16  -1 85.0644  5.2303   5
  -3 -16  -1 85.9760  6.2037   3
   3 -16   1 77.8691  6.0517   1
   3 -16   1 82.8445  5.7821   3
  -3 -16  -1 79.0575  6.1467   1
  -4 -16  -1 120.472   6.396   5
  -4 -16  -1 120.257   7.614   1
   4 -16   1 118.028   7.395   1
   4 -16   1 104.890   6.634   3
   4 -16   1 116.977   5.954   4
  -4 -16  -1 120.782   7.441   3
   5 -16   1 201.161  10.000   1
   5 -16   1 185.160   9.160   3
  -5 -16  -1 206.877   8.769   5
  -5 -16  -1 210.076  10.072   3
  -5 -16  -1 194.663   9.907   1
  -6 -16  -1 76.9656  6.3943   3
  -6 -16  -1 76.3615  6.6156   1
   6 -16   1 77.8404  5.7711   3
  -6 -16  -1 75.7394  5.0772   5
   6 -16   1 71.5310  5.9734   1
  -7 -16  -1 240.991  11.423   3
   7 -16   1 231.161  10.521   3
  -7 -16  -1 233.004   9.559   5
   7 -16   1 228.565  11.211   1
  -7 -16  -1 210.014  11.034   1
   8 -16   1 84.2036  6.0106   3
  -8 -16  -1 102.294   7.516   3
  -8 -16  -1 95.2998  7.3686   1
   8 -16   1 88.1429  6.9429   1
  -8 -16  -1 83.4572  5.4792   5
   9 -16   1 34.5762  5.3093   1
  -9 -16  -1 26.3528  4.9189   3
   9 -16   1 30.2315  4.2825   3
  -9 -16  -1 25.7934  3.4398   5
  -9 -16  -1 30.3421  5.5446   1
 -10 -16  -1 63.8913  7.9490   1
  10 -16   1 69.2958  5.7128   3
 -10 -16  -1 73.0273  5.0462   5
 -10 -16  -1 71.7860  6.9443   3
  10 -16   1 75.1981  6.5469   1
  11 -16   1 21.0821  4.3616   1
 -11 -16  -1 20.9109  4.7683   3
 -11 -16  -1 10.9065  4.1638   1
  11 -16   1 18.5700  3.7820   3
 -12 -16  -1 1.65464 3.17923   3
 -12 -16  -1 -0.3143  2.8217   1
  12 -16   1 2.35093 2.10347   3
  12 -16   1 4.47645 2.59728   1
 -13 -16  -1 160.260  10.834   1
  13 -16   1 140.635   9.511   1
  14 -16   1 36.3723  5.7893   1
 -14 -16  -1 33.0355  6.5659   1
  15 -16   1 117.943   9.310   1
 -15 -16  -1 117.313  10.023   1
 -16 -16  -1 3.38110 3.63766   1
  16 -16   1 6.76484 3.65550   1
 -17 -16  -1 79.0706  8.4840   2
  17 -16   1 73.3267  7.4885   1
 -17 -16  -1 77.6956  9.9029   1
 -18 -16  -1 2.69925 4.24438   2
 -18 -16  -1 -4.6795  3.6325   1
 -17 -17   1 10.1187  4.6165   2
 -17 -17   1 9.58593 5.16633   1
 -16 -17   1 8.80851 4.35063   2
 -16 -17   1 12.3315  5.2541   1
 -15 -17   1 5.38878 4.33390   1
 -15 -17   1 3.62294 3.01208   2
  15 -17  -1 3.26172 2.94896   1
 -14 -17   1 12.2556  4.8551   1
 -14 -17   1 14.5632  4.5713   2
  14 -17  -1 12.1722  3.4255   1
 -13 -17   1 5.81611 3.14363   2
 -13 -17   1 3.05984 3.53156   1
  13 -17  -1 5.38623 2.95391   1
 -12 -17   1 43.2229  6.6227   3
 -12 -17   1 40.6341  6.0340   2
 -12 -17   1 36.2347  6.1548   1
  12 -17  -1 32.8588  5.3133   1
  11 -17  -1 0.15637 1.66449   1
  11 -17  -1 -0.1291  1.5531   3
 -11 -17   1 -1.7066  2.4701   3
 -11 -17   1 -1.0592  2.4869   1
 -11 -17   1 -1.1819  1.6015   2
 -10 -17   1 4.56316 2.26753   5
  10 -17  -1 5.18708 2.35982   1
  10 -17  -1 6.90518 2.10324   3
 -10 -17   1 7.50063 3.33437   3
 -10 -17   1 7.36376 2.39227   2
 -10 -17   1 8.14629 3.53058   1
  -9 -17   1 5.10786 2.13542   5
  -9 -17   1 6.64422 3.31768   3
  -9 -17   1 3.44110 1.62599   2
   9 -17  -1 5.33538 2.31029   1
  -9 -17   1 6.37733 3.94082   1
   9 -17  -1 3.47807 2.26319   3
  -8 -17   1 9.61623 3.78792   1
  -8 -17   1 8.10443 3.26964   3
  -8 -17   1 7.44488 2.35907   5
  -8 -17   1 6.81032 2.31895   2
   8 -17  -1 6.86734 2.52643   1
   8 -17  -1 4.26624 2.20493   3
  -7 -17   1 16.3905  4.0185   3
  -7 -17   1 23.9877  5.1944   1
   7 -17  -1 18.3037  3.7023   1
  -7 -17   1 19.7196  3.6025   2
   7 -17  -1 20.9717  3.6247   3
  -7 -17   1 17.6676  3.1516   5
  -6 -17   1 20.7537  4.2443   3
  -6 -17   1 27.0767  4.7017   1
   6 -17  -1 29.0948  4.4805   1
   6 -17  -1 26.7322  3.8946   3
  -6 -17   1 23.0834  3.4982   5
  -6 -17   1 25.3259  3.7208   2
   5 -17  -1 41.4150  5.2750   1
  -5 -17   1 43.6939  4.0864   5
   5 -17  -1 44.3887  4.1776   3
  -5 -17   1 48.3594  4.1400   2
  -5 -17   1 41.3989  5.4489   1
  -5 -17   1 49.5337  5.1138   3
  -4 -17   1 29.8004  3.4499   5
   4 -17  -1 22.2526  3.1197   4
  -4 -17   1 27.9304  4.4763   1
   4 -17  -1 26.9929  4.3851   1
  -4 -17   1 28.8125  3.0782   2
  -4 -17   1 27.3136  4.4211   3
   4 -17  -1 20.5166  3.4661   3
  -3 -17   1 37.4385  3.7080   5
  -3 -17   1 47.5949  3.6394   2
   3 -17  -1 44.4798  4.2989   4
  -3 -17   1 40.2219  4.5079   3
   3 -17  -1 42.7185  4.1275   3
  -3 -17   1 48.8693  5.8315   1
   3 -17  -1 44.3657  4.9195   1
   2 -17  -1 23.0303  3.7771   3
  -2 -17   1 14.9031  2.6662   5
  -2 -17   1 19.0759  2.5841   2
   2 -17  -1 18.0676  3.7991   1
  -2 -17   1 18.1612  3.4467   1
  -2 -17   1 16.4109  3.3627   3
  -1 -17   1 5.19319 2.35099   3
   1 -17  -1 7.98393 2.72827   1
  -1 -17   1 4.62501 2.16591   1
  -1 -17   1 5.04838 1.44689   2
   1 -17  -1 4.75704 2.09775   3
  -1 -17   1 4.40796 1.65985   5
   0 -17  -1 84.6510  3.7226   2
   0 -17  -1 83.9799  6.0031   3
   0 -17   1 85.1943  6.4537   1
   0 -17   1 86.2575  6.4245   3
   0 -17  -1 86.6900  6.3586   1
   0 -17  -1 84.4008  5.0935   5
   0 -17   1 92.1450  3.9014   2
  -1 -17  -1 2.24326 2.06245   3
   1 -17   1 0.35694 1.70638   3
   1 -17   1 -0.3788  1.5622   1
  -1 -17  -1 -1.2154  1.5218   1
  -1 -17  -1 1.93669 1.03473   2
  -1 -17  -1 1.24197 1.25120   5
   2 -17   1 516.590  18.146   1
  -2 -17  -1 507.097  16.999   3
  -2 -17  -1 512.588  15.996   5
  -2 -17  -1 520.717  14.711   2
   2 -17   1 528.989  17.676   3
  -2 -17  -1 511.390  17.097   1
   3 -17   1 -0.0389  1.0824   3
  -3 -17  -1 0.29683 1.43213   5
   3 -17   1 0.46018 1.48259   1
  -3 -17  -1 0.92700 1.81683   3
  -3 -17  -1 -2.6535  1.6718   1
  -4 -17  -1 386.752  14.559   3
   4 -17   1 348.993  13.870   3
  -4 -17  -1 395.537  13.474   5
   4 -17   1 399.635  15.081   1
   4 -17   1 381.598  13.938   4
  -4 -17  -1 401.994  14.909   1
  -5 -17  -1 66.5185  6.0389   3
  -5 -17  -1 77.3336  5.2186   5
   5 -17   1 69.5489  5.9721   1
  -5 -17  -1 72.8025  6.4253   1
   5 -17   1 75.8662  5.6618   3
  -6 -17  -1 45.5275  4.2093   5
   6 -17   1 41.7740  5.2551   3
  -6 -17  -1 45.2132  5.9136   1
   6 -17   1 34.8111  5.0432   1
  -6 -17  -1 43.2744  5.7208   3
   7 -17   1 187.256   9.508   3
  -7 -17  -1 184.083  10.192   3
  -7 -17  -1 191.697   8.659   5
   7 -17   1 171.753   9.954   1
  -7 -17  -1 195.452  10.719   1
  -8 -17  -1 29.4682  5.1042   1
  -8 -17  -1 20.0631  3.3388   5
   8 -17   1 18.9657  4.0810   1
   8 -17   1 18.9581  3.6636   3
  -8 -17  -1 17.2678  4.0401   3
   9 -17   1 338.934  14.513   1
  -9 -17  -1 316.667  14.479   1
  -9 -17  -1 313.977  14.257   3
   9 -17   1 306.219  13.024   3
  -9 -17  -1 315.203  12.067   5
 -10 -17  -1 56.0350  6.0240   3
 -10 -17  -1 45.9066  4.3345   5
  10 -17   1 50.6934  5.2122   3
 -10 -17  -1 56.8120  7.1011   1
  10 -17   1 55.8897  5.9351   1
  11 -17   1 186.650  10.866   1
 -11 -17  -1 174.103  11.157   3
  11 -17   1 188.199  10.119   3
 -11 -17  -1 191.489  11.253   1
 -11 -17  -1 179.664   8.593   5
  12 -17   1 114.925   7.906   3
 -12 -17  -1 121.530   9.323   1
  12 -17   1 125.476   8.897   1
  13 -17   1 78.1511  7.2498   1
 -13 -17  -1 71.7895  7.8145   1
  14 -17   1 39.0286  6.4483   1
 -14 -17  -1 36.9425  6.8138   1
 -15 -17  -1 0.62079 3.72805   1
  15 -17   1 0.88914 3.16816   1
  16 -17   1 2.84499 2.46704   1
 -16 -17  -1 -2.1091  3.2963   1
 -16 -17  -1 -1.3208  3.0473   2
 -17 -17  -1 38.1231  7.8019   1
  17 -17   1 56.0715  8.0148   1
 -17 -17  -1 51.0769  8.1688   2
 -17 -18   1 -0.3116  4.1323   1
 -17 -18   1 4.51204 3.64619   2
 -16 -18   1 2.82045 3.44692   2
 -16 -18   1 3.27965 4.15842   1
 -15 -18   1 6.53799 4.39146   1
  15 -18  -1 2.46814 2.37440   1
 -15 -18   1 -1.9007  2.8842   2
  14 -18  -1 2.01838 2.29384   1
 -14 -18   1 2.56627 3.58397   1
 -14 -18   1 3.74813 3.29120   2
 -13 -18   1 0.08555 2.12477   2
 -13 -18   1 0.82308 3.19831   1
  13 -18  -1 -2.6174  2.0574   1
 -12 -18   1 16.0101  4.8210   1
 -12 -18   1 17.3617  4.1925   2
  12 -18  -1 15.0422  4.0304   1
  11 -18  -1 17.7677  4.0950   1
 -11 -18   1 23.6897  5.3059   3
 -11 -18   1 17.9688  3.9807   2
 -11 -18   1 20.0612  3.7207   5
 -11 -18   1 19.3114  4.8808   1
  10 -18  -1 4.27249 2.30444   1
  10 -18  -1 -1.3355  1.5930   3
 -10 -18   1 -1.1620  2.5361   3
 -10 -18   1 1.34841 1.89215   5
 -10 -18   1 1.38138 1.60130   2
 -10 -18   1 -0.1658  2.5862   1
   9 -18  -1 1.64989 1.28548   3
   9 -18  -1 1.34416 1.59467   1
  -9 -18   1 2.58137 2.00814   5
  -9 -18   1 0.45877 1.61349   2
  -9 -18   1 -0.5756  2.6185   1
  -9 -18   1 1.21698 2.50054   3
  -8 -18   1 6.07513 2.81422   3
   8 -18  -1 12.2965  3.0237   3
  -8 -18   1 0.76988 3.20328   1
  -8 -18   1 5.77291 2.09824   2
  -8 -18   1 9.84838 2.67687   5
   8 -18  -1 7.29501 2.81665   1
   7 -18  -1 2.16218 1.87892   1
  -7 -18   1 -1.6503  1.7444   3
  -7 -18   1 0.88291 1.60498   2
  -7 -18   1 -0.1208  1.6270   5
   7 -18  -1 -0.2527  1.4931   3
  -7 -18   1 -1.6150  2.5767   1
  -6 -18   1 11.8888  3.2627   3
   6 -18  -1 11.0746  3.0021   1
  -6 -18   1 8.49807 2.52105   2
  -6 -18   1 8.95969 2.55450   5
   6 -18  -1 13.4410  2.9426   3
  -6 -18   1 7.48822 2.78871   1
   5 -18  -1 0.22674 1.47784   1
  -5 -18   1 -0.7997  1.8535   3
  -5 -18   1 -0.3173  2.2736   1
  -5 -18   1 -1.3678  1.3223   5
  -5 -18   1 -0.8739  1.1848   2
   5 -18  -1 -1.1811  1.2087   3
  -4 -18   1 53.0021  5.7626   1
   4 -18  -1 48.5876  3.9099   4
   4 -18  -1 55.1695  4.7737   3
  -4 -18   1 50.1098  4.5050   5
   4 -18  -1 55.4911  5.4527   1
  -4 -18   1 65.9482  5.8445   3
  -4 -18   1 54.1984  4.3451   2
   3 -18  -1 0.06301 1.37578   1
  -3 -18   1 -1.7415  1.6871   1
   3 -18  -1 -2.6921  1.3869   4
  -3 -18   1 -1.4404  1.4428   5
  -3 -18   1 -0.3882  1.2916   2
  -3 -18   1 1.35232 2.06990   3
   3 -18  -1 0.14776 1.06800   3
   2 -18  -1 228.535  10.597   3
  -2 -18   1 216.062   9.192   5
   2 -18  -1 223.954  11.025   1
  -2 -18   1 220.621  10.488   3
  -2 -18   1 224.263   8.058   2
  -2 -18   1 225.981  10.595   1
  -1 -18   1 -1.4773  1.4677   1
  -1 -18   1 -0.2106  1.2959   5
  -1 -18   1 -0.1200  1.0969   2
   1 -18  -1 0.26330 1.64252   1
  -1 -18   1 4.19668 2.04515   3
   1 -18  -1 0.00927 1.53787   3
   0 -18  -1 70.2989  5.7460   3
   0 -18   1 64.1284  5.8825   1
   0 -18   1 66.8723  6.0233   3
   0 -18  -1 67.8430  5.9059   1
   1 -18   1 27.6682  4.4013   3
   1 -18   1 40.2630  5.4993   1
  -1 -18  -1 35.2864  4.9849   1
  -1 -18  -1 35.4179  2.7448   2
  -1 -18  -1 31.9058  3.3428   5
  -1 -18  -1 33.0097  4.6062   3
  -2 -18  -1 0.22510 1.42382   5
   2 -18   1 1.88927 1.97833   1
  -2 -18  -1 2.10638 2.12730   3
  -2 -18  -1 1.49649 1.25890   2
   2 -18   1 1.58857 1.51636   3
  -2 -18  -1 1.37645 2.04071   1
   3 -18   1 77.4250  6.4232   1
  -3 -18  -1 62.6260  4.8070   5
   3 -18   1 66.4985  5.4335   3
  -3 -18  -1 72.5610  6.2832   1
  -3 -18  -1 68.8187  4.4511   2
  -3 -18  -1 72.9483  6.0444   3
   4 -18   1 27.8014  3.5091   4
   4 -18   1 35.2105  3.9309   3
  -4 -18  -1 32.1478  4.7581   3
  -4 -18  -1 32.0350  3.7090   5
   4 -18   1 41.1978  5.6287   1
  -4 -18  -1 29.5815  4.7735   1
  -5 -18  -1 155.383   9.092   3
  -5 -18  -1 156.726   9.454   1
   5 -18   1 157.720   9.170   1
  -5 -18  -1 146.901   7.690   5
   5 -18   1 142.566   8.210   3
   6 -18   1 221.481  10.756   3
  -6 -18  -1 232.154  11.692   1
  -6 -18  -1 246.751  11.754   3
   6 -18   1 235.357  11.677   1
  -6 -18  -1 226.777  10.009   5
   7 -18   1 63.8433  6.2295   1
  -7 -18  -1 61.2364  5.0319   5
  -7 -18  -1 78.2269  7.1172   1
   7 -18   1 66.9213  5.7146   3
  -7 -18  -1 56.8403  5.9970   3
   8 -18   1 151.678   8.852   3
  -8 -18  -1 156.898   7.998   5
   8 -18   1 152.380   9.550   1
  -8 -18  -1 149.548   9.801   1
  -8 -18  -1 137.273   9.179   3
  -9 -18  -1 -0.1246  2.4116   3
  -9 -18  -1 2.04410 2.81159   1
  -9 -18  -1 0.22842 1.68075   5
   9 -18   1 -0.3487  1.5843   1
   9 -18   1 -0.7106  1.2110   3
 -10 -18  -1 23.2467  4.9600   3
 -10 -18  -1 22.1047  3.6924   5
  10 -18   1 22.9787  4.1535   3
 -10 -18  -1 18.7664  4.8550   1
  10 -18   1 25.7386  4.8147   1
  11 -18   1 26.7807  4.3719   3
  11 -18   1 24.2729  4.7286   1
 -11 -18  -1 23.9698  5.2975   1
 -11 -18  -1 21.6961  3.8134   5
 -11 -18  -1 28.0078  5.3551   3
  12 -18   1 3.71306 2.62990   1
  12 -18   1 2.56712 2.24355   3
 -12 -18  -1 -0.1131  3.0441   1
 -13 -18  -1 74.6224  9.2830   1
  13 -18   1 82.2954  7.6745   1
  14 -18   1 12.5842  4.0916   1
 -14 -18  -1 17.3999  5.1192   1
 -15 -18  -1 50.0005  8.0102   2
  15 -18   1 71.8432  8.0508   1
 -15 -18  -1 64.2306  8.5678   1
 -16 -18  -1 27.8785  6.1784   1
  16 -18   1 27.2448  5.7663   1
 -16 -18  -1 20.0223  5.6194   2
  17 -18   1 33.5552  6.5440   1
 -17 -18  -1 40.2590  7.2834   1
 -17 -18  -1 34.4910  7.0757   2
 -17 -19   1 -1.4872  3.7394   1
 -16 -19   1 -2.5787  3.3793   1
 -16 -19   1 1.85021 3.60001   2
 -15 -19   1 3.57043 4.23051   1
 -15 -19   1 6.60026 3.37974   2
 -14 -19   1 0.41691 3.37550   1
 -14 -19   1 -0.0601  2.0103   2
  14 -19  -1 1.88742 2.49820   1
 -13 -19   1 2.17124 2.35380   2
 -13 -19   1 5.90734 3.68791   1
  13 -19  -1 -1.4554  2.1964   1
 -12 -19   1 1.28193 2.11914   2
  12 -19  -1 3.81158 2.99367   1
 -12 -19   1 3.95704 3.46136   1
 -11 -19   1 1.45717 1.74309   5
 -11 -19   1 1.12543 1.70345   2
  11 -19  -1 0.63437 2.08642   1
 -11 -19   1 -3.0806  2.6083   1
 -10 -19   1 13.5367  4.1603   1
 -10 -19   1 13.0294  3.1478   5
 -10 -19   1 10.6216  3.3654   2
  10 -19  -1 13.9130  3.1646   3
  10 -19  -1 12.2882  3.5774   1
 -10 -19   1 11.3425  3.9880   3
   9 -19  -1 -0.1550  1.7932   1
  -9 -19   1 2.48100 1.52974   2
  -9 -19   1 -0.5811  1.6158   5
   9 -19  -1 1.61009 1.51706   3
  -9 -19   1 -1.0298  2.7231   3
  -9 -19   1 -0.5940  2.5151   1
  -8 -19   1 63.1148  5.4999   2
   8 -19  -1 64.2727  5.6559   3
  -8 -19   1 53.9477  4.9594   5
  -8 -19   1 53.3975  7.1560   1
  -8 -19   1 48.4547  6.3501   3
   8 -19  -1 68.1302  6.4809   1
   7 -19  -1 6.82770 2.84267   1
  -7 -19   1 10.3485  3.6128   1
  -7 -19   1 14.1795  3.7302   3
   7 -19  -1 8.72909 2.76729   3
  -7 -19   1 9.74430 2.76073   5
  -7 -19   1 10.2526  2.7361   2
  -6 -19   1 109.503   8.079   1
   6 -19  -1 101.707   6.853   3
  -6 -19   1 101.691   7.695   3
   6 -19  -1 116.185   7.928   1
  -6 -19   1 110.040   6.713   2
  -6 -19   1 109.839   6.830   5
   5 -19  -1 41.5760  5.7836   1
   5 -19  -1 29.4292  4.3167   3
  -5 -19   1 34.3244  3.7079   2
  -5 -19   1 34.5708  5.1942   3
  -5 -19   1 41.6458  5.6721   1
  -5 -19   1 35.0542  3.8651   5
  -4 -19   1 64.4694  5.9235   3
   4 -19  -1 59.3707  4.4417   4
   4 -19  -1 51.6853  5.4441   1
   4 -19  -1 52.8733  4.8514   3
  -4 -19   1 57.2034  4.7759   5
  -4 -19   1 59.1840  5.9866   1
  -4 -19   1 56.5746  4.3571   2
   3 -19  -1 60.0224  5.6577   4
   3 -19  -1 65.0075  6.2080   1
  -3 -19   1 67.0031  5.1244   5
  -3 -19   1 80.5884  6.5598   1
  -3 -19   1 72.9927  4.5667   2
  -3 -19   1 73.2580  6.1686   3
   3 -19  -1 62.6995  5.1651   3
  -2 -19   1 4.21002 1.83622   5
  -2 -19   1 3.76961 2.36095   3
  -2 -19   1 3.43388 2.14575   1
  -2 -19   1 6.44089 1.78398   2
   2 -19  -1 6.84447 2.79640   1
   2 -19  -1 7.33376 2.40205   3
  -1 -19   1 171.432   9.486   1
   1 -19  -1 179.498  10.020   1
  -1 -19   1 187.849   9.997   3
   1 -19  -1 193.146  10.058   3
  -1 -19   1 179.813   8.425   5
   0 -19  -1 0.47063 1.82428   1
   0 -19  -1 1.07251 1.64248   3
   0 -19   1 -1.8384  1.7383   3
   0 -19   1 -1.7725  1.5181   1
  -1 -19  -1 213.337   9.042   5
   1 -19   1 224.417  11.152   3
   1 -19   1 220.366  11.391   1
  -1 -19  -1 222.227  10.527   3
   2 -19   1 3.57194 2.17315   1
  -2 -19  -1 2.65506 2.47628   1
  -2 -19  -1 3.36480 2.36224   3
   2 -19   1 3.27369 1.78704   3
  -2 -19  -1 4.02656 1.62669   2
  -2 -19  -1 7.41197 2.16620   5
  -3 -19  -1 213.418   8.442   2
   3 -19   1 206.731  10.245   3
  -3 -19  -1 214.947   9.478   5
  -3 -19  -1 204.980  10.433   3
  -3 -19  -1 213.719  10.824   1
   3 -19   1 223.787  11.169   1
  -4 -19  -1 -1.6925  1.9327   1
   4 -19   1 0.22855 1.11510   3
  -4 -19  -1 -0.9746  1.2030   2
   4 -19   1 -1.5477  1.4366   4
   4 -19   1 2.56629 1.95852   1
  -4 -19  -1 -0.5815  1.4524   5
  -4 -19  -1 -0.0035  2.1545   3
  -5 -19  -1 93.0461  6.1345   5
   5 -19   1 102.310   6.987   3
   5 -19   1 95.2122  7.3303   1
  -5 -19  -1 93.2986  7.2908   3
  -5 -19  -1 90.1041  7.4685   1
   6 -19   1 15.4383  3.8489   1
  -6 -19  -1 15.6176  4.0784   3
  -6 -19  -1 18.2311  3.3798   5
   6 -19   1 14.1080  3.0862   3
  -6 -19  -1 10.5002  3.6957   1
  -7 -19  -1 0.98648 1.75893   5
  -7 -19  -1 -0.0744  2.0708   3
   7 -19   1 1.36504 1.63194   3
   7 -19   1 0.96275 1.79581   1
  -7 -19  -1 -1.6079  2.1180   1
  -8 -19  -1 64.7388  6.6664   3
   8 -19   1 59.7249  6.2090   1
  -8 -19  -1 43.3272  6.1507   1
  -8 -19  -1 53.3542  4.9279   5
   8 -19   1 53.1188  5.2606   3
   9 -19   1 32.6070  5.6691   1
  -9 -19  -1 22.8068  4.8975   1
  -9 -19  -1 26.1042  5.3486   3
  -9 -19  -1 20.3470  3.5662   5
   9 -19   1 28.5930  4.9022   3
  10 -19   1 45.6539  6.6832   1
 -10 -19  -1 49.6240  7.0466   1
 -10 -19  -1 44.2959  6.7833   3
 -10 -19  -1 41.0260  4.4435   5
  10 -19   1 43.9079  5.8155   3
  11 -19   1 35.7936  6.0098   1
 -11 -19  -1 25.2761  5.6821   1
 -11 -19  -1 28.2510  4.3949   5
  11 -19   1 26.8797  4.3356   3
  12 -19   1 54.5190  5.7834   3
  12 -19   1 55.0329  7.4892   1
 -12 -19  -1 48.8512  7.3014   1
 -13 -19  -1 38.1531  6.8667   1
  13 -19   1 32.0645  5.9709   1
 -14 -19  -1 8.21727 4.58585   1
 -14 -19  -1 3.96755 2.56684   2
  14 -19   1 5.57336 3.62436   1
 -15 -19  -1 -3.7778  2.7910   1
  15 -19   1 2.17743 2.85558   1
 -15 -19  -1 4.03257 2.80619   2
 -16 -19  -1 1.82561 3.40426   2
 -16 -19  -1 -3.9315  3.7017   1
  16 -19   1 0.19262 2.30852   1
 -17 -19  -1 23.3387  6.4612   1
 -17 -19  -1 16.9877  6.3689   2
 -16 -20   1 0.18905 3.88469   1
 -16 -20   1 4.38886 3.61423   2
 -15 -20   1 25.0538  6.0321   1
 -15 -20   1 23.9637  5.3093   2
 -14 -20   1 7.09561 3.51022   2
 -14 -20   1 2.17463 3.60306   1
  14 -20  -1 9.63260 3.78780   1
 -13 -20   1 49.2623  6.9442   2
 -13 -20   1 55.5700  7.9193   1
  13 -20  -1 58.5794  7.3460   1
 -12 -20   1 30.4754  6.1223   1
  12 -20  -1 32.8363  5.9404   1
 -12 -20   1 27.4113  5.2772   2
 -11 -20   1 43.0957  6.8059   1
 -11 -20   1 37.6034  5.0867   5
 -11 -20   1 30.9676  5.2127   2
  11 -20  -1 37.6588  6.1300   1
  10 -20  -1 20.6017  4.6412   1
 -10 -20   1 16.8263  4.6346   1
 -10 -20   1 19.0589  5.0833   3
 -10 -20   1 20.8630  4.1434   2
 -10 -20   1 20.1332  3.7928   5
  -9 -20   1 0.58955 2.02866   2
  -9 -20   1 -1.2229  2.1112   3
   9 -20  -1 0.12036 1.64746   1
  -9 -20   1 -1.6406  2.2531   1
   9 -20  -1 3.60221 1.88204   3
  -9 -20   1 -1.1904  1.7698   5
  -8 -20   1 61.4750  6.4908   3
   8 -20  -1 65.8668  6.6118   1
  -8 -20   1 54.6317  5.2000   5
  -8 -20   1 65.4215  7.1430   1
  -8 -20   1 57.5207  5.3174   2
   8 -20  -1 68.8248  5.7988   3
  -7 -20   1 25.2285  4.1807   2
   7 -20  -1 20.3943  3.7671   3
   7 -20  -1 23.7436  4.7426   1
  -7 -20   1 27.2903  4.2107   5
  -7 -20   1 24.8291  4.6879   3
  -7 -20   1 19.9562  4.5271   1
   6 -20  -1 72.5101  6.6084   1
  -6 -20   1 72.5615  6.7021   3
  -6 -20   1 93.2790  7.5953   1
  -6 -20   1 75.6066  5.6658   2
   6 -20  -1 71.4023  6.1139   3
  -6 -20   1 75.5114  5.7843   5
  -5 -20   1 97.3899  7.3613   3
   5 -20  -1 81.6881  6.2514   3
  -5 -20   1 88.4012  5.7880   2
  -5 -20   1 95.4364  7.7593   1
   5 -20  -1 89.2461  7.2031   1
  -5 -20   1 80.2676  5.8783   5
   4 -20  -1 26.9995  3.3575   4
   4 -20  -1 29.5165  4.9389   1
  -4 -20   1 25.6122  3.7724   5
   4 -20  -1 29.8139  4.3151   3
  -4 -20   1 25.7196  4.7790   1
  -4 -20   1 27.1517  3.2213   2
  -4 -20   1 19.0621  4.2868   3
  -3 -20   1 96.2555  7.3780   1
   3 -20  -1 109.440   7.006   3
  -3 -20   1 100.972   6.225   5
  -3 -20   1 95.0464  5.3900   2
   3 -20  -1 99.9597  7.4845   1
   3 -20  -1 91.6660  6.8897   4
  -3 -20   1 99.6305  7.4323   3
  -2 -20   1 16.8627  3.9641   1
  -2 -20   1 17.4688  3.8355   3
   2 -20  -1 24.3772  4.1559   3
  -2 -20   1 19.7630  3.2409   5
   2 -20  -1 18.2229  4.1153   1
   1 -20  -1 41.7071  4.6916   3
  -1 -20   1 39.0742  5.5603   1
   1 -20  -1 40.4759  5.8130   1
  -1 -20   1 39.2060  5.5564   3
   0 -20  -1 10.2250  3.1081   1
   0 -20   1 14.0455  3.7876   1
   0 -20  -1 9.63819 2.86467   3
   0 -20   1 14.5959  3.6962   3
   1 -20   1 10.6825  3.0459   3
  -1 -20  -1 7.00943 2.37647   5
  -1 -20  -1 9.77214 3.40095   1
   1 -20   1 8.39035 3.08602   1
  -1 -20  -1 10.0308  2.7807   3
   2 -20   1 38.0681  5.1758   3
  -2 -20  -1 33.9572  3.6939   5
  -2 -20  -1 41.1677  5.4051   3
   2 -20   1 46.9533  6.4297   1
  -2 -20  -1 43.7869  5.8918   1
  -3 -20  -1 -0.3620  1.9764   3
   3 -20   1 1.08451 1.50421   3
  -3 -20  -1 1.75687 1.62458   5
   3 -20   1 1.07500 1.98519   1
  -3 -20  -1 2.56904 1.50202   2
  -3 -20  -1 0.10218 2.04585   1
  -4 -20  -1 5.61672 1.85916   2
  -4 -20  -1 2.35340 1.71532   5
   4 -20   1 4.54223 2.35033   1
  -4 -20  -1 5.34197 3.02589   1
  -4 -20  -1 4.23046 2.81274   3
   4 -20   1 3.22384 1.99923   4
   4 -20   1 7.74014 2.26434   3
   5 -20   1 113.299   8.112   1
  -5 -20  -1 98.7271  6.4868   5
  -5 -20  -1 95.8777  7.8532   1
   5 -20   1 99.4235  6.9839   3
  -5 -20  -1 106.197   6.336   2
  -5 -20  -1 101.432   7.691   3
  -6 -20  -1 3.33566 2.72832   1
   6 -20   1 3.80831 2.33772   1
  -6 -20  -1 6.99938 3.19010   3
   6 -20   1 1.93455 1.60862   3
  -6 -20  -1 2.41033 2.02005   5
  -7 -20  -1 59.7634  6.3763   3
   7 -20   1 45.7445  6.4566   1
  -7 -20  -1 55.0196  5.1251   5
   7 -20   1 62.1440  5.6440   3
  -7 -20  -1 55.7781  7.3494   1
   8 -20   1 14.4882  3.6877   3
   8 -20   1 12.6952  3.6599   1
  -8 -20  -1 9.37244 3.71016   3
  -8 -20  -1 13.1976  4.0932   1
  -8 -20  -1 9.02906 2.84130   5
  -9 -20  -1 9.79161 3.78123   1
   9 -20   1 7.65945 3.07934   1
  -9 -20  -1 10.1586  4.0804   3
  -9 -20  -1 10.2375  2.8510   5
   9 -20   1 5.91833 2.82761   3
  10 -20   1 59.4495  5.9342   3
 -10 -20  -1 44.0127  6.8001   3
 -10 -20  -1 55.4537  7.6848   1
  10 -20   1 54.0877  5.9691   1
 -10 -20  -1 48.6886  4.9485   5
  11 -20   1 38.9720  6.1345   1
  11 -20   1 38.9064  5.6684   3
 -11 -20  -1 26.9826  4.3800   5
 -11 -20  -1 38.3288  6.5693   1
  12 -20   1 94.8771  8.3307   1
 -12 -20  -1 65.7938  6.7695   2
 -12 -20  -1 76.8646  6.3832   5
 -12 -20  -1 89.3203  8.8426   1
 -13 -20  -1 17.1318  4.1969   2
  13 -20   1 20.9873  5.1991   1
 -13 -20  -1 11.0583  4.4382   1
 -14 -20  -1 55.0711  7.7450   2
 -14 -20  -1 43.3042  7.5382   1
  14 -20   1 66.5804  8.6342   1
 -15 -20  -1 2.21153 2.67398   2
 -15 -20  -1 1.74193 3.87973   1
  15 -20   1 2.45882 2.87683   1
 -16 -20  -1 23.2386  5.5762   2
  16 -20   1 18.7732  5.3427   1
 -16 -20  -1 20.3689  6.0221   1
 -16 -21   1 7.33378 3.48674   2
 -16 -21   1 4.16623 4.67566   1
 -15 -21   1 6.93333 3.12229   2
 -15 -21   1 -0.2399  3.2671   1
  14 -21  -1 6.95453 3.34333   1
 -14 -21   1 2.97380 2.88528   2
 -14 -21   1 7.50065 4.10475   1
 -13 -21   1 20.6953  4.5345   2
  13 -21  -1 20.9264  4.8465   1
 -13 -21   1 15.6722  5.2420   1
 -12 -21   1 7.75671 4.03442   1
 -12 -21   1 3.45145 2.73190   5
 -12 -21   1 3.68157 2.54496   2
  12 -21  -1 4.15352 3.61452   1
  11 -21  -1 65.1620  7.3919   1
 -11 -21   1 71.2608  6.9487   2
 -11 -21   1 62.4026  8.4136   1
 -11 -21   1 68.8416  6.1330   5
 -10 -21   1 6.45353 3.65025   1
 -10 -21   1 1.74325 2.24086   5
 -10 -21   1 -0.4626  1.9131   2
  10 -21  -1 -0.6463  1.6628   1
  -9 -21   1 52.6778  5.4652   5
  -9 -21   1 68.2476  6.9542   3
  -9 -21   1 46.8410  5.1110   2
  -9 -21   1 44.7287  6.9472   1
   9 -21  -1 49.5428  6.8323   1
   8 -21  -1 61.2205  6.4826   1
  -8 -21   1 53.6481  5.5729   2
  -8 -21   1 52.0361  7.1007   1
  -8 -21   1 53.7433  7.0493   3
  -8 -21   1 53.5060  5.2912   5
   8 -21  -1 62.0623  5.7864   3
   7 -21  -1 76.1536  6.2153   3
  -7 -21   1 74.6356  7.4134   1
   7 -21  -1 72.5223  6.9001   1
  -7 -21   1 76.9600  7.1419   3
  -7 -21   1 78.7952  6.2361   2
  -7 -21   1 74.6286  6.0200   5
  -6 -21   1 103.965   8.123   3
   6 -21  -1 107.553   7.661   3
  -6 -21   1 130.897   9.099   1
  -6 -21   1 117.402   7.077   2
   6 -21  -1 112.397   8.306   1
  -6 -21   1 108.273   7.103   5
   5 -21  -1 73.1684  6.7201   1
  -5 -21   1 66.6052  6.7436   1
   5 -21  -1 62.2092  5.8449   3
  -5 -21   1 70.3336  5.3128   2
  -5 -21   1 69.6690  6.4531   3
  -5 -21   1 76.4009  5.8610   5
  -4 -21   1 261.879  12.623   3
  -4 -21   1 280.680  10.547   2
  -4 -21   1 259.726  12.616   1
  -4 -21   1 260.779  11.311   5
   4 -21  -1 272.611  12.932   1
   4 -21  -1 263.149  11.928   3
   4 -21  -1 265.810  11.154   4
   3 -21  -1 4.19872 2.32215   1
  -3 -21   1 4.43359 2.38410   3
   3 -21  -1 3.52099 2.48189   4
  -3 -21   1 2.67443 1.84307   5
  -3 -21   1 6.51907 2.95788   1
   3 -21  -1 5.92452 2.15128   3
  -2 -21   1 288.118  11.743   5
   2 -21  -1 308.643  13.218   3
  -2 -21   1 301.485  13.611   3
   2 -21  -1 316.132  14.321   1
  -2 -21   1 285.686  13.257   1
   1 -21  -1 1.11152 1.99765   1
  -1 -21   1 1.78663 2.11704   1
  -1 -21   1 4.09126 2.35181   3
   1 -21  -1 4.46369 2.11591   3
   0 -21   1 110.529   8.041   3
   0 -21  -1 114.148   8.222   1
   0 -21   1 116.376   8.401   1
   0 -21  -1 121.849   8.243   3
   1 -21   1 2.45030 1.74975   3
  -1 -21  -1 2.74014 1.53216   3
  -1 -21  -1 0.69385 2.00269   1
  -1 -21  -1 1.17697 1.44112   5
   1 -21   1 1.28364 1.89154   1
  -2 -21  -1 -0.8474  1.7611   1
   2 -21   1 2.75360 1.51542   3
  -2 -21  -1 0.71804 1.45877   3
  -2 -21  -1 -2.3240  1.5455   5
   2 -21   1 -0.0224  1.8269   1
  -3 -21  -1 1.80616 2.01091   3
  -3 -21  -1 0.56944 2.03815   1
   3 -21   1 5.85180 2.21378   3
  -3 -21  -1 1.48379 1.56568   5
   3 -21   1 2.30588 2.08749   1
  -4 -21  -1 2.84391 2.51646   1
   4 -21   1 1.49959 1.69718   1
  -4 -21  -1 1.35433 1.44526   2
  -4 -21  -1 0.63476 1.84232   5
   4 -21   1 5.27134 1.79340   3
   4 -21   1 1.59583 1.75973   4
  -4 -21  -1 1.26695 2.27349   3
   5 -21   1 0.08247 1.76001   1
  -5 -21  -1 -0.0881  1.8222   5
  -5 -21  -1 -0.2396  2.1555   1
  -5 -21  -1 -0.3554  2.2228   3
  -5 -21  -1 0.15416 1.67908   2
   5 -21   1 -0.5579  1.3275   3
   6 -21   1 15.2676  3.6332   3
   6 -21   1 18.1401  4.3039   1
  -6 -21  -1 14.5413  3.1393   2
  -6 -21  -1 13.0503  3.8749   3
  -6 -21  -1 12.4680  3.0620   5
  -6 -21  -1 22.3012  4.7927   1
  -7 -21  -1 -1.9634  1.6432   5
   7 -21   1 5.73257 1.96623   3
  -7 -21  -1 4.12793 2.62413   3
  -7 -21  -1 1.63903 2.04072   2
  -7 -21  -1 -1.9002  2.6729   1
   7 -21   1 1.17447 2.20261   1
   8 -21   1 17.8951  4.0063   3
   8 -21   1 28.4382  5.3913   1
  -8 -21  -1 27.5177  5.5954   3
  -8 -21  -1 15.7117  3.3649   5
  -8 -21  -1 23.3553  5.3331   1
  -8 -21  -1 24.4496  4.3160   2
  -9 -21  -1 10.5975  3.9105   3
  -9 -21  -1 14.8092  4.5096   1
  -9 -21  -1 10.1181  3.1817   5
  -9 -21  -1 14.8148  3.6640   2
   9 -21   1 23.9417  5.0113   1
   9 -21   1 21.9210  4.3583   3
  10 -21   1 7.16882 2.97898   3
 -10 -21  -1 3.35418 3.34268   1
 -10 -21  -1 5.40260 2.63698   2
 -10 -21  -1 11.5542  3.1829   5
  10 -21   1 11.7755  3.3523   1
 -11 -21  -1 -4.5395  1.8714   2
 -11 -21  -1 -1.1254  1.8244   5
 -11 -21  -1 -3.0675  2.9269   1
  11 -21   1 -2.0930  1.9940   1
 -12 -21  -1 5.46825 2.56987   2
 -12 -21  -1 0.33860 3.52804   1
  12 -21   1 1.28357 2.54831   1
 -12 -21  -1 0.54130 2.19837   5
 -13 -21  -1 3.33951 2.16836   2
  13 -21   1 0.25643 2.92013   1
 -13 -21  -1 0.42948 3.48398   1
 -14 -21  -1 -0.7959  3.2410   1
  14 -21   1 1.23595 3.31900   1
 -14 -21  -1 -0.2086  2.5708   2
 -15 -21  -1 -4.4953  1.7205   2
 -15 -21  -1 4.82252 4.01448   1
  15 -21   1 -1.2682  2.4881   1
 -16 -21  -1 6.14021 3.67335   2
  16 -21   1 6.85233 3.87292   1
 -16 -21  -1 4.81455 4.46151   1
 -15 -22   1 5.15804 4.12434   1
 -15 -22   1 3.95910 3.06078   2
 -14 -22   1 72.2538  7.6271   2
 -14 -22   1 60.6736  8.7432   1
 -13 -22   1 8.87727 3.90744   2
  13 -22  -1 16.7979  4.8053   1
 -13 -22   1 9.95076 4.68504   1
 -12 -22   1 44.3084  6.5801   2
 -12 -22   1 39.5962  6.9969   1
  12 -22  -1 34.7691  6.2769   1
 -12 -22   1 30.9827  5.0913   5
 -11 -22   1 35.0623  5.6360   2
 -11 -22   1 32.7462  5.1006   5
 -11 -22   1 29.0151  5.9227   1
  11 -22  -1 38.5869  6.7123   1
  10 -22  -1 6.81741 3.46670   1
 -10 -22   1 6.78695 3.00061   5
 -10 -22   1 7.91201 3.44755   2
 -10 -22   1 6.73833 3.76778   1
  -9 -22   1 53.0548  5.7775   2
   9 -22  -1 52.1630  6.9390   1
  -9 -22   1 56.3197  7.6932   1
  -9 -22   1 44.9081  5.1835   5
   8 -22  -1 43.9005  5.8200   3
  -8 -22   1 34.7205  5.2295   2
  -8 -22   1 25.1242  5.5022   3
  -8 -22   1 39.5591  6.3837   1
  -8 -22   1 35.3501  4.8970   5
   8 -22  -1 32.6121  5.7967   1
  -7 -22   1 120.586   7.362   2
  -7 -22   1 104.820   7.339   5
  -7 -22   1 110.142   8.768   1
   7 -22  -1 108.487   7.662   3
  -7 -22   1 104.487   8.652   3
   7 -22  -1 114.972   8.764   1
  -6 -22   1 -0.1785  1.7853   5
  -6 -22   1 4.51207 2.56795   3
  -6 -22   1 5.27260 3.00576   1
   6 -22  -1 2.80192 2.24414   1
   6 -22  -1 3.82002 2.32422   3
  -6 -22   1 4.41028 2.33112   2
   5 -22  -1 79.0655  7.0882   1
  -5 -22   1 81.8609  6.1940   5
  -5 -22   1 87.1625  5.7788   2
   5 -22  -1 75.8197  6.6111   3
  -5 -22   1 74.2078  6.8962   3
  -5 -22   1 77.7590  7.3776   1
   4 -22  -1 7.85694 2.87561   1
  -4 -22   1 10.5041  3.3828   1
  -4 -22   1 10.8832  3.4110   3
   4 -22  -1 5.80025 2.42360   3
  -4 -22   1 7.48747 2.52596   5
   4 -22  -1 8.05708 2.35364   4
  -3 -22   1 2.98048 2.24230   3
   3 -22  -1 -2.4565  1.9688   4
  -3 -22   1 -1.3921  1.4932   5
   3 -22  -1 5.71834 2.04662   3
  -3 -22   1 0.70458 2.08085   1
   3 -22  -1 -0.1874  1.9108   1
  -2 -22   1 -0.9397  1.6542   5
  -2 -22   1 3.78716 2.41080   1
   2 -22  -1 1.11265 2.00844   1
  -2 -22   1 2.37275 2.16913   3
   2 -22  -1 3.46916 1.68824   3
  -1 -22   1 3.07704 2.47227   1
  -1 -22   1 4.60446 2.36668   3
   1 -22  -1 4.99881 2.53683   1
   1 -22  -1 7.98577 2.43042   3
   0 -22  -1 46.0866  6.3294   1
   0 -22   1 46.7940  6.2848   3
   0 -22  -1 47.3032  5.2548   3
   0 -22   1 42.6611  6.2780   1
   1 -22   1 0.85299 1.61308   3
  -1 -22  -1 6.08409 2.28119   3
  -1 -22  -1 2.44615 2.21826   1
   1 -22   1 1.84662 2.32653   1
   2 -22   1 53.9633  5.2739   3
  -2 -22  -1 43.5810  6.0025   1
   2 -22   1 56.8857  6.1947   1
  -2 -22  -1 50.4194  4.5936   5
  -2 -22  -1 47.6511  5.0595   3
  -3 -22  -1 3.99292 2.06308   3
   3 -22   1 0.43145 1.58464   3
  -3 -22  -1 1.02404 1.65537   5
  -3 -22  -1 0.08269 1.93470   1
   3 -22   1 2.03455 2.08592   1
  -4 -22  -1 23.3453  4.3561   3
  -4 -22  -1 19.9856  3.4583   5
   4 -22   1 20.2252  3.5412   4
   4 -22   1 22.5059  4.0072   3
  -4 -22  -1 21.7308  4.6807   1
   4 -22   1 23.3259  4.7732   1
  -5 -22  -1 23.6535  4.5891   1
  -5 -22  -1 16.7872  3.3965   5
  -5 -22  -1 16.1856  3.9833   3
   5 -22   1 17.2962  4.1496   1
   5 -22   1 19.8486  4.0436   3
   6 -22   1 6.69362 3.00365   1
  -6 -22  -1 4.62217 2.40213   5
  -6 -22  -1 9.93934 2.79821   2
   6 -22   1 5.75237 2.45224   3
  -6 -22  -1 10.4351  3.6160   3
  -6 -22  -1 5.18417 3.32174   1
  -7 -22  -1 34.0305  4.0419   2
  -7 -22  -1 27.7885  4.3336   5
  -7 -22  -1 31.7401  5.7410   3
  -7 -22  -1 39.0961  6.2735   1
   7 -22   1 25.5521  5.0630   1
   7 -22   1 28.9660  5.0095   3
  -8 -22  -1 0.09794 2.04008   5
  -8 -22  -1 1.89806 1.96696   2
  -8 -22  -1 3.60098 3.01987   3
   8 -22   1 5.37918 2.96093   3
  -8 -22  -1 -2.2906  2.7360   1
   8 -22   1 -1.4149  1.8043   1
  -9 -22  -1 24.2662  5.4012   1
  -9 -22  -1 27.7411  5.1616   2
   9 -22   1 25.2884  5.3975   1
  -9 -22  -1 20.6887  4.0547   5
   9 -22   1 29.3577  4.9906   3
 -10 -22  -1 1.01485 2.38618   2
 -10 -22  -1 4.68224 2.72370   5
  10 -22   1 1.80475 2.55116   1
 -10 -22  -1 2.48406 3.39214   1
  10 -22   1 2.51842 2.71133   3
 -11 -22  -1 24.1159  5.1160   2
 -11 -22  -1 25.7673  4.5642   5
 -11 -22  -1 33.6513  6.4574   1
  11 -22   1 23.3631  5.3867   1
 -12 -22  -1 13.0793  3.8807   5
 -12 -22  -1 17.0201  4.6497   2
  12 -22   1 16.6471  4.7999   1
 -12 -22  -1 21.9347  5.9173   1
  13 -22   1 16.6649  5.4265   1
 -13 -22  -1 13.2082  4.3248   2
 -13 -22  -1 11.9634  5.0124   1
 -14 -22  -1 5.00374 4.19536   1
 -14 -22  -1 1.59221 2.97081   2
  14 -22   1 0.54858 3.26543   1
 -15 -22  -1 8.69644 4.83052   1
 -15 -22  -1 13.2514  4.2099   2
  15 -22   1 7.25242 3.79649   1
 -15 -23   1 13.3500  4.2686   2
 -15 -23   1 8.45417 4.74529   1
 -14 -23   1 15.6043  4.6292   2
 -14 -23   1 15.8932  5.3255   1
 -13 -23   1 4.23462 2.74131   2
 -13 -23   1 8.28241 4.41937   1
  13 -23  -1 2.83961 3.56437   1
 -12 -23   1 76.6365  7.7501   2
 -12 -23   1 78.1013  7.4841   5
 -12 -23   1 94.8615  9.5140   1
  12 -23  -1 92.3234  8.5503   1
  11 -23  -1 4.63044 3.92006   1
 -11 -23   1 3.14388 3.50541   1
 -11 -23   1 5.66345 3.39199   2
 -11 -23   1 2.26497 3.13414   5
 -10 -23   1 109.977   8.314   2
 -10 -23   1 107.563   8.101   5
 -10 -23   1 132.720  10.374   1
  10 -23  -1 105.626   9.336   1
  -9 -23   1 10.4050  3.1886   5
  -9 -23   1 17.0835  4.7796   1
  -9 -23   1 15.4970  3.5834   2
   9 -23  -1 10.0176  3.5047   1
   8 -23  -1 79.5313  7.7249   1
  -8 -23   1 92.4808  6.8128   2
  -8 -23   1 77.3066  8.1442   1
  -8 -23   1 76.1712  6.6428   5
   7 -23  -1 113.290   8.174   3
  -7 -23   1 112.857   9.246   1
  -7 -23   1 110.544   8.911   3
  -7 -23   1 114.712   7.706   5
  -7 -23   1 110.035   7.396   2
   7 -23  -1 113.945   8.671   1
   6 -23  -1 61.4925  6.7597   1
  -6 -23   1 44.7706  4.9576   5
   6 -23  -1 51.8253  5.4162   3
  -6 -23   1 51.8842  7.3929   1
  -6 -23   1 51.1287  7.1937   3
   5 -23  -1 62.4734  6.6550   1
  -5 -23   1 56.9890  5.3410   5
  -5 -23   1 71.8137  7.3007   1
  -5 -23   1 70.4887  7.2286   3
   5 -23  -1 55.7773  6.1235   3
  -4 -23   1 3.33632 2.59799   1
   4 -23  -1 -0.4343  1.7923   1
  -4 -23   1 2.76659 2.53645   3
  -4 -23   1 0.38611 1.87233   5
   4 -23  -1 3.57506 2.41028   3
   4 -23  -1 0.48065 1.69145   4
   3 -23  -1 47.3417  6.5231   1
  -3 -23   1 35.8654  5.4397   3
  -3 -23   1 31.5084  5.2720   1
  -3 -23   1 33.6749  4.6021   5
   3 -23  -1 40.9009  4.5793   3
   3 -23  -1 36.1301  5.1283   4
  -2 -23   1 5.14412 3.05268   1
  -2 -23   1 0.81354 2.02656   3
   2 -23  -1 0.45967 2.03425   1
   2 -23  -1 1.98209 1.54078   3
   1 -23  -1 8.96371 3.15328   1
  -1 -23   1 11.6585  3.3038   3
   1 -23  -1 7.27836 2.40325   3
  -1 -23   1 15.6987  4.2410   1
   0 -23  -1 13.9412  3.2768   3
   0 -23   1 2.93559 2.52987   1
   0 -23  -1 7.91974 3.33262   1
   0 -23   1 10.0324  2.9235   3
  -1 -23  -1 6.50541 1.84220   3
   1 -23   1 0.51389 1.63835   3
   1 -23   1 0.71558 2.06130   1
  -1 -23  -1 -1.0681  1.8765   1
  -2 -23  -1 -1.5547  1.3414   5
   2 -23   1 3.13830 2.48174   1
  -2 -23  -1 0.30174 2.23347   1
  -2 -23  -1 2.46015 1.78293   3
   2 -23   1 4.22133 1.95770   3
  -3 -23  -1 11.8673  3.0271   3
   3 -23   1 14.8772  3.3091   3
   3 -23   1 17.2745  4.2687   1
  -3 -23  -1 8.19401 2.81174   5
  -3 -23  -1 7.47023 3.23898   1
   4 -23   1 13.2319  3.9647   1
   4 -23   1 14.5726  3.4399   3
  -4 -23  -1 12.0185  3.7193   1
   4 -23   1 11.0352  2.9140   4
  -4 -23  -1 20.6747  4.3059   3
  -4 -23  -1 9.57009 2.76926   5
   5 -23   1 15.3883  3.6219   3
  -5 -23  -1 12.7176  4.0278   1
   5 -23   1 22.3720  4.9377   1
  -5 -23  -1 13.0022  3.1802   5
  -5 -23  -1 18.1834  3.9130   3
  -6 -23  -1 25.2228  5.3268   3
   6 -23   1 12.7664  3.8418   3
  -6 -23  -1 15.9205  3.4351   5
  -6 -23  -1 23.5250  5.0514   1
   6 -23   1 20.3239  4.3738   1
   7 -23   1 52.5832  7.2937   1
  -7 -23  -1 38.7991  4.7528   5
  -7 -23  -1 38.1626  6.1915   1
  -7 -23  -1 37.0521  6.1726   3
  -7 -23  -1 41.1396  4.6389   2
   7 -23   1 44.0139  6.2839   3
   8 -23   1 2.85316 2.67776   1
  -8 -23  -1 9.72228 3.09767   2
  -8 -23  -1 7.76285 3.90778   1
   8 -23   1 5.62055 2.84462   3
  -8 -23  -1 4.18371 2.66609   5
   9 -23   1 19.5903  4.7957   1
  -9 -23  -1 18.0395  3.8728   5
  -9 -23  -1 21.1320  5.1879   1
  -9 -23  -1 16.3694  3.6707   2
   9 -23   1 19.7857  4.7588   3
 -10 -23  -1 -2.0460  2.2442   5
 -10 -23  -1 1.22103 2.54364   2
  10 -23   1 -0.3332  2.1748   1
 -10 -23  -1 3.33244 3.52211   1
 -11 -23  -1 9.38786 3.64848   5
 -11 -23  -1 16.9977  4.4330   2
  11 -23   1 11.8124  4.2268   1
 -11 -23  -1 6.99473 3.71419   1
  12 -23   1 1.29708 3.07832   1
 -12 -23  -1 5.12394 3.95911   1
 -12 -23  -1 3.50527 3.58643   2
  13 -23   1 4.28850 3.93450   1
 -13 -23  -1 10.2915  4.7316   1
 -13 -23  -1 7.74053 3.53285   2
 -14 -23  -1 -0.8812  3.1109   1
  14 -23   1 -3.0482  2.5151   1
 -14 -23  -1 4.00995 2.91996   2
 -14 -24   1 -3.8567  3.0447   2
 -14 -24   1 -1.1862  3.7307   1
 -13 -24   1 49.4792  7.5329   2
 -13 -24   1 59.5516  8.9256   1
 -12 -24   1 6.44395 3.95862   2
  12 -24  -1 1.21886 2.86690   1
 -12 -24   1 8.71254 4.50443   1
  11 -24  -1 58.4462  8.4254   1
 -11 -24   1 54.5538  8.3164   1
 -11 -24   1 39.6545  6.2080   2
  10 -24  -1 8.51137 4.18061   1
 -10 -24   1 10.1156  3.4404   2
 -10 -24   1 5.07433 3.54571   5
 -10 -24   1 6.98069 4.04208   1
  -9 -24   1 31.1740  5.4133   2
  -9 -24   1 39.6933  6.8541   1
   9 -24  -1 38.3759  6.6534   1
  -9 -24   1 34.4666  5.5773   5
  -8 -24   1 21.6675  5.1249   1
   8 -24  -1 17.2850  4.8216   1
  -8 -24   1 15.7270  3.6536   2
  -8 -24   1 17.3974  3.9100   5
   7 -24  -1 6.07166 3.20892   1
  -7 -24   1 3.75796 2.39661   5
  -7 -24   1 6.16078 3.47485   1
  -6 -24   1 18.5326  3.7245   5
  -6 -24   1 18.3038  4.8707   3
   6 -24  -1 19.5868  4.4802   1
   6 -24  -1 20.1138  4.1985   3
  -6 -24   1 19.0337  4.9246   1
  -5 -24   1 5.87330 2.59677   5
   5 -24  -1 4.47696 2.36349   1
   5 -24  -1 2.24380 2.17404   3
  -5 -24   1 2.39923 3.04369   1
  -5 -24   1 1.61877 2.79368   3
   4 -24  -1 23.9715  4.6470   3
   4 -24  -1 38.7947  6.1990   1
  -4 -24   1 31.5069  5.5249   1
  -4 -24   1 25.9878  5.2557   3
   4 -24  -1 22.1749  3.4000   4
  -3 -24   1 1.59484 2.20927   5
   3 -24  -1 1.13465 2.57518   4
  -3 -24   1 3.50644 2.74782   1
  -3 -24   1 6.08432 2.64582   3
   3 -24  -1 2.16295 2.52094   3
   3 -24  -1 3.90576 2.28284   1
  -2 -24   1 16.3713  4.2708   1
  -2 -24   1 12.2778  3.3746   3
   2 -24  -1 9.53095 2.62446   3
   2 -24  -1 11.4371  3.7674   1
   1 -24  -1 13.5247  4.2722   1
  -1 -24   1 13.1337  3.3138   3
   1 -24  -1 14.6706  3.3441   3
  -1 -24   1 8.40729 3.45956   1
   0 -24   1 24.7832  5.3152   1
   0 -24   1 26.3144  4.8857   3
   0 -24  -1 31.0216  5.0090   3
   0 -24  -1 27.3145  5.6161   1
  -1 -24  -1 23.2223  5.0435   1
   1 -24   1 22.4909  4.9964   1
  -1 -24  -1 31.4242  5.2089   3
   1 -24   1 25.0591  4.7345   3
   2 -24   1 1.52068 2.58334   1
   2 -24   1 2.10731 1.55756   3
  -2 -24  -1 1.13374 1.46460   5
  -2 -24  -1 1.30216 2.14716   1
   3 -24   1 14.2635  4.3522   1
  -3 -24  -1 9.18672 2.73925   3
  -3 -24  -1 11.5394  3.1564   5
   3 -24   1 15.3174  3.6825   3
  -3 -24  -1 14.2694  3.8444   1
   3 -24   1 8.71627 3.79453   4
  -4 -24  -1 4.35683 2.75308   1
   4 -24   1 1.16009 2.25622   1
  -4 -24  -1 4.41791 2.20497   3
  -4 -24  -1 0.92800 2.14439   5
   4 -24   1 0.11465 1.91421   4
   4 -24   1 4.12688 2.21028   3
  -5 -24  -1 49.2970  6.6759   3
  -5 -24  -1 70.2576  7.3156   1
  -5 -24  -1 50.3090  5.3319   5
   5 -24   1 54.8615  5.9904   3
   5 -24   1 54.0633  7.4543   1
   6 -24   1 1.78069 1.71533   1
  -6 -24  -1 3.40605 2.91232   3
   6 -24   1 1.98977 2.64138   3
  -6 -24  -1 1.89836 2.66692   1
  -6 -24  -1 0.16277 1.83143   5
   7 -24   1 18.9822  4.0491   3
  -7 -24  -1 36.8394  6.4178   1
   7 -24   1 27.0123  5.4585   1
  -7 -24  -1 32.0107  4.7944   5
  -8 -24  -1 -0.4319  3.2990   1
   8 -24   1 0.18949 2.19719   1
   8 -24   1 -2.1442  2.3330   3
  -8 -24  -1 0.23892 2.37524   5
   9 -24   1 21.0895  4.9549   1
  -9 -24  -1 23.4378  4.6523   2
  -9 -24  -1 27.0373  6.1163   1
  -9 -24  -1 16.5414  4.4064   5
 -10 -24  -1 -2.3964  2.6204   5
  10 -24   1 2.41201 3.03257   1
 -10 -24  -1 2.39393 3.30563   1
 -10 -24  -1 -0.7116  2.3646   2
 -11 -24  -1 14.8098  3.9858   2
  11 -24   1 11.3870  4.3874   1
 -11 -24  -1 22.7116  5.8078   1
  12 -24   1 15.3921  5.4891   1
 -12 -24  -1 8.26876 3.86379   2
 -12 -24  -1 8.82220 4.42176   1
 -13 -24  -1 3.78367 3.56817   1
 -13 -24  -1 6.11560 3.98779   2
  13 -24   1 7.54162 4.61202   1
 -14 -24  -1 2.86237 3.96782   2
 -14 -24  -1 8.25654 4.88597   1
  14 -24   1 4.49231 4.14161   1
 -13 -25   1 -0.1408  2.5774   2
 -13 -25   1 8.81370 4.42619   1
  12 -25  -1 41.6185  7.7607   1
 -12 -25   1 26.4849  5.6849   2
 -12 -25   1 38.0958  7.2172   1
 -11 -25   1 3.00866 3.67120   2
 -11 -25   1 16.5040  5.1901   1
  11 -25  -1 18.6209  5.3017   1
 -10 -25   1 19.8636  5.3429   1
 -10 -25   1 12.1416  3.7171   2
  10 -25  -1 13.1131  5.0581   1
   9 -25  -1 52.5451  7.7856   1
  -9 -25   1 56.2483  7.9861   1
  -8 -25   1 8.32634 3.38024   5
  -8 -25   1 9.47768 4.05820   1
   8 -25  -1 3.69873 3.12257   1
  -7 -25   1 151.374  10.798   1
  -7 -25   1 137.537   9.093   5
   7 -25  -1 153.923  10.829   1
   6 -25  -1 24.0214  5.0517   1
  -6 -25   1 11.4941  3.3898   5
  -6 -25   1 19.6942  5.3351   1
  -5 -25   1 169.615   9.581   5
   5 -25  -1 157.053  10.077   3
   5 -25  -1 190.321  11.409   1
  -5 -25   1 179.420  11.237   1
   4 -25  -1 0.21870 2.38725   1
   4 -25  -1 1.08519 2.03873   4
  -4 -25   1 0.52713 2.02730   5
  -4 -25   1 0.83185 2.27217   1
   4 -25  -1 5.30416 2.45476   3
  -4 -25   1 7.64591 3.28698   3
  -3 -25   1 32.3058  5.8982   1
   3 -25  -1 39.9213  6.4042   4
  -3 -25   1 41.9428  6.4919   3
  -3 -25   1 26.8928  4.4460   5
   3 -25  -1 33.7424  5.5055   3
   3 -25  -1 42.3534  6.4338   1
  -2 -25   1 6.19615 3.45775   1
   2 -25  -1 14.3749  3.7608   3
  -2 -25   1 4.89904 2.44040   3
   2 -25  -1 5.11718 3.02492   1
   2 -25  -1 4.87610 3.58011   4
  -1 -25   1 4.37038 2.63409   3
   1 -25  -1 3.03806 1.96101   3
   1 -25  -1 3.89324 2.91244   1
  -1 -25   1 1.53480 2.59279   1
   0 -25  -1 -1.3401  2.6631   1
   0 -25  -1 3.23181 1.85247   3
   0 -25   1 2.58052 1.44189   3
   0 -25   1 0.21807 2.05527   1
  -1 -25  -1 31.6058  5.1812   3
   1 -25   1 43.8352  7.0079   1
   1 -25   1 26.8311  4.4920   3
  -1 -25  -1 38.1232  6.4879   1
  -2 -25  -1 6.05492 2.31747   3
  -2 -25  -1 -0.0044  2.4392   1
   2 -25   1 2.62253 2.83107   1
   2 -25   1 1.91100 1.66924   3
   3 -25   1 54.3532  6.6539   4
  -3 -25  -1 69.5344  7.5237   1
   3 -25   1 58.2563  5.9968   3
   3 -25   1 69.7489  8.6434   1
  -3 -25  -1 63.7598  6.5085   3
  -3 -25  -1 53.3713  5.2467   5
  -4 -25  -1 3.15888 2.51880   3
  -4 -25  -1 0.77105 2.71974   1
   4 -25   1 0.49306 2.11192   4
   4 -25   1 1.33938 2.50130   1
   4 -25   1 6.95610 2.23559   3
  -4 -25  -1 -3.9681  1.6111   5
   5 -25   1 85.0086  7.7321   3
  -5 -25  -1 78.1898  6.4717   5
   5 -25   1 95.5430  8.2868   1
  -5 -25  -1 91.6018  7.8650   3
  -5 -25  -1 101.618   8.700   1
  -6 -25  -1 52.6509  7.3166   1
   6 -25   1 46.0571  6.7166   3
  -6 -25  -1 44.0891  5.2821   5
   6 -25   1 66.3878  7.0628   1
  -7 -25  -1 40.6289  6.4381   1
   7 -25   1 23.1904  4.8334   3
  -7 -25  -1 30.0216  4.9940   5
   7 -25   1 28.5072  5.8117   1
   8 -25   1 87.5161  8.5225   1
  -8 -25  -1 112.762   9.616   1
   8 -25   1 88.8951  8.1034   3
  -8 -25  -1 101.997   7.946   5
   9 -25   1 4.67806 3.07752   1
  -9 -25  -1 8.46330 4.42725   1
  10 -25   1 130.810  10.706   1
 -10 -25  -1 131.096  10.827   1
 -11 -25  -1 0.49117 3.29794   1
  11 -25   1 0.15357 2.58217   1
  12 -25   1 94.7276 10.0667   1
 -12 -25  -1 102.116  10.086   1
 -12 -25  -1 98.7233  8.8387   2
 -13 -25  -1 2.59974 4.13679   1
  13 -25   1 4.15921 3.69947   1
 -13 -25  -1 -1.7560  2.3110   2
 -13 -26   1 1.20740 2.83397   2
 -13 -26   1 5.16033 3.74224   1
 -12 -26   1 41.5946  7.5880   1
  12 -26  -1 43.9817  7.7577   1
 -11 -26   1 15.9782  5.1932   1
  11 -26  -1 7.59983 3.49107   1
  10 -26  -1 69.3925  9.1923   1
 -10 -26   1 75.7865  8.4185   1
  -9 -26   1 3.44508 3.25129   1
   9 -26  -1 2.90655 3.81702   1
   8 -26  -1 90.8873  8.5207   1
  -8 -26   1 87.8607  8.8387   1
  -7 -26   1 2.30229 3.09839   1
   7 -26  -1 -0.5120  2.1711   1
  -7 -26   1 -1.4965  2.4764   5
   6 -26  -1 46.2023  7.1637   1
  -6 -26   1 42.2648  5.1991   5
  -6 -26   1 32.5186  6.5155   1
   5 -26  -1 25.2077  4.9571   3
  -5 -26   1 31.3152  5.1123   5
  -5 -26   1 39.3280  6.5077   1
   5 -26  -1 51.8697  7.5142   1
   4 -26  -1 1.88436 2.69293   1
  -4 -26   1 3.99622 3.17146   1
   4 -26  -1 4.75621 2.24852   3
   4 -26  -1 3.02531 2.19319   4
  -4 -26   1 1.60026 2.69350   5
   3 -26  -1 60.3560  6.1659   3
   3 -26  -1 61.2666  6.8367   4
  -3 -26   1 73.1696  7.7042   1
  -3 -26   1 71.1889  7.2541   3
   3 -26  -1 79.8961  7.4865   1
   2 -26  -1 2.21928 3.05449   4
   2 -26  -1 5.51866 2.96145   3
  -2 -26   1 -2.0247  2.8142   1
  -2 -26   1 5.33655 2.46084   3
   2 -26  -1 2.97560 2.42968   1
  -1 -26   1 60.8039  6.6803   3
  -1 -26   1 79.8364  8.1181   1
   1 -26  -1 70.7794  9.0760   1
   1 -26  -1 73.7676  7.2765   3
   0 -26   1 1.94298 2.56157   1
   0 -26  -1 4.03268 2.55219   3
   0 -26   1 0.57927 2.43810   3
   0 -26  -1 1.57867 3.24169   1
  -1 -26  -1 24.6194  5.3288   3
  -1 -26  -1 25.1089  5.7782   1
   1 -26   1 24.3231  5.4719   1
   1 -26   1 28.6658  5.1849   3
  -2 -26  -1 8.93114 3.04103   3
   2 -26   1 4.11217 3.34322   1
   2 -26   1 2.09823 2.11943   3
  -2 -26  -1 -0.3006  2.7054   1
   3 -26   1 -0.2149  2.3922   1
  -3 -26  -1 0.74520 3.06158   1
  -3 -26  -1 -1.5549  1.5832   5
   3 -26   1 3.39833 2.53819   3
  -4 -26  -1 27.9379  5.5081   1
   4 -26   1 33.0095  5.9936   1
   4 -26   1 27.7155  5.3191   3
   4 -26   1 27.5316  3.9353   4
  -4 -26  -1 22.6819  4.4674   5
   5 -26   1 27.6713  5.5157   1
  -5 -26  -1 28.6684  5.8712   1
   5 -26   1 8.33119 4.02635   3
  -5 -26  -1 14.2918  4.0533   5
  -6 -26  -1 42.9252  5.2267   5
   6 -26   1 62.5772  8.2490   1
  -6 -26  -1 53.1047  7.6280   1
   6 -26   1 49.7461  6.9007   3
   7 -26   1 35.8984  5.8737   3
  -7 -26  -1 62.2095  8.4165   1
   7 -26   1 53.8474  7.7079   1
  -7 -26  -1 53.8171  6.0142   5
  -8 -26  -1 29.9852  5.8374   1
   8 -26   1 28.6591  5.6954   1
   9 -26   1 52.0925  8.2588   1
  -9 -26  -1 49.5754  8.1196   1
  10 -26   1 9.71296 4.13413   1
 -10 -26  -1 12.0535  4.6616   1
 -11 -26  -1 0.64133 3.07693   1
  11 -26   1 8.08954 4.19610   1
 -12 -26  -1 1.64500 3.58258   1
  12 -26   1 1.54657 4.16828   1
 -12 -27   1 1.48595 3.51353   1
 -11 -27   1 38.6492  7.3204   1
  11 -27  -1 27.1841  6.3061   1
  10 -27  -1 1.21599 3.16625   1
 -10 -27   1 2.16690 3.35690   1
  -9 -27   1 2.42268 3.31402   1
   9 -27  -1 1.88353 3.71825   1
  -8 -27   1 28.9501  6.0278   1
   8 -27  -1 23.6175  5.7787   1
   7 -27  -1 2.07728 2.97277   1
  -7 -27   1 3.07105 3.56825   1
  -6 -27   1 97.7798  8.9387   1
   6 -27  -1 101.133   9.144   1
  -5 -27   1 5.69580 3.01884   1
  -5 -27   1 -2.1613  2.4258   5
   5 -27  -1 3.50312 2.63695   1
   4 -27  -1 122.954   9.308   1
   4 -27  -1 109.999   6.737   4
  -4 -27   1 124.618   8.661   5
  -4 -27   1 114.678   9.691   1
   4 -27  -1 109.694   8.737   3
  -3 -27   1 1.68847 2.70259   1
   3 -27  -1 4.69967 2.70272   3
   3 -27  -1 -1.9357  2.7186   4
   3 -27  -1 2.94338 2.43748   1
   2 -27  -1 18.1554  4.3734   3
  -2 -27   1 25.6359  5.8015   1
   2 -27  -1 24.0453  5.4742   1
   2 -27  -1 12.1343  5.4807   4
   1 -27  -1 12.7155  4.4087   1
  -1 -27   1 5.37568 3.59667   1
   1 -27  -1 11.1231  3.9309   3
   0 -27   1 2.35170 2.27867   3
   0 -27   1 1.01365 2.63635   1
   0 -27  -1 6.41959 3.15991   3
   0 -27  -1 0.58801 2.95602   1
   1 -27   1 4.93461 2.55556   3
  -1 -27  -1 7.94653 2.93076   3
   1 -27   1 3.30890 3.09574   1
  -1 -27  -1 6.81977 3.98770   1
  -2 -27  -1 94.7192  9.1709   1
   2 -27   1 108.050   8.377   3
   2 -27   1 103.401   9.230   1
  -2 -27  -1 94.0567  8.3942   3
   3 -27   1 5.81591 3.41673   3
   3 -27   1 -1.6853  2.9267   4
   3 -27   1 6.61911 3.59771   1
  -3 -27  -1 7.15802 3.31526   1
   4 -27   1 166.499  11.125   1
  -4 -27  -1 143.147  10.690   1
   4 -27   1 149.761  10.597   3
   4 -27   1 138.539   7.901   4
  -4 -27  -1 141.204   8.959   5
  -5 -27  -1 0.54125 2.75312   5
   5 -27   1 4.39399 2.69527   1
  -5 -27  -1 0.37661 2.95135   1
  -6 -27  -1 83.6425  8.2837   1
   6 -27   1 85.5619  8.3501   1
   7 -27   1 34.5104  6.6125   1
  -7 -27  -1 32.8840  6.6068   1
  -8 -27  -1 20.3580  5.7228   1
   8 -27   1 28.3341  5.7950   1
   9 -27   1 157.562  12.084   1
 -10 -27  -1 6.43276 4.60628   1
  10 -27   1 2.20439 3.18153   1
  11 -27   1 131.673  11.919   1
 -11 -27  -1 141.135  11.571   1
 -12 -27  -1 3.86832 3.39173   1
  12 -27   1 1.21744 4.21347   1
 -11 -28   1 4.05239 3.81443   1
  11 -28  -1 -2.9314  3.1144   1
 -10 -28   1 18.3328  5.2598   1
  10 -28  -1 12.4108  4.8047   1
   9 -28  -1 3.97827 4.30342   1
  -9 -28   1 6.48718 3.74578   1
   8 -28  -1 0.98121 3.67153   1
  -8 -28   1 4.18022 3.68707   1
  -7 -28   1 2.86379 3.72332   1
   7 -28  -1 3.45373 2.58225   1
   6 -28  -1 5.89061 3.41478   1
  -6 -28   1 6.04238 2.90705   1
   5 -28  -1 -1.2609  1.6243   1
  -5 -28   1 0.97934 2.85393   1
   4 -28  -1 48.7499  7.3450   1
  -4 -28   1 33.5465  6.5622   1
   3 -28  -1 5.30044 2.85482   1
   3 -28  -1 3.21206 2.91439   4
   3 -28  -1 2.32813 2.68492   3
  -3 -28   1 -1.7898  2.4110   1
  -2 -28   1 72.6697  8.1458   1
   2 -28  -1 59.9407  6.4152   3
   2 -28  -1 70.3942  7.3150   1
   2 -28  -1 59.5393  7.7687   4
  -1 -28   1 -2.3836  2.8651   1
   1 -28  -1 3.30558 2.69484   1
   0 -28  -1 103.147   9.591   1
   0 -28   1 103.376   9.660   1
   1 -28   1 2.25004 3.52024   1
  -1 -28  -1 1.08773 3.23933   1
   2 -28   1 25.3866  5.8238   1
  -2 -28  -1 21.3614  5.6310   1
   3 -28   1 -0.4163  2.5705   4
   3 -28   1 -0.5335  2.5195   1
  -3 -28  -1 3.79776 3.61365   1
   4 -28   1 15.4638  4.2201   1
  -4 -28  -1 10.6882  4.2704   1
   4 -28   1 7.30573 2.58661   4
  -4 -28  -1 7.73936 3.10881   5
  -5 -28  -1 2.76721 3.49330   1
   5 -28   1 8.12382 3.29228   1
  -6 -28  -1 35.1550  6.9864   1
   6 -28   1 40.8914  6.7732   1
  -7 -28  -1 3.06379 2.87330   1
   7 -28   1 0.21148 2.39232   1
  -8 -28  -1 43.1715  7.2475   1
   8 -28   1 45.5504  7.5122   1
   9 -28   1 8.12051 4.08155   1
  -9 -28  -1 6.66500 3.99135   1
 -10 -28  -1 53.9406  8.4658   1
  10 -28   1 57.1240  9.0258   1
  11 -28   1 31.6386  7.4521   1
 -11 -28  -1 43.3711  7.9066   1
 -10 -29   1 1.80224 2.96514   1
  10 -29  -1 2.00249 3.33715   1
  -9 -29   1 4.71031 3.50971   1
   9 -29  -1 -2.3145  3.1120   1
  -8 -29   1 7.90207 4.50394   1
   8 -29  -1 7.93409 4.89098   1
  -7 -29   1 -0.7029  3.1941   1
   7 -29  -1 4.80636 2.82332   1
   6 -29  -1 8.77753 3.84495   1
  -6 -29   1 15.9078  4.7594   1
  -5 -29   1 -0.9741  3.0420   1
   5 -29  -1 -1.1368  2.0673   1
   4 -29  -1 13.9955  3.7566   1
  -4 -29   1 17.4458  5.3463   1
   3 -29  -1 1.87261 2.29687   1
  -3 -29   1 2.30279 2.97880   1
   3 -29  -1 -2.1069  2.3993   4
   2 -29  -1 2.57347 3.27744   4
  -2 -29   1 5.76688 3.53680   1
   2 -29  -1 3.84430 2.77819   1
  -1 -29   1 15.3714  4.6190   1
   1 -29  -1 5.78642 3.11783   1
   1 -29  -1 7.27208 4.52101   4
   0 -29  -1 4.97678 3.20495   1
   0 -29   1 2.14711 3.00701   1
   1 -29   1 11.6229  4.9346   1
  -1 -29  -1 17.4648  5.3750   1
  -2 -29  -1 15.4971  5.5463   1
   2 -29   1 11.9527  4.6749   4
   2 -29   1 12.8019  4.7711   1
  -3 -29  -1 48.6325  8.1888   1
   3 -29   1 40.6972  6.8896   1
   3 -29   1 41.4761  6.5659   4
   4 -29   1 2.59652 2.22429   1
  -4 -29  -1 1.39695 3.08866   1
   5 -29   1 42.4163  7.1015   1
  -5 -29  -1 40.4600  6.9268   1
   6 -29   1 -1.3371  1.9493   1
  -6 -29  -1 2.48877 3.44122   1
  -7 -29  -1 5.35702 3.63587   1
   7 -29   1 4.72609 3.22754   1
   8 -29   1 9.16991 4.57955   1
  -8 -29  -1 7.19601 4.17635   1
   9 -29   1 5.12488 4.10183   1
  -9 -29  -1 6.73426 3.96641   1
  10 -29   1 12.1909  5.4917   1
 -10 -29  -1 26.0786  7.1558   1
  -9 -30   1 -0.2995  2.9794   1
   9 -30  -1 -1.5685  3.1921   1
   8 -30  -1 28.6063  7.2853   1
  -8 -30   1 29.3934  6.3953   1
   7 -30  -1 0.73821 3.61866   1
  -7 -30   1 7.59476 3.63197   1
   6 -30  -1 25.0902  5.9556   1
  -6 -30   1 37.6493  7.0502   1
   5 -30  -1 1.67417 2.97414   1
  -5 -30   1 5.55563 3.36943   1
   4 -30  -1 8.11650 3.30728   1
  -4 -30   1 -0.2173  3.1099   1
   3 -30  -1 -1.6942  2.5295   4
  -3 -30   1 3.54333 3.00342   1
   3 -30  -1 -0.4120  2.2644   1
  -2 -30   1 2.40326 3.42435   1
   2 -30  -1 1.69202 3.20028   4
   2 -30  -1 0.26339 2.57853   1
   1 -30  -1 6.51448 3.09688   1
  -1 -30   1 3.98504 3.71532   1
   1 -30  -1 1.63281 3.79690   4
   0 -30  -1 6.60381 3.06717   1
   0 -30   1 0.80265 3.24867   1
  -1 -30  -1 3.02784 3.93341   1
   1 -30   1 6.93205 4.27212   1
  -2 -30  -1 15.0659  5.9948   1
   2 -30   1 17.9817  5.1226   1
   2 -30   1 10.9963  4.3971   4
   3 -30   1 40.6238  6.8038   1
   3 -30   1 20.5092  4.8374   4
  -3 -30  -1 29.9649  6.2192   1
   4 -30   1 17.0741  4.6938   1
  -4 -30  -1 13.0210  4.8504   1
  -5 -30  -1 0.66942 2.84820   1
   5 -30   1 5.98692 3.38263   1
  -6 -30  -1 49.2344  8.4181   1
   6 -30   1 52.6880  8.3305   1
   7 -30   1 19.0761  5.3661   1
  -7 -30  -1 14.0069  4.9060   1
  -8 -30  -1 27.1741  6.4802   1
   8 -30   1 21.0799  6.0255   1
  -9 -30  -1 16.7800  5.0930   1
   9 -30   1 15.8011  4.9459   1
   7 -31  -1 13.5954  5.6790   1
  -7 -31   1 2.75957 3.61625   1
  -6 -31   1 33.5045  7.1187   1
   6 -31  -1 46.9257  7.6581   1
   5 -31  -1 1.36938 2.62753   1
  -5 -31   1 3.49777 3.28409   1
  -4 -31   1 35.9383  7.3787   1
   4 -31  -1 47.2105  7.6842   1
   3 -31  -1 -0.9324  2.0535   1
   3 -31  -1 0.73493 2.71641   4
  -3 -31   1 0.93212 3.03587   1
   2 -31  -1 17.3872  4.8066   4
  -2 -31   1 11.0985  4.4852   1
   2 -31  -1 17.8876  4.6597   1
   1 -31  -1 -1.0698  3.4061   4
   1 -31  -1 2.91892 2.22726   1
  -1 -31   1 4.38431 3.72210   1
   0 -31  -1 7.11590 3.20015   1
   0 -31   1 -1.9453  3.3782   1
   0 -31  -1 1.35493 3.90753   4
   1 -31   1 7.78531 4.12930   1
  -1 -31  -1 0.97818 3.02326   1
   2 -31   1 20.1847  5.3463   1
   2 -31   1 15.6854  5.0472   4
  -2 -31  -1 14.9022  5.5532   1
   3 -31   1 0.52923 2.08453   1
   3 -31   1 0.41310 2.84157   4
  -3 -31  -1 2.69924 3.75861   1
   4 -31   1 26.2907  5.7835   1
  -4 -31  -1 33.6005  7.2484   1
   5 -31   1 5.82109 3.11079   1
  -5 -31  -1 14.2513  5.1800   1
  -6 -31  -1 8.71348 4.17510   1
   6 -31   1 -1.4561  2.4373   1
   7 -31   1 5.60517 3.86131   1
  -7 -31  -1 14.2088  5.0402   1
   5 -32  -1 15.3148  4.9330   1
  -5 -32   1 5.01887 4.22414   1
  -4 -32   1 9.81151 4.88146   1
   4 -32  -1 13.8962  5.0375   1
  -3 -32   1 21.4421  5.7366   1
   3 -32  -1 13.6854  3.8766   4
   3 -32  -1 21.2030  5.1885   1
   2 -32  -1 72.8702  7.9048   4
   2 -32  -1 79.9638  8.2632   1
  -2 -32   1 58.4474  8.9806   1
  -1 -32   1 26.1193  6.2204   1
   1 -32  -1 11.3832  6.2807   4
   1 -32  -1 26.3699  5.9922   1
   0 -32  -1 72.8598  9.6312   4
   0 -32   1 70.3955 10.1542   1
   0 -32  -1 76.8030  8.4447   1
   1 -32   1 35.7058  7.2809   1
   1 -32   1 22.9715  7.4301   4
  -1 -32  -1 42.6266  8.0002   1
   2 -32   1 89.0092  8.8810   1
   2 -32   1 68.2103  8.0785   4
  -2 -32  -1 72.0441 10.3986   1
  -3 -32  -1 34.5054  8.0369   1
   3 -32   1 35.4818  6.9362   1
   3 -32   1 29.9917  5.2072   4
  -4 -32  -1 35.4184  7.3825   1
   4 -32   1 27.5842  6.0977   1
  -5 -32  -1 77.0491 10.5067   1
   5 -32   1 78.3625  8.6102   1
   3 -33  -1 12.2216  4.0392   1
  -3 -33   1 12.3562  5.2431   1
  -2 -33   1 7.11653 5.13388   1
   2 -33  -1 1.92994 3.95158   4
   2 -33  -1 5.28016 3.47685   1
   1 -33  -1 -3.6644  4.1298   4
   1 -33  -1 -0.6586  2.3762   1
  -1 -33   1 2.58184 4.42153   1
   0 -33  -1 1.23151 4.09077   4
   0 -33  -1 2.08232 2.41606   1
   0 -33   1 2.16333 3.96050   1
   1 -33   1 -0.6774  4.4933   4
  -1 -33  -1 9.97897 3.56859   1
   1 -33   1 6.77684 3.79619   1
  -2 -33  -1 3.67436 3.57800   1
   2 -33   1 1.38813 3.93402   4
   2 -33   1 1.60749 2.39823   1
   3 -33   1 15.2584  4.6198   1
  -3 -33  -1 8.73698 5.02661   1
 -20   0   2 60.8911  8.2993   2
 -19   0   2 81.4821  8.0826   2
  19   0  -2 84.0666  7.3850   1
 -18   0   2 56.7182  6.6961   2
  18   0  -2 59.8540  5.7731   1
 -17   0   2 64.6072  6.8131   2
  17   0  -2 68.1500  6.4541   1
 -16   0   2 30.2749  5.1626   2
  16   0  -2 31.3670  4.7650   1
 -15   0   2 60.3089  5.9142   2
  15   0  -2 65.4419  5.7917   1
 -14   0   2 85.8303  6.6593   2
  14   0  -2 78.2476  5.9219   1
  13   0  -2 0.41692 1.38092   1
  12   0  -2 245.698   9.934   1
  11   0  -2 122.180   6.382   1
  10   0  -2 655.409  18.202   1
   9   0  -2 496.103  14.327   1
   8   0  -2 295.876   9.503   1
   7   0  -2 69.0243  3.6982   1
   6   0  -2 101.011   4.276   1
   5   0  -2 115.063   4.240   1
  -4   0   2 638.398  16.099   2
  -3   0   2 44.3723  2.3680   2
  -2   0   2 4585.88  103.44   2
  -1   0   2 8.68219 0.86356   2
   1   0  -2 8.62456 0.60281   3
  -1   0   2 9.25931 0.62921   3
  -1   0   2 9.35772 0.51235   5
   1   0  -2 7.16919 0.79468   4
  -1   0   2 8.20568 0.45020   5
   0   0  -2 5942.95  115.66   3
   0   0  -2 5216.56  125.20   5
   0   0  -2 5924.56  157.28   4
   0   0   2 5818.17  115.88   3
   0   0   2 5083.67  124.40   2
  -1   0  -2 58.5863  2.1317   3
   1   0   2 59.1124  2.2845   2
   1   0   2 57.2783  2.1101   3
  -2   0  -2 2549.90   52.15   3
   2   0   2 2467.73   55.43   2
   3   0   2 12.0477  1.3148   2
   4   0   2 3.49694 0.98844   2
   4   0   2 4.34505 1.01612   1
   5   0   2 1537.53   36.51   2
   5   0   2 1547.79   34.72   1
   6   0   2 15.1404  2.2106   2
   6   0   2 13.9775  2.0339   1
   7   0   2 730.200  20.266   2
   7   0   2 748.467  19.430   1
   8   0   2 47.4735  3.6064   1
   8   0   2 43.7292  3.6709   2
   9   0   2 182.695   8.005   1
   9   0   2 186.750   8.420   2
  10   0   2 13.5941  2.7537   1
  10   0   2 13.4246  2.7980   2
  11   0   2 42.2794  4.1690   1
  11   0   2 41.3666  4.2305   2
  12   0   2 3.46233 1.94253   2
  12   0   2 3.03135 1.86785   1
  13   0   2 63.8382  5.5873   2
  13   0   2 56.9321  5.2261   1
  14   0   2 4.52658 2.40548   2
  14   0   2 0.26975 1.89642   1
  15   0   2 106.229   7.660   1
  16   0   2 4.32267 2.37592   1
  17   0   2 43.1745  6.1970   1
  18   0   2 0.15935 1.82644   1
  19   0   2 11.3384  3.8372   1
  20   0   2 0.04540 2.25080   1
 -20  -1   2 0.08782 2.78785   2
 -20   1   2 0.29457 2.87596   2
 -19  -1   2 3.36824 3.24030   2
  19  -1  -2 0.38114 2.19116   1
  19   1  -2 7.11998 3.28010   1
 -19   1   2 1.19102 2.53047   2
  18  -1  -2 20.6124  3.9642   1
 -18  -1   2 10.9196  3.9001   2
 -18   1   2 17.2840  4.4497   2
  18   1  -2 14.4855  3.6286   1
 -17  -1   2 45.3232  6.6481   2
  17  -1  -2 46.0674  6.1312   1
 -17   1   2 46.2942  6.5599   2
  17   1  -2 49.5999  6.4055   1
 -16  -1   2 179.744  10.670   2
  16  -1  -2 186.433   9.856   1
 -16   1   2 188.506  10.743   2
  16   1  -2 174.239   9.628   1
 -15  -1   2 163.173   9.771   2
  15  -1  -2 168.861   8.951   1
 -15   1   2 149.328   9.191   2
  15   1  -2 153.929   8.644   1
  14  -1  -2 237.705  10.462   1
  14   1  -2 224.252  10.257   1
 -14   1   2 242.660  11.382   2
  13  -1  -2 76.6925  5.5882   1
  13   1  -2 75.9124  5.5463   1
  12  -1  -2 24.7525  3.5677   1
  12   1  -2 27.6298  3.7157   1
  11  -1  -2 66.9787  4.7040   1
  11   1  -2 64.7618  4.6021   1
  10  -1  -2 42.9231  3.6838   1
  10   1  -2 44.9063  3.7029   1
   9  -1  -2 4.08855 1.48991   1
   9   1  -2 2.50370 1.31654   1
   8  -1  -2 149.148   6.191   1
   8   1  -2 159.340   6.321   1
   7  -1  -2 106.317   4.712   1
   7   1  -2 106.668   4.728   1
   6  -1  -2 848.886  20.181   1
   6   1  -2 859.579  20.270   1
   5  -1  -2 745.373  17.365   1
   5   1  -2 739.416  17.441   1
  -4  -1   2 823.266  20.061   2
  -4   1   2 800.990  19.674   2
  -3  -1   2 13.9138  1.3471   2
  -3   1   2 13.5888  1.3713   2
  -2  -1   2 271.022   7.359   2
  -2  -1   2 283.323   6.824   3
  -2   1   2 278.057   7.190   2
   1  -1  -2 64.7252  2.4098   4
  -1  -1   2 59.0053  1.7928   5
  -1  -1   2 62.1559  2.0893   3
  -1  -1   2 61.6162  1.9051   5
  -1  -1   2 60.3485  2.3043   2
   1   1  -2 63.7152  1.7826   5
  -1   1   2 57.3716  2.4199   2
   1   1  -2 63.2238  2.1180   3
   0  -1  -2 180.858   5.987   4
   0  -1  -2 179.723   4.607   5
   0  -1   2 191.200   4.723   3
   0  -1   2 192.746   5.087   2
   0   1  -2 189.419   6.054   4
   0   1   2 158.729   4.540   5
   0   1   2 186.021   4.911   2
   0   1  -2 192.017   4.715   3
   1  -1   2 741.502  17.361   2
   1  -1   2 757.473  16.484   3
  -1   1  -2 755.744  16.458   3
   1   1   2 765.845  17.535   2
   2  -1   2 776.633  18.033   2
   2  -1   2 764.765  17.187   3
   2   1   2 755.217  18.184   2
   3  -1   2 85.7050  3.4250   2
   3  -1   2 88.5980  3.5205   1
   3   1   2 83.9547  3.5843   2
   3   1   2 86.9615  3.4881   1
   4  -1   2 429.517  11.686   2
   4  -1   2 425.968  11.362   1
   4   1   2 422.354  11.923   2
   4   1   2 431.818  11.381   1
  -4   1  -2 431.978  11.379   3
   5  -1   2 305.969   9.493   2
   5  -1   2 292.875   9.144   1
   5   1   2 300.972   9.690   2
  -5   1  -2 327.428   9.518   3
   5   1   2 312.079   9.290   1
   6  -1   2 86.4925  4.4468   1
   6  -1   2 90.0555  4.5623   2
   6   1   2 94.3063  4.6294   1
   6   1   2 94.6246  4.8342   2
   7  -1   2 35.1223  3.0100   1
   7  -1   2 31.0624  2.8423   2
   7   1   2 28.8659  2.8083   1
   7   1   2 32.5659  3.0022   2
   8  -1   2 0.77748 1.11705   2
   8  -1   2 2.19575 1.11264   1
   8   1   2 0.91298 1.16514   2
   8   1   2 0.75924 0.97251   1
   9  -1   2 17.7897  2.9089   2
   9  -1   2 22.7320  3.2076   1
   9   1   2 14.8163  2.8340   2
   9   1   2 14.6267  2.6071   1
  10  -1   2 27.0480  3.5894   1
  10  -1   2 30.3781  3.4915   2
  10   1   2 25.9564  3.6424   1
  10   1   2 24.6762  3.6865   2
  11  -1   2 4.93103 1.98566   1
  11  -1   2 8.55526 2.46944   2
  11   1   2 6.90122 2.11901   1
  11   1   2 5.92632 2.26708   2
  12  -1   2 64.4982  5.4305   2
  12  -1   2 69.3350  5.4650   1
  12   1   2 70.1766  5.8054   2
  12   1   2 67.1463  5.4201   1
  13  -1   2 6.18609 2.45553   1
  13  -1   2 11.1971  2.7919   2
  13   1   2 8.16597 2.97471   2
  13   1   2 9.37894 2.70793   1
  14  -1   2 34.9815  4.9998   2
  14  -1   2 39.4691  5.4693   1
  14   1   2 36.0464  5.2135   2
  14   1   2 37.2268  5.3415   1
  15  -1   2 8.72977 3.14970   1
  15   1   2 12.7270  3.2384   1
  16  -1   2 10.7055  3.3272   1
  16   1   2 6.90874 2.54515   1
  17  -1   2 46.4672  6.3271   1
  17   1   2 48.8532  6.5943   1
  18  -1   2 -1.3544  1.6393   1
  18   1   2 -0.3030  1.6706   1
  19  -1   2 73.0466  7.3575   1
  19   1   2 66.2993  7.0856   1
  20  -1   2 0.16953 2.50888   1
  20   1   2 -2.6196  1.7348   1
 -20  -2   2 25.0269  5.8289   1
 -20  -2   2 19.9693  5.3194   2
 -20   2   2 18.8432  4.8476   2
 -19  -2   2 32.4839  6.3048   2
 -19   2   2 25.3249  5.2826   2
  19   2  -2 21.8206  4.6201   1
 -18  -2   2 25.9244  5.6957   2
  18  -2  -2 37.0884  5.6933   1
 -18   2   2 28.1589  5.2645   2
  18   2  -2 27.9065  4.8359   1
 -17  -2   2 2.07201 2.53867   2
  17  -2  -2 -2.4177  1.4855   1
 -17   2   2 -1.4391  2.0650   2
  17   2  -2 -0.5550  2.0567   1
  16  -2  -2 28.9110  4.7020   1
 -16  -2   2 21.4387  4.9228   2
 -16   2   2 21.4083  4.7086   2
  16   2  -2 27.8523  4.5447   1
  15  -2  -2 20.7121  3.9769   1
 -15  -2   2 20.3306  4.3061   2
 -15   2   2 18.1611  3.9927   2
  15   2  -2 21.1842  3.8539   1
  14  -2  -2 2.59408 1.87331   1
 -14   2   2 -0.6932  1.7800   2
  14   2  -2 -0.4881  1.4806   1
  13  -2  -2 40.1222  4.2034   1
  13   2  -2 37.1223  4.0541   1
  12  -2  -2 12.0840  2.6593   1
  12   2  -2 9.79337 2.40740   1
  11  -2  -2 148.245   7.221   1
  11   2  -2 160.563   7.372   1
  10  -2  -2 273.521   9.823   1
  10   2  -2 262.767   9.701   1
   9  -2  -2 373.142  11.591   1
   9   2  -2 362.349  11.560   1
   8  -2  -2 445.349  12.679   1
   8   2  -2 431.777  12.645   1
   7  -2  -2 2.50891 0.96951   1
  -7   2   2 1.49066 0.71265   3
   7   2  -2 1.49601 0.92350   1
   6  -2  -2 268.780   8.120   1
   6   2  -2 265.693   8.228   1
  -6   2   2 285.883   8.267   3
   5  -2  -2 511.592  13.038   1
  -5   2   2 521.469  13.989   2
   5   2  -2 561.195  13.443   1
  -5   2   2 543.890  13.125   3
  -4   2   2 1.48183 0.58343   3
  -4   2   2 -0.0525  0.5890   2
  -3  -2   2 168.717   5.577   2
  -3   2   2 165.538   5.046   2
  -3   2   2 175.418   4.608   3
  -2  -2   2 32.5430  1.9307   3
  -2  -2   2 32.0126  1.8398   2
   2   2  -2 34.4300  1.8692   3
  -2   2   2 36.2373  1.7311   2
  -2   2   2 36.1100  1.2738   3
  -1  -2   2 2432.55   49.98   3
   1  -2  -2 2410.51   67.67   4
  -1  -2   2 2455.36   53.63   5
  -1  -2   2 2381.94   53.12   2
   1   2  -2 2477.55   50.09   3
  -1   2   2 2355.99   53.65   2
  -1   2   2 2425.79   49.54   3
   1   2  -2 2484.96   53.54   5
  -1   2   2 2355.18   53.72   5
   0  -2  -2 2.43871 0.42602   5
   0  -2   2 3.93867 0.72534   2
   0  -2  -2 2.97972 0.74972   4
   0  -2   2 2.79598 0.63421   3
   0   2  -2 3.75192 0.89060   4
   0   2   2 3.70959 0.63229   2
   0   2   2 2.76526 0.43771   5
   0   2  -2 2.72934 0.68836   3
  -1  -2  -2 2051.85   45.51   5
   1  -2   2 2081.35   42.43   3
   1  -2   2 1961.95   44.62   2
   1   2   2 2037.55   44.96   5
   1   2   2 2033.54   44.94   2
  -1   2  -2 2015.89   42.28   3
   2  -2   2 143.981   4.410   2
   2   2   2 139.233   4.631   2
   3  -2   2 305.779   8.407   2
   3  -2   2 300.362   8.420   1
   3  -2   2 314.730   8.467   3
   3   2   2 319.722   8.448   1
  -3   2  -2 278.978   8.227   3
   3   2   2 315.591   8.904   2
   4  -2   2 0.55988 0.59195   1
   4  -2   2 1.13121 0.76956   2
   4  -2   2 0.83689 0.63567   3
  -4   2  -2 4.96511 1.18354   3
   4   2   2 1.58161 0.77053   1
   4   2   2 1.33129 0.76977   2
   5  -2   2 321.882   9.814   1
   5  -2   2 338.590  10.063   2
   5   2   2 335.655   9.903   1
   5   2   2 334.019  10.481   2
  -5   2  -2 343.997  10.015   3
   6  -2   2 174.766   6.698   2
   6  -2   2 169.614   6.632   1
   6   2   2 171.874   7.039   2
   6   2   2 176.873   6.726   1
   7  -2   2 9.48512 1.88013   1
   7  -2   2 9.38153 1.87574   2
   7   2   2 7.84531 1.74796   1
   7   2   2 4.99309 1.57104   2
   8  -2   2 263.601   9.793   2
   8  -2   2 269.752   9.732   1
   8   2   2 262.744  10.241   2
   8   2   2 278.049   9.806   1
   9  -2   2 67.6729  4.6598   2
   9  -2   2 65.6308  4.6205   1
   9   2   2 63.0421  4.8338   2
   9   2   2 65.2852  4.6176   1
  10  -2   2 192.474   8.849   2
  10  -2   2 206.947   8.926   1
  10   2   2 206.616   8.975   1
  10   2   2 194.387   9.212   2
  11  -2   2 7.30065 2.18396   1
  11  -2   2 8.13220 2.37997   2
  11   2   2 8.68513 2.35087   1
  11   2   2 4.15595 2.14786   2
  12  -2   2 15.0968  3.1634   2
  12  -2   2 10.8698  2.7732   1
  12   2   2 15.8899  3.1869   1
  12   2   2 11.0046  3.0149   2
  13  -2   2 2.98064 1.98428   1
  13  -2   2 4.30122 2.13331   2
  13   2   2 4.15895 2.57497   2
  13   2   2 3.60447 1.89604   1
  14  -2   2 7.69978 2.54520   2
  14  -2   2 6.54708 2.70635   1
  14   2   2 8.72694 2.77774   1
  14   2   2 9.17771 3.18031   2
  15  -2   2 2.22107 2.02836   1
  15   2   2 2.83976 1.82653   1
  16  -2   2 15.3506  3.7191   1
  16   2   2 19.9476  4.2788   1
  17  -2   2 8.96002 2.99826   1
  17   2   2 13.4094  3.7622   1
  18  -2   2 4.00617 2.47900   1
  18   2   2 4.06147 2.37245   1
  19  -2   2 -0.4031  1.8776   1
  19   2   2 3.16648 2.58298   1
  20  -2   2 1.98837 3.30099   1
  20   2   2 -2.5148  1.7905   1
 -20  -3   2 3.45137 3.47251   2
 -20  -3   2 6.29015 3.91366   1
 -20   3   2 4.68627 3.42889   2
  20   3  -2 1.08048 2.32588   1
 -19  -3   2 25.9974  5.8488   1
 -19  -3   2 20.6704  5.3306   2
  19   3  -2 18.3992  4.1294   1
 -19   3   2 20.1367  4.8994   2
 -18  -3   2 19.7199  4.7783   1
  18  -3  -2 10.9733  3.7192   1
 -18  -3   2 12.0306  4.2517   2
  18   3  -2 18.8212  4.3195   1
 -18   3   2 11.7524  3.9400   2
 -17  -3   2 22.1715  5.1441   2
  17  -3  -2 15.8180  3.4607   1
 -17   3   2 20.7726  4.3674   2
  17   3  -2 14.3156  3.7650   1
 -16  -3   2 59.9546  6.4961   2
  16  -3  -2 58.8476  5.7160   1
  16   3  -2 58.6725  5.6010   1
 -16   3   2 53.8740  5.7430   2
  15  -3  -2 22.2158  4.1159   1
 -15  -3   2 22.8806  4.7154   2
  15   3  -2 21.4151  4.0017   1
 -15   3   2 19.6405  4.0838   2
  14  -3  -2 145.930   8.054   1
 -14   3   2 142.916   8.457   2
  14   3  -2 150.801   8.179   1
  13  -3  -2 3.14751 1.81809   1
 -13   3   2 6.62924 2.69308   2
  13   3  -2 2.24463 1.56255   1
  12  -3  -2 67.4109  5.0017   1
  12   3  -2 61.8734  4.7250   1
  11  -3  -2 17.6296  2.9375   1
  11   3  -2 15.2098  2.6583   1
  10  -3  -2 31.5408  3.1823   1
  10   3  -2 33.2806  3.3551   1
   9  -3  -2 251.222   8.972   1
   9   3  -2 255.562   9.120   1
   8  -3  -2 43.2245  3.2023   1
   8   3  -2 46.5140  3.3543   1
   7  -3  -2 739.391  18.548   1
  -7   3   2 750.694  18.500   3
   7   3  -2 744.656  18.755   1
   6  -3  -2 27.9165  2.2032   1
  -6   3   2 31.8470  2.2293   3
   6   3  -2 30.2502  2.3792   1
  -5  -3   2 899.978  21.770   1
   5  -3  -2 952.270  21.546   1
  -5   3   2 929.590  22.660   2
   5   3  -2 966.828  21.884   1
  -5   3   2 953.628  21.369   3
  -4  -3   2 2.07813 1.08733   1
  -4   3   2 3.93948 0.97555   2
  -4   3   2 2.89021 0.67855   3
   3  -3  -2 28.1603  1.4537   3
  -3  -3   2 28.7287  2.3358   3
  -3  -3   2 25.4209  1.9910   2
  -3   3   2 30.0938  1.4868   3
  -3   3   2 29.5855  1.6391   2
   2  -3  -2 33.2445  1.3385   3
  -2  -3   2 31.3794  1.8541   2
  -2  -3   2 34.2024  1.4132   5
  -2  -3   2 30.3574  2.1023   3
   2   3  -2 33.0659  2.0763   3
  -2   3   2 36.1570  1.6727   2
  -2   3   2 34.7823  1.3883   3
  -1  -3   2 5.47091 0.78007   5
  -1  -3   2 6.77337 1.01025   3
   1  -3  -2 5.38350 0.68300   3
   1  -3  -2 5.55421 0.84970   4
  -1  -3   2 5.92724 0.85760   2
   1   3  -2 6.48373 1.06527   3
   1   3  -2 5.22774 0.71381   5
  -1   3   2 6.24508 0.70834   3
  -1   3   2 6.91830 0.71592   2
  -1   3   2 6.49701 0.63560   5
   0  -3  -2 4.27961 0.94321   4
   0  -3  -2 2.51716 0.54783   3
   0  -3   2 3.03510 0.76941   2
   0  -3   2 2.63391 0.76776   3
   0  -3  -2 2.43351 0.48341   5
   0   3   2 2.58785 0.48649   5
   0   3  -2 2.76679 0.81276   4
   0   3  -2 3.76645 0.89043   3
   0   3   2 2.07296 0.54638   2
  -1  -3  -2 11.7005  0.9281   5
   1  -3   2 12.0261  0.9604   2
   1  -3   2 11.0665  1.1382   3
   1   3   2 13.5663  1.1871   2
   1   3   2 11.0862  0.8308   5
  -1   3  -2 14.9478  1.3768   4
   2  -3   2 0.68320 0.46985   3
  -2  -3  -2 0.93308 0.35724   5
   2  -3   2 1.10898 0.48247   2
   2   3   2 1.30523 0.65719   2
   3  -3   2 58.1581  2.9257   1
   3  -3   2 55.3940  2.8238   3
   3  -3   2 56.9051  2.5854   2
  -3   3  -2 59.3232  2.8963   3
   3   3   2 60.4647  2.8901   1
   3   3   2 60.3094  2.9999   2
   4  -3   2 147.829   5.206   2
   4  -3   2 151.551   5.554   1
   4  -3   2 150.965   5.498   3
   4   3   2 145.996   5.782   2
   4   3   2 157.389   5.531   1
  -4   3  -2 155.649   5.618   3
   5  -3   2 403.863  11.562   3
   5  -3   2 406.969  11.639   1
   5  -3   2 412.523  11.663   2
   5   3   2 413.503  12.383   2
  -5   3  -2 433.243  11.815   3
   6  -3   2 21.1259  2.2538   1
   6  -3   2 21.2648  2.1546   2
   6   3   2 21.1531  2.3242   2
   6   3   2 23.6806  2.3940   1
   7  -3   2 171.771   7.139   1
   7  -3   2 179.396   7.141   2
   7   3   2 185.769   7.293   1
   7   3   2 184.419   7.758   2
   8  -3   2 183.090   7.600   1
   8  -3   2 167.957   7.317   2
   8   3   2 186.395   8.237   2
   8   3   2 177.881   7.503   1
   9  -3   2 12.4517  2.4590   1
   9  -3   2 10.0552  2.3027   2
   9   3   2 10.4613  2.5403   2
   9   3   2 9.65618 2.26796   1
  10  -3   2 30.9036  3.5181   1
  10  -3   2 33.8756  3.5548   2
  10   3   2 33.2355  3.6582   1
  10   3   2 28.0936  3.9710   2
  11  -3   2 72.7472  5.3454   1
  11  -3   2 68.1669  5.1927   2
  11   3   2 74.3505  5.8196   2
  11   3   2 82.8642  5.6585   1
  12  -3   2 5.39794 2.04785   1
  12  -3   2 2.95978 1.72298   2
  12   3   2 3.92061 2.11108   2
  12   3   2 2.05693 1.60000   1
  13  -3   2 153.138   8.522   1
  13  -3   2 144.364   8.401   2
  13   3   2 153.281   8.516   1
  13   3   2 139.259   8.887   2
  14  -3   2 2.66049 2.08301   2
  14  -3   2 1.11503 1.94535   1
  14   3   2 -0.9003  2.0323   2
  14   3   2 0.80869 1.70943   1
  15  -3   2 267.767  12.671   1
  15   3   2 289.582  12.951   1
  16  -3   2 35.9627  5.4913   1
  16   3   2 36.6927  5.5288   1
  17  -3   2 135.906   9.123   1
  17   3   2 139.885   9.283   1
  18  -3   2 35.6398  6.1074   1
  18   3   2 26.3017  5.0354   1
  19  -3   2 86.0503  7.6506   1
  19   3   2 81.4568  7.6081   1
  20  -3   2 23.3482  5.4324   1
  20   3   2 27.1190  5.5042   1
 -20   3  -2 21.9088  4.9833   2
 -20  -4   2 4.43177 3.88147   1
 -20  -4   2 -1.3423  2.7058   2
 -19  -4   2 19.4631  5.3969   1
 -19  -4   2 12.7793  4.4373   2
 -19   4   2 12.2323  4.0771   2
  18  -4  -2 9.87649 3.47526   1
 -18  -4   2 13.8097  4.3153   2
 -18  -4   2 10.3458  3.9350   1
  18   4  -2 16.0629  3.9767   1
 -18   4   2 9.15538 3.47830   2
 -17  -4   2 1.52682 2.69783   1
  17  -4  -2 2.69081 1.72963   1
 -17  -4   2 -1.7888  2.1445   2
 -17   4   2 -0.3138  2.1159   2
  17   4  -2 -0.0522  2.0965   1
  16  -4  -2 134.747   8.390   1
 -16  -4   2 140.128   9.166   1
 -16  -4   2 127.359   9.312   2
  16   4  -2 126.407   7.934   1
 -16   4   2 119.771   8.254   2
  15  -4  -2 6.93921 2.56363   1
 -15  -4   2 3.54209 2.80895   2
 -15   4   2 5.85783 2.69969   2
  15   4  -2 3.44246 2.14830   1
  14  -4  -2 156.267   8.440   1
  14   4  -2 170.534   8.689   1
 -14   4   2 156.970   8.815   2
  13  -4  -2 9.04714 2.47495   1
  13   4  -2 10.6503  2.6504   1
 -13   4   2 12.3780  3.1069   2
  12  -4  -2 138.420   7.167   1
 -12   4   2 134.672   7.464   2
  12   4  -2 132.062   7.003   1
  11  -4  -2 3.95186 1.58230   1
  11   4  -2 3.26478 1.48693   1
  10  -4  -2 95.0990  5.3538   1
  10   4  -2 94.7451  5.3976   1
   9  -4  -2 74.8921  4.4900   1
   9   4  -2 74.9116  4.5399   1
   8  -4  -2 -0.2336  0.7631   1
   8   4  -2 0.58240 0.88019   1
  -7  -4   2 63.4099  3.8349   1
   7  -4  -2 57.2113  3.4257   1
  -7   4   2 64.9444  3.4804   3
   7   4  -2 55.9774  3.5499   1
   6  -4  -2 27.0980  2.2237   1
  -6  -4   2 24.9472  2.4729   1
  -6   4   2 30.7563  2.1224   3
   6   4  -2 30.8859  2.4203   1
  -6   4   2 24.7259  2.0255   2
  -5  -4   2 68.3170  3.6699   1
   5  -4  -2 73.1520  3.2872   1
  -5   4   2 73.8349  3.2410   3
  -5   4   2 67.7451  3.1935   2
  -4  -4   2 520.484  13.462   3
   4  -4  -2 524.351  12.319   3
  -4  -4   2 513.943  13.117   1
  -4   4   2 517.807  12.277   3
  -4   4   2 497.030  12.713   2
  -3  -4   2 143.819   5.241   1
  -3  -4   2 146.224   5.312   2
  -3  -4   2 144.210   5.417   3
   3  -4  -2 154.423   4.377   3
  -3  -4   2 148.236   3.982   5
  -3   4   2 155.053   4.394   3
  -3   4   2 150.634   4.411   2
   2  -4  -2 34.6146  1.5769   3
  -2  -4   2 35.2016  2.4745   3
  -2  -4   2 33.5680  2.0555   2
  -2  -4   2 31.9146  1.6626   5
   2   4  -2 36.9513  2.4587   3
  -2   4   2 29.4346  1.7056   3
   2   4  -2 36.5849  1.4271   5
  -2   4   2 32.5298  1.8030   2
  -1  -4   2 74.8135  2.8927   2
  -1  -4   2 74.9230  3.2608   3
  -1  -4   2 75.7548  2.9381   5
   1  -4  -2 80.4995  2.8097   3
   1  -4  -2 83.9859  2.4035   5
  -1   4   2 75.5702  2.4169   2
  -1   4   2 77.7970  2.6458   5
   1   4  -2 77.4907  2.9248   5
   1   4  -2 74.5391  3.4384   3
  -1   4   2 81.1321  2.6959   3
   0  -4  -2 269.224   6.792   3
   0  -4   2 289.389   8.132   3
   0  -4   2 282.663   7.366   2
   0  -4  -2 277.030   7.072   5
   0   4   2 265.127   6.714   3
   0   4  -2 238.380   7.577   3
   0   4  -2 259.043   7.509   5
   0   4   2 265.563   6.960   5
   0   4  -2 269.369   9.283   4
   0   4   2 281.766   6.961   2
   1  -4   2 2.79053 0.61076   2
  -1  -4  -2 2.33673 0.60944   5
   1  -4   2 3.09931 0.82147   3
   1   4   2 4.06158 0.76843   2
   1   4   2 1.85976 0.49433   5
  -1   4  -2 3.17273 1.02581   4
  -2  -4  -2 8.51590 1.40291   1
  -2  -4  -2 7.29578 0.83359   5
   2  -4   2 8.18622 0.98562   4
   2  -4   2 8.21192 1.30829   3
   2  -4   2 7.38848 1.24493   1
   2  -4   2 7.93672 0.88328   2
   2   4   2 7.97932 1.23340   2
  -2   4  -2 4.09902 0.89090   3
   2   4   2 8.72696 1.22506   1
   2   4   2 7.85340 0.74334   5
  -3  -4  -2 19.2780  1.1100   5
   3  -4   2 19.0404  1.7270   3
   3  -4   2 19.0602  1.7572   1
   3  -4   2 18.3361  1.3905   2
   3   4   2 17.0261  1.8362   2
   3   4   2 19.5791  1.6849   1
  -3   4  -2 19.1044  1.7986   3
   4  -4   2 453.526  12.430   3
   4  -4   2 467.173  12.217   2
  -4   4  -2 472.267  12.463   3
   4   4   2 485.365  12.579   1
   4   4   2 463.697  13.198   2
   5  -4   2 1.39924 0.90186   3
   5  -4   2 0.37806 0.70481   2
   5  -4   2 1.03447 0.82421   1
   5   4   2 1.31055 0.93910   1
   5   4   2 2.80184 1.17576   2
   6  -4   2 203.778   7.474   1
   6  -4   2 197.304   7.086   2
   6   4   2 190.015   7.787   2
   6   4   2 200.350   7.389   1
   7  -4   2 36.9314  3.1030   1
   7  -4   2 31.2900  2.7417   2
   7   4   2 32.0901  2.9674   1
   7   4   2 28.9963  3.0442   2
   8  -4   2 47.5829  3.7552   1
   8  -4   2 44.3297  3.4756   2
   8   4   2 48.5942  3.7912   1
   8   4   2 47.8965  4.0538   2
   9  -4   2 91.3539  5.4193   2
   9  -4   2 95.1334  5.5835   1
   9   4   2 92.0373  5.5655   1
   9   4   2 97.7610  6.1323   2
  10  -4   2 25.7336  3.5084   2
  10  -4   2 18.8731  3.1124   1
  10   4   2 21.6721  3.2906   1
  10   4   2 20.3904  3.4681   2
  11  -4   2 243.399  10.364   1
  11  -4   2 244.336  10.310   2
  11   4   2 249.522  10.452   1
  11   4   2 230.477  10.842   2
  12  -4   2 1.07443 1.48185   1
  12  -4   2 0.10923 1.41217   2
  12   4   2 0.91071 1.37976   2
  12   4   2 1.40968 1.37194   1
  13  -4   2 147.455   8.433   1
  13  -4   2 145.138   8.399   2
  13   4   2 148.780   8.433   1
  13   4   2 151.338   9.198   2
  14  -4   2 24.8553  4.3147   1
  14  -4   2 29.5812  4.5909   2
  14   4   2 29.6025  4.7567   1
  14   4   2 22.3839  4.5414   2
  15  -4   2 28.0375  4.8594   1
  15   4   2 20.9305  4.1390   1
  16  -4   2 3.98830 2.29128   1
  16   4   2 4.62844 2.25170   1
  17  -4   2 2.95173 2.04889   1
  17   4   2 1.97178 2.08893   1
  18  -4   2 17.4063  4.4277   1
  18   4   2 13.0104  3.6403   1
  19  -4   2 15.0785  3.9828   1
  19   4   2 8.09338 3.20225   1
  20  -4   2 0.99524 2.93561   1
  20   4   2 -0.1248  2.3587   1
 -20  -5   2 15.0127  5.1439   1
 -20  -5   2 18.1585  5.5681   2
 -19  -5   2 29.6496  6.2353   2
 -19  -5   2 27.7737  6.1205   1
 -18  -5   2 23.8769  5.6115   2
 -18  -5   2 23.5157  5.1847   1
  18  -5  -2 23.6603  4.6167   1
 -18   5   2 21.7240  4.7003   2
  17  -5  -2 39.5706  5.7516   1
 -17  -5   2 37.0148  6.4152   2
 -17  -5   2 47.7956  6.7884   1
  17   5  -2 38.7505  5.3267   1
 -17   5   2 37.3689  5.4623   2
 -16  -5   2 2.86931 3.07666   1
 -16  -5   2 -2.3846  2.2307   2
  16  -5  -2 0.90723 1.84520   1
  16   5  -2 0.87536 1.39413   1
 -16   5   2 0.62828 2.20492   2
 -15  -5   2 75.9130  7.1038   1
  15  -5  -2 61.4898  5.6430   1
 -15  -5   2 62.1289  6.4289   2
 -15   5   2 59.2336  5.5846   2
  15   5  -2 57.7269  5.3372   1
  14  -5  -2 14.2104  3.2457   1
 -14  -5   2 16.5591  4.0282   1
  14   5  -2 8.58529 2.69331   1
 -14   5   2 11.8094  3.1769   2
 -13  -5   2 31.4169  4.4269   1
  13  -5  -2 26.8431  3.9750   1
  13   5  -2 26.8008  3.8414   1
 -13   5   2 27.2400  3.9202   2
 -12  -5   2 147.432   7.995   1
  12  -5  -2 150.579   7.537   1
  12   5  -2 145.352   7.420   1
 -12   5   2 138.576   7.332   2
 -11  -5   2 -2.0210  1.1268   1
  11  -5  -2 0.14003 1.10486   1
 -11   5   2 -2.2535  1.4727   2
  11   5  -2 -0.0005  1.0341   1
 -10  -5   2 326.858  11.467   1
  10  -5  -2 317.191  11.005   1
  10   5  -2 309.934  10.938   1
 -10   5   2 308.955  11.114   2
  -9  -5   2 -1.9488  1.1866   1
   9  -5  -2 1.26150 1.06385   1
   9   5  -2 1.30470 1.05641   1
  -8  -5   2 444.731  13.353   1
   8  -5  -2 449.011  12.879   1
   8   5  -2 426.169  12.850   1
  -8   5   2 426.385  12.917   2
  -7  -5   2 8.53222 1.84042   1
   7  -5  -2 8.62173 1.64961   1
  -7   5   2 10.0643  1.7396   2
   6  -5  -2 58.8150  3.2538   1
  -6  -5   2 57.1161  3.8494   1
  -6   5   2 64.9478  3.1685   2
  -6   5   2 47.7636  2.9527   3
   5  -5  -2 29.6078  2.1198   1
   5  -5  -2 28.8348  2.0009   3
  -5  -5   2 28.1478  2.7184   3
  -5  -5   2 32.5878  2.7498   1
  -5   5   2 28.2136  1.8285   2
  -5   5   2 24.8125  1.8526   3
   4  -5  -2 122.407   4.181   3
  -4  -5   2 122.842   5.007   1
  -4  -5   2 121.497   5.274   3
   4  -5  -2 117.192   4.307   1
  -4  -5   2 119.852   3.363   5
  -4   5   2 121.457   4.172   3
  -4   5   2 113.081   3.876   2
  -3  -5   2 21.4231  2.3639   3
  -3  -5   2 16.6144  2.1870   1
  -3  -5   2 19.8232  1.2758   5
   3  -5  -2 19.1259  1.3647   3
  -3  -5   2 19.3607  1.8671   2
  -3   5   2 18.5194  1.3099   2
  -3   5   2 19.0468  1.3979   3
   3   5  -2 21.6329  2.0835   3
  -2  -5   2 16.8929  1.5666   2
  -2  -5   2 19.5523  2.1612   1
   2  -5  -2 18.6122  1.3594   3
  -2  -5   2 21.0453  1.5537   5
   2  -5  -2 17.7366  1.2874   4
  -2  -5   2 20.6691  2.2337   3
  -2   5   2 17.0635  1.7768   3
   2   5  -2 19.1877  1.2822   5
  -2   5   2 19.9041  1.1511   2
   2   5  -2 18.3736  2.1798   3
  -1  -5   2 4.16135 0.87015   2
  -1  -5   2 7.14225 1.39030   3
  -1  -5   2 7.65584 1.13324   5
   1  -5  -2 3.09276 0.98683   3
   1  -5  -2 3.87818 0.68231   5
   1   5  -2 4.07555 1.37295   3
  -1   5   2 6.05565 1.13289   3
  -1   5   2 4.34847 0.52885   2
  -1   5   2 2.93217 0.76628   5
   1   5  -2 6.47244 1.02750   5
   0  -5   2 15.4819  2.0412   3
   0  -5   2 15.1701  1.4213   2
   0  -5  -2 12.8681  1.5282   3
   0  -5  -2 13.4648  1.2512   5
   0   5   2 13.0273  1.0132   2
   0   5  -2 13.2184  1.4136   5
   0   5   2 14.0773  1.4884   3
   0   5   2 13.4264  1.2242   5
  -1  -5  -2 514.692  12.455   5
   1  -5   2 468.694  12.929   1
   1  -5   2 484.772  12.895   3
  -1  -5  -2 518.121  12.303   3
   1  -5   2 522.583  12.176   2
   1   5   2 504.129  12.499   2
   1   5   2 517.732  12.324   5
  -1   5  -2 487.950  15.998   4
   2  -5   2 15.0305  1.4748   4
  -2  -5  -2 19.1097  2.0806   1
  -2  -5  -2 17.0388  1.3176   5
   2  -5   2 18.7508  1.7214   3
   2  -5   2 14.0768  1.1242   2
   2  -5   2 15.9085  1.7058   1
  -2   5  -2 15.9600  1.9243   3
   2   5   2 14.1390  1.1069   5
   2   5   2 14.5621  1.5385   2
   3  -5   2 230.426   6.648   2
  -3  -5  -2 246.833   6.556   5
  -3  -5  -2 237.076   7.498   1
   3  -5   2 240.792   7.735   1
   3  -5   2 248.658   7.662   3
   3   5   2 234.354   7.708   2
  -3   5  -2 246.939   7.537   3
   4  -5   2 8.09784 1.23402   2
   4  -5   2 8.16753 1.49413   3
  -4  -5  -2 11.3422  0.8326   5
   4  -5   2 8.84913 1.58282   1
  -4   5  -2 10.1095  1.7255   3
   4   5   2 8.88159 1.56314   1
   4   5   2 9.49891 1.80504   2
   5  -5   2 57.7700  3.0642   2
   5  -5   2 59.5845  3.5371   3
   5  -5   2 56.0161  3.5460   1
   5   5   2 63.6469  3.8837   2
   5   5   2 66.0534  3.6770   1
   6  -5   2 1.71158 0.95035   2
   6  -5   2 0.66060 0.76413   1
   6  -5   2 0.51092 0.77970   3
   6   5   2 0.75204 0.85190   2
   6   5   2 0.22973 0.69957   1
   7  -5   2 88.8416  4.9394   1
   7  -5   2 92.4885  4.6260   2
   7   5   2 99.4955  5.1434   1
   7   5   2 83.4424  5.2768   2
   8  -5   2 29.1224  2.8282   2
   8  -5   2 30.2683  3.1191   1
   8   5   2 28.1697  3.1670   2
   8   5   2 32.0848  3.2089   1
   9  -5   2 365.941  12.196   2
   9  -5   2 357.442  12.377   1
   9   5   2 347.553  12.220   1
   9   5   2 345.687  13.142   2
  10  -5   2 121.784   6.735   1
  10  -5   2 117.290   6.403   2
  10   5   2 107.186   6.864   2
  10   5   2 115.462   6.546   1
  11  -5   2 216.066   9.693   1
  11  -5   2 212.401   9.397   2
  11   5   2 216.814  10.510   2
  11   5   2 209.644   9.569   1
  12  -5   2 150.589   7.968   2
  12  -5   2 146.231   8.136   1
  12   5   2 142.139   7.925   1
  12   5   2 135.289   8.438   2
  13  -5   2 123.626   7.749   1
  13  -5   2 131.857   7.841   2
  13   5   2 133.553   8.665   2
  13   5   2 134.377   7.996   1
  14  -5   2 304.121  13.164   1
  14   5   2 295.938  14.133   2
  14   5   2 310.397  13.178   1
  15  -5   2 41.6933  5.8643   1
  15   5   2 52.0209  5.5656   1
  16  -5   2 379.132  15.749   1
  16   5   2 365.813  15.486   1
  17  -5   2 3.87178 2.66390   1
  17   5   2 4.54366 2.63881   1
  18  -5   2 209.248  11.876   1
  18   5   2 193.693  11.293   1
 -19  -5  -2 3.07925 3.38082   1
  19  -5   2 -0.9461  2.3780   1
  19   5   2 -2.0362  1.3917   1
 -20  -5  -2 75.5522  8.6114   1
  20  -5   2 51.2083  7.7508   1
  20   5   2 67.4892  7.1596   1
 -20  -6   2 11.4610  4.8223   1
 -20  -6   2 13.6721  5.1630   2
 -19  -6   2 2.83514 3.12465   2
 -19  -6   2 -2.4032  2.9007   1
 -18  -6   2 -1.1344  2.5536   2
 -18  -6   2 4.01002 3.60745   1
  17  -6  -2 -1.2711  2.0386   1
 -17  -6   2 0.56075 3.00519   1
 -17  -6   2 3.89812 2.91861   2
 -16  -6   2 46.2035  6.7578   2
 -16  -6   2 37.6043  5.9574   1
  16  -6  -2 45.4626  5.8455   1
 -16   6   2 32.2190  5.0463   2
  15  -6  -2 33.4999  4.9011   1
 -15  -6   2 35.2330  5.6045   2
 -15  -6   2 32.9628  5.4999   1
 -15   6   2 37.7559  5.1078   2
 -14  -6   2 28.2750  4.8711   1
  14  -6  -2 30.3697  4.4217   1
  14   6  -2 31.0731  4.2552   1
 -14   6   2 28.8208  4.3506   2
  13  -6  -2 50.9898  4.7535   1
 -13  -6   2 58.2781  5.6733   1
 -13   6   2 54.0503  4.7290   2
  13   6  -2 47.4768  4.4096   1
 -12  -6   2 7.10456 2.40092   1
  12  -6  -2 7.78298 2.21277   1
 -12   6   2 5.53178 1.88811   2
  12   6  -2 7.01601 2.13274   1
 -11  -6   2 135.244   7.259   1
  11  -6  -2 130.208   6.847   1
 -11   6   2 140.904   6.810   2
  11   6  -2 126.131   6.650   1
 -10  -6   2 13.3418  2.7488   1
  10  -6  -2 7.98047 1.96841   1
  10   6  -2 9.91532 2.19248   1
 -10   6   2 8.90842 2.03246   2
   9  -6  -2 54.0845  3.8959   1
  -9  -6   2 57.5589  4.6021   1
  -9   6   2 53.8082  3.8803   2
  -8  -6   2 28.9848  3.5150   1
   8  -6  -2 37.4756  3.0724   1
  -8   6   2 30.3165  2.9205   2
   7  -6  -2 44.0540  3.1117   1
  -7  -6   2 45.1191  3.8222   3
  -7  -6   2 45.4444  3.6253   1
  -7   6   2 46.2413  3.0321   2
  -6  -6   2 279.034   9.338   1
  -6  -6   2 288.298   9.784   3
   6  -6  -2 269.646   8.640   1
   6  -6  -2 290.138   8.618   3
  -6   6   2 287.786   8.568   3
  -6   6   2 277.796   8.377   2
  -5  -6   2 4.57697 1.54612   1
  -5  -6   2 3.39010 1.44912   3
   5  -6  -2 4.69129 1.09995   1
  -5  -6   2 4.93884 0.66831   5
   5  -6  -2 3.20269 0.92812   3
  -5   6   2 3.66535 0.83845   3
  -5   6   2 2.08481 0.69064   2
  -4  -6   2 103.585   5.028   3
   4  -6  -2 97.3101  3.7956   3
  -4  -6   2 105.485   3.406   5
  -4  -6   2 102.001   4.843   1
   4  -6  -2 90.4468  3.9746   1
  -4  -6   2 98.4602  4.6364   2
  -4   6   2 100.287   3.375   2
  -4   6   2 101.252   3.901   3
  -3  -6   2 4.80948 0.85200   5
  -3  -6   2 4.88359 1.23626   2
   3  -6  -2 4.73895 1.04550   1
   3  -6  -2 4.78948 0.95498   3
  -3  -6   2 5.49329 1.59487   1
  -3  -6   2 2.33675 1.33068   3
   3   6  -2 4.69376 1.36026   3
  -3   6   2 6.23157 0.82297   2
  -3   6   2 5.97421 1.14215   3
   3   6  -2 4.76801 0.57737   5
  -2  -6   2 768.184  19.222   1
  -2  -6   2 838.138  19.720   5
   2  -6  -2 821.254  18.618   3
  -2  -6   2 801.585  19.464   3
   2  -6  -2 794.649  23.543   4
  -2  -6   2 810.079  19.660   2
  -2   6   2 841.599  18.969   5
  -2   6   2 800.796  18.053   2
   2   6  -2 812.071  19.154   5
  -2   6   2 796.491  18.563   3
   2   6  -2 823.873  19.587   3
   1  -6  -2 68.7163  3.1933   3
  -1  -6   2 65.7050  2.8746   2
  -1  -6   2 59.9109  3.4868   1
  -1  -6   2 72.8815  3.2345   5
  -1  -6   2 67.5223  3.6657   3
   1  -6  -2 74.9642  2.6995   5
   1   6  -2 69.8099  3.1353   5
  -1   6   2 76.4791  3.2547   3
  -1   6   2 71.2280  2.3033   2
   1   6  -2 67.8367  3.7457   3
   0  -6  -2 308.634   8.326   3
   0  -6   2 323.681   9.549   3
   0  -6   2 307.284   8.111   2
   0  -6   2 308.788   9.171   1
   0  -6  -2 303.984   8.334   5
   0   6   2 293.528   7.779   2
   0   6   2 300.088   8.163   3
  -1  -6  -2 397.390  10.518   1
   1  -6   2 381.835  11.142   3
   1  -6   2 378.614  11.206   1
  -1  -6  -2 416.164  10.411   5
  -1  -6  -2 409.947  10.443   3
   1  -6   2 377.762   9.832   2
  -1   6  -2 395.919  11.529   3
   1   6   2 408.142  10.182   5
   1   6   2 391.375  10.225   2
  -1   6  -2 384.237  13.293   4
   2  -6   2 32.9844  2.6004   1
  -2  -6  -2 31.4951  1.9174   5
   2  -6   2 31.2319  2.1992   4
   2  -6   2 33.5908  2.4547   3
   2  -6   2 31.2734  1.6175   2
  -2  -6  -2 31.9699  2.6390   1
  -2  -6  -2 31.6118  2.4626   3
   2   6   2 32.2474  2.0965   2
   2   6   2 34.1526  1.7633   5
  -2   6  -2 29.0754  2.6174   3
  -2   6  -2 32.6810  2.8170   4
  -3  -6  -2 15.0917  2.0861   1
   3  -6   2 11.8483  1.1134   2
   3  -6   2 13.9851  1.9520   1
   3  -6   2 15.8749  1.8059   3
  -3  -6  -2 10.7493  1.0778   5
  -3   6  -2 12.1065  1.8222   3
   3   6   2 13.2382  1.8939   2
   3   6   2 13.9474  0.9725   5
   4  -6   2 40.6729  2.8774   3
  -4  -6  -2 42.7974  3.1847   1
  -4  -6  -2 48.0617  2.0838   5
   4  -6   2 38.8565  2.1869   2
   4  -6   2 41.9805  3.0535   1
  -4   6  -2 38.4612  2.9391   3
   4   6   2 39.9268  3.0862   2
   4   6   2 46.9105  2.9597   1
  -5  -6  -2 27.9803  2.8835   1
   5  -6   2 33.5608  2.7032   3
  -5  -6  -2 29.8791  1.6284   5
   5  -6   2 30.6179  2.1731   2
   5  -6   2 32.8209  2.8501   1
   5   6   2 30.9792  3.0320   2
   5   6   2 34.3349  2.7123   1
   6  -6   2 91.5666  4.7807   3
   6  -6   2 90.0277  4.2239   2
  -6  -6  -2 97.8448  3.0479   5
   6  -6   2 88.8649  4.8791   1
   6   6   2 90.6225  5.2159   2
   6   6   2 98.9985  4.9508   1
   7  -6   2 68.2967  4.4194   1
   7  -6   2 68.2086  3.8469   2
   7  -6   2 67.1897  4.2787   3
   7   6   2 66.4595  4.2694   1
   7   6   2 68.2446  4.5759   2
   8  -6   2 295.876  10.708   1
   8  -6   2 292.557  10.043   2
   8   6   2 297.037  10.634   1
   8   6   2 302.838  11.560   2
   9  -6   2 42.0845  3.6150   2
   9  -6   2 36.5775  3.7325   1
   9   6   2 39.7419  4.0602   2
   9   6   2 43.7589  3.9982   1
  10  -6   2 121.785   6.431   2
  10  -6   2 128.628   7.013   1
  10   6   2 113.339   7.209   2
  10   6   2 118.129   6.687   1
  11  -6   2 12.0479  2.6188   2
  11  -6   2 11.4830  2.7824   1
  11   6   2 10.1428  2.8134   2
  11   6   2 12.6800  2.8582   1
  12  -6   2 33.6617  4.5331   1
  12  -6   2 28.9559  4.0807   2
  12   6   2 26.6090  4.3610   2
  12   6   2 28.4545  4.1531   1
  13  -6   2 0.98199 1.87344   2
  13  -6   2 0.78793 1.58673   1
  13   6   2 3.58583 2.04473   1
  13   6   2 1.72146 2.13343   2
  14  -6   2 24.0830  4.2265   1
  14   6   2 37.8658  5.4508   1
  15  -6   2 18.9510  3.7190   1
  15   6   2 19.7309  4.1459   1
  16  -6   2 3.22668 2.26259   1
  16   6   2 5.62652 2.46556   1
  17  -6   2 0.86110 2.07765   1
  17   6   2 1.12410 2.02993   1
  18  -6   2 12.8329  3.7564   1
 -18  -6  -2 8.27438 3.89096   1
  18   6   2 5.23010 2.67274   1
  19  -6   2 0.01779 2.70322   1
 -19  -6  -2 5.04917 3.91158   1
  19   6   2 2.57644 1.87943   1
 -20  -6  -2 9.39971 4.64519   1
  20  -6   2 10.0405  4.3542   1
  20   6   2 9.34460 3.44044   1
 -20  -7   2 3.87508 3.63626   2
 -20  -7   2 3.67531 4.58548   1
 -19  -7   2 4.52812 3.87315   2
 -19  -7   2 0.52173 3.74699   1
 -18  -7   2 34.3066  6.4649   1
 -18  -7   2 36.5779  6.6911   2
 -17  -7   2 24.8124  5.3535   1
 -17  -7   2 22.2806  5.0644   2
  17  -7  -2 24.0777  4.8110   1
 -16  -7   2 35.2963  5.8351   1
  16  -7  -2 30.8514  4.9676   1
 -16  -7   2 40.4151  6.4798   2
 -15  -7   2 28.3034  5.0839   2
  15  -7  -2 22.3913  4.1292   1
 -15  -7   2 25.3370  5.1957   1
 -15   7   2 21.3533  4.0339   2
 -14  -7   2 26.2806  4.9718   1
  14  -7  -2 23.7556  3.9898   1
 -14  -7   2 22.6612  4.6094   2
 -14   7   2 24.3372  3.7653   2
 -13  -7   2 8.91830 3.08080   1
  13  -7  -2 9.01210 2.55105   1
 -13   7   2 8.02283 2.32532   2
 -12  -7   2 3.06797 1.73058   1
  12  -7  -2 -0.0001  1.1850   1
 -12   7   2 0.33665 1.16822   2
 -11  -7   2 25.3068  3.7727   1
  11  -7  -2 24.4846  3.4661   1
 -11   7   2 27.2832  3.0722   2
 -10  -7   2 1.15473 1.94398   1
  10  -7  -2 3.00883 1.63800   1
 -10   7   2 8.77191 1.98517   2
  -9  -7   2 23.6790  3.5338   1
   9  -7  -2 17.8542  2.6884   1
  -9   7   2 24.2100  2.4072   2
  -8  -7   2 72.2913  4.9404   1
   8  -7  -2 60.5559  3.9889   1
  -8  -7   2 65.6431  4.8383   3
  -8   7   2 69.2073  3.9093   2
  -7  -7   2 338.511  11.441   1
  -7  -7   2 351.249   8.403   5
   7  -7  -2 345.637  10.703   1
  -7  -7   2 364.981  11.982   3
  -7   7   2 336.843  10.144   2
  -6  -7   2 99.1297  5.4790   3
  -6  -7   2 106.305   3.394   5
   6  -7  -2 101.321   4.711   1
  -6  -7   2 105.352   5.456   1
   6  -7  -2 103.149   4.532   3
  -6   7   2 91.9916  4.4256   3
  -6   7   2 106.931   4.228   2
   5  -7  -2 136.716   5.413   1
  -5  -7   2 146.483   6.454   3
  -5  -7   2 139.780   6.086   1
   5  -7  -2 137.924   5.113   3
  -5  -7   2 138.222   4.422   5
  -5   7   2 135.511   5.105   3
  -5   7   2 136.594   4.531   2
  -4  -7   2 44.9027  3.4242   3
  -4  -7   2 50.3445  2.3734   5
   4  -7  -2 44.8933  2.9191   1
   4  -7  -2 50.6903  2.7183   3
  -4  -7   2 35.0696  3.4187   1
  -4  -7   2 51.8755  3.3183   2
  -4   7   2 49.2554  2.7338   3
  -4   7   2 49.4283  2.1601   2
  -3  -7   2 138.881   5.864   1
   3  -7  -2 155.964   5.175   3
  -3  -7   2 146.464   5.633   2
  -3  -7   2 153.290   6.087   3
   3  -7  -2 136.467   5.414   1
  -3  -7   2 156.960   5.144   5
   3   7  -2 148.682   4.343   5
  -3   7   2 156.753   4.076   2
   3   7  -2 140.579   5.837   3
  -3   7   2 136.165   5.478   3
  -2  -7   2 1957.82   44.22   2
  -2  -7   2 1938.86   42.78   3
  -2  -7   2 2005.13   44.86   5
   2  -7  -2 1774.09   42.78   1
   2  -7  -2 1933.45   55.01   4
   2  -7  -2 1895.99   42.02   3
  -2  -7   2 1897.95   42.74   1
   2   7  -2 1949.30   42.90   3
  -2   7   2 1986.08   41.87   3
  -2   7   2 2032.01   42.32   2
   2   7  -2 2024.53   44.36   5
   1  -7  -2 7.50387 1.50645   1
   1  -7  -2 8.67571 1.51806   3
  -1  -7   2 6.73009 1.57418   1
  -1  -7   2 8.20453 1.35982   5
  -1  -7   2 6.55908 1.59421   3
   1  -7  -2 8.37648 1.06883   5
  -1  -7   2 8.77759 1.27665   2
  -1   7   2 8.54773 1.53330   3
  -1   7   2 7.06363 0.66957   2
   0  -7  -2 304.569   8.480   5
   0  -7  -2 285.640   8.659   1
   0  -7  -2 308.055   8.597   3
   0  -7   2 316.331   9.759   3
   0  -7   2 302.744   8.042   2
   0  -7   2 299.958   9.394   1
   0   7   2 300.238   8.385   3
   0   7   2 293.970   7.799   2
  -1  -7  -2 60.5998  3.5405   1
   1  -7   2 54.8144  2.5295   2
  -1  -7  -2 61.7360  2.8756   5
   1  -7   2 57.1653  3.6200   3
   1  -7   2 57.7613  3.7686   1
  -1  -7  -2 59.7887  3.3113   3
   1   7   2 56.4539  3.0809   3
   1   7   2 59.0792  2.6613   2
  -1   7  -2 57.0753  3.8497   3
   2  -7   2 96.7337  4.7809   1
   2  -7   2 93.4191  4.5291   4
  -2  -7  -2 103.623   3.949   5
   2  -7   2 102.135   3.358   2
   2  -7   2 99.7429  4.7268   3
  -2  -7  -2 103.656   4.711   1
  -2  -7  -2 111.669   4.775   3
   2   7   2 106.625   3.693   5
  -2   7  -2 100.038   5.234   4
  -2   7  -2 100.410   5.123   3
   2   7   2 110.351   4.314   2
   3  -7   2 0.02863 0.41429   2
  -3  -7  -2 0.38601 1.04254   3
  -3  -7  -2 0.01816 1.07697   1
   3  -7   2 0.27417 0.58166   1
   3  -7   2 0.29705 0.57353   3
  -3  -7  -2 -0.3582  0.5228   5
   3   7   2 1.27131 0.71192   2
  -3   7  -2 0.69921 1.08906   3
   3   7   2 0.72291 0.47249   5
  -4  -7  -2 63.0764  3.9618   1
   4  -7   2 61.9797  3.9308   1
   4  -7   2 62.8816  3.7657   3
   4  -7   2 58.0532  2.6686   2
  -4  -7  -2 64.9491  2.7545   5
   4   7   2 58.5622  3.6704   2
  -5  -7  -2 6.99797 1.91715   1
   5  -7   2 6.32435 1.19163   2
   5  -7   2 6.64840 1.64215   1
   5  -7   2 6.19981 1.53409   3
  -5  -7  -2 6.94746 1.04702   5
   5   7   2 9.76903 2.07034   2
  -6  -7  -2 159.927   4.895   5
   6  -7   2 163.946   6.970   1
  -6  -7  -2 150.213   6.739   1
   6  -7   2 148.153   6.542   3
   6  -7   2 160.125   5.805   2
   6   7   2 149.233   7.093   2
  -7  -7  -2 7.47761 2.15585   1
   7  -7   2 11.1425  2.1755   1
   7  -7   2 10.2612  1.8190   2
   7  -7   2 10.0379  2.0986   3
   7   7   2 5.52913 2.16909   2
   7   7   2 6.77438 1.63887   1
   8  -7   2 90.4047  5.2542   3
   8  -7   2 74.7694  4.9940   1
   8  -7   2 78.9048  4.4961   2
   8   7   2 70.7914  4.7774   1
   8   7   2 75.0292  5.2545   2
   9  -7   2 23.3073  2.8241   2
   9  -7   2 18.4380  3.0535   1
   9   7   2 25.2898  3.9290   2
   9   7   2 25.0815  3.4276   1
  10  -7   2 53.0997  4.1953   2
  10  -7   2 59.9552  4.8265   1
  10   7   2 51.5360  4.9548   2
  10   7   2 51.6944  4.4828   1
  11  -7   2 114.275   6.969   1
  11  -7   2 109.631   6.326   2
  11   7   2 108.332   6.695   1
  11   7   2 105.692   7.360   2
  12  -7   2 10.3520  2.6315   2
  12  -7   2 14.2953  3.0783   1
  12   7   2 12.3040  3.0551   1
  12   7   2 9.72180 2.91087   2
  13  -7   2 98.6270  6.9555   1
  13  -7   2 88.1961  6.2925   2
  13   7   2 91.1067  7.2371   2
  13   7   2 83.4183  6.4301   1
  14  -7   2 34.9867  5.1990   1
  14   7   2 41.6124  5.8387   1
  15  -7   2 144.481   8.959   1
 -15  -7  -2 155.284  10.026   1
  15   7   2 143.709   9.062   1
  16  -7   2 27.8802  4.9380   1
 -16  -7  -2 21.8111  5.2379   1
  16   7   2 27.4066  5.0147   1
  17  -7   2 59.2245  6.4556   1
 -17  -7  -2 70.4565  7.7698   1
  17   7   2 72.9809  6.6385   1
 -18  -7  -2 46.4072  7.7068   1
  18  -7   2 36.2229  5.9627   1
  18   7   2 48.0246  6.8124   1
 -19  -7  -2 37.3703  7.1400   1
  19  -7   2 36.5733  6.5148   1
  20  -7   2 44.7708  7.3478   1
 -20  -7  -2 36.9897  7.6046   1
 -20  -8   2 5.78848 4.70808   1
 -20  -8   2 3.79321 3.59980   2
 -19  -8   2 52.9401  8.3824   1
 -19  -8   2 27.6308  6.2083   2
 -18  -8   2 1.73473 3.46668   1
 -18  -8   2 1.55795 2.58191   2
 -17  -8   2 24.0052  5.5228   1
 -17  -8   2 24.2661  5.3571   2
  17  -8  -2 26.9469  4.8905   1
 -16  -8   2 1.07636 2.38959   2
 -16  -8   2 -0.8343  2.8484   1
  16  -8  -2 -1.1480  1.7717   1
 -16  -8   2 1.20350 2.68064   3
 -15  -8   2 33.1670  5.7410   2
 -15  -8   2 29.6731  5.2932   1
 -15  -8   2 34.6321  5.7802   3
  15  -8  -2 32.7132  4.8228   1
  14  -8  -2 4.21398 2.12871   1
 -14  -8   2 2.52781 2.18061   2
 -14  -8   2 5.90988 2.83185   3
 -14  -8   2 4.45344 3.03755   1
 -14   8   2 5.95346 1.87239   2
  13  -8  -2 0.34338 1.28211   1
 -13  -8   2 2.60184 2.26614   3
 -13  -8   2 2.17670 1.67671   1
 -13   8   2 2.27363 1.45394   2
  12  -8  -2 131.086   7.241   1
 -12  -8   2 135.964   8.227   3
 -12  -8   2 140.404   7.959   1
 -12   8   2 128.050   6.618   2
  11  -8  -2 2.90553 1.58483   1
 -11  -8   2 -0.6476  1.9822   3
 -11  -8   2 6.51907 2.53974   1
 -11   8   2 2.94617 1.59351   2
 -10  -8   2 327.129  12.794   3
 -10  -8   2 360.406  13.037   1
  10  -8  -2 336.462  11.819   1
 -10   8   2 340.532  11.302   2
  -9  -8   2 24.6804  3.7884   3
  -9  -8   2 21.1706  3.4532   1
   9  -8  -2 20.2627  2.9970   1
  -9   8   2 25.2425  2.4822   2
  -8  -8   2 477.955  15.426   3
   8  -8  -2 476.800  14.176   1
  -8  -8   2 487.313  11.818   5
  -8  -8   2 488.992  15.169   1
  -8   8   2 478.459  13.465   2
   7  -8  -2 274.737   9.309   1
  -7  -8   2 279.475   7.524   5
  -7  -8   2 285.969  10.555   3
   7  -8  -2 280.083   9.062   3
  -7  -8   2 264.569  10.000   1
  -7   8   2 268.101   8.329   2
  -6  -8   2 176.801   7.803   3
  -6  -8   2 186.361   5.638   5
   6  -8  -2 179.943   6.829   1
   6  -8  -2 176.336   6.467   3
  -6  -8   2 186.563   7.693   1
  -6   8   2 171.654   5.666   2
  -6   8   2 177.132   6.607   3
  -5  -8   2 462.618  13.631   1
   5  -8  -2 451.637  12.767   1
  -5  -8   2 459.955  13.824   3
   5  -8  -2 441.743  12.113   3
  -5  -8   2 465.855  12.021   5
  -5   8   2 456.173  12.377   3
  -5   8   2 442.620  11.300   2
   4  -8  -2 0.13942 0.58111   3
  -4  -8   2 -0.7201  0.4910   5
   4  -8  -2 0.16536 0.68760   1
  -4  -8   2 0.08177 1.26674   3
  -4  -8   2 0.64596 1.50404   1
  -4  -8   2 0.18826 0.98908   2
  -4   8   2 0.79250 0.79933   2
  -3  -8   2 1646.33   37.98   2
   3  -8  -2 1724.97   35.78   3
  -3  -8   2 1636.62   36.96   3
  -3  -8   2 1701.90   38.01   5
   3  -8  -2 1509.92   36.38   1
  -3  -8   2 1572.22   36.75   1
   3   8  -2 1644.98   36.85   5
  -3   8   2 1501.67   35.90   3
  -2  -8   2 81.9416  4.3554   3
  -2  -8   2 77.1756  3.5829   2
   2  -8  -2 72.4674  3.9415   4
  -2  -8   2 69.5450  4.1322   1
   2  -8  -2 66.9934  3.7558   3
  -2  -8   2 78.2010  3.6650   5
   2  -8  -2 65.2927  4.0376   1
  -2   8   2 79.5943  3.8688   3
   1  -8  -2 1248.45   27.61   5
  -1  -8   2 1199.08   28.38   5
   1  -8  -2 1177.92   27.19   1
  -1  -8   2 1106.78   27.15   2
   1  -8  -2 1219.02   27.01   3
  -1  -8   2 1120.65   27.33   1
  -1  -8   2 1178.25   27.61   3
  -1   8   2 1183.22   26.57   3
  -1   8   2 1154.50   26.17   2
   0  -8  -2 31.5301  2.5581   3
   0  -8   2 31.2962  2.9696   1
   0  -8   2 29.3321  1.9060   2
   0  -8  -2 31.5189  2.1427   5
   0  -8  -2 30.3186  2.6668   1
   0  -8   2 27.2148  2.7824   3
   0   8   2 31.2692  2.6077   3
   0   8  -2 33.7663  3.1455   3
   0   8   2 32.9285  1.6717   2
  -1  -8  -2 353.380  10.464   1
   1  -8   2 373.671  11.520   3
   1  -8   2 363.425  11.498   1
  -1  -8  -2 362.026  10.148   5
  -1  -8  -2 378.473  10.463   3
   1  -8   2 351.327   9.409   2
  -1   8  -2 340.628  11.216   3
   1   8   2 362.403   9.792   2
   1   8   2 374.457  10.223   3
   2  -8   2 12.8653  2.1166   1
  -2  -8  -2 13.2216  2.0827   3
  -2  -8  -2 10.7711  1.5535   5
   2  -8   2 10.9073  1.9470   3
  -2  -8  -2 14.1468  2.1619   1
   2  -8   2 10.0760  1.0098   2
  -2   8  -2 15.8988  2.6493   3
  -2   8  -2 13.6853  2.4375   4
   2   8   2 12.5166  1.3526   2
   3  -8   2 4.13116 0.90512   4
   3  -8   2 2.63443 1.11941   3
  -3  -8  -2 4.96592 1.54638   3
   3  -8   2 2.22401 1.10794   1
  -3  -8  -2 4.03375 1.53479   1
  -3  -8  -2 3.90420 1.00865   5
   3  -8   2 2.87893 0.70209   2
   3   8   2 1.51108 1.03026   2
   3   8   2 3.23521 0.77324   5
   4  -8   2 0.86519 0.54859   2
  -4  -8  -2 1.77100 1.35447   1
  -4  -8  -2 1.65012 0.63414   5
   4  -8   2 -0.8243  0.5503   3
  -4  -8  -2 -0.0072  1.1578   3
   4  -8   2 -0.1041  0.8574   1
   4   8   2 1.50060 0.94869   2
  -5  -8  -2 29.7567  3.4248   1
   5  -8   2 24.4856  2.5656   3
  -5  -8  -2 30.6241  1.9739   5
   5  -8   2 24.2462  2.7552   1
   5  -8   2 26.6099  1.9537   2
   5   8   2 29.6167  2.8328   2
   6  -8   2 1.73970 0.89620   2
   6  -8   2 0.63684 1.00398   3
  -6  -8  -2 -0.9198  0.7081   5
   6  -8   2 2.41527 1.24681   1
  -6  -8  -2 0.37969 1.38575   1
   6   8   2 3.74899 1.80126   2
  -7  -8  -2 230.279   9.158   1
   7  -8   2 211.124   8.577   3
   7  -8   2 219.217   7.629   2
  -7  -8  -2 231.564   6.641   5
   7  -8   2 229.001   9.052   1
   7   8   2 212.115   9.314   2
  -8  -8  -2 -0.2240  2.0482   1
   8  -8   2 0.49127 0.97135   1
   8  -8   2 0.22659 1.06539   2
   8  -8   2 -0.8156  0.9102   3
   8   8   2 0.44488 1.05764   1
   8   8   2 1.37201 1.79358   2
  -9  -8  -2 361.040  13.246   1
   9  -8   2 367.203  12.882   1
   9  -8   2 362.460  11.767   2
   9   8   2 344.809  12.350   1
   9   8   2 339.469  13.409   2
  10  -8   2 0.80484 1.34012   2
  10  -8   2 1.19264 1.32227   1
 -10  -8  -2 1.28820 2.61000   1
  10   8   2 2.55099 1.72921   2
  10   8   2 1.00736 1.29038   1
  11  -8   2 128.553   6.826   2
  11  -8   2 131.059   7.576   1
 -11  -8  -2 131.495   8.301   1
  11   8   2 133.988   7.486   1
  11   8   2 132.163   8.238   2
  12  -8   2 66.8278  5.6040   1
  12  -8   2 68.7757  5.1826   2
 -12  -8  -2 74.9194  6.3131   1
  12   8   2 70.6209  5.6372   1
  12   8   2 64.7334  6.1078   2
 -13  -8  -2 35.7211  5.4393   1
  13  -8   2 32.9408  4.7721   1
  13   8   2 32.8146  4.8534   1
  13   8   2 29.9778  4.8274   2
  14  -8   2 37.5703  5.3040   1
 -14  -8  -2 45.8580  6.4531   1
  14   8   2 38.3021  5.4443   1
 -15  -8  -2 7.16219 3.43751   1
  15  -8   2 6.10213 2.19231   1
  15   8   2 4.56909 3.04385   1
  16  -8   2 10.3613  3.1121   1
 -16  -8  -2 12.5783  4.2944   1
  16   8   2 11.4504  3.2960   1
  17  -8   2 11.1344  3.5637   1
 -17  -8  -2 12.9156  4.4792   1
 -18  -8  -2 2.30488 3.73328   1
  18  -8   2 2.58446 2.51980   1
  19  -8   2 8.71396 4.06955   1
 -19  -8  -2 4.20748 4.44321   1
 -20  -9   2 17.9027  5.7696   1
 -20  -9   2 15.5303  5.3644   2
 -19  -9   2 2.97510 3.35151   2
 -19  -9   2 6.58898 4.46756   1
 -18  -9   2 1.77175 2.35676   2
 -18  -9   2 2.27455 3.52809   1
 -17  -9   2 54.3073  7.8690   2
 -17  -9   2 57.0126  7.8095   1
 -16  -9   2 50.0352  7.0696   1
  16  -9  -2 44.1456  5.8710   1
 -16  -9   2 47.1681  7.0658   2
  15  -9  -2 102.199   7.237   1
 -15  -9   2 91.8876  8.1970   3
 -15  -9   2 96.2484  8.2258   2
 -15  -9   2 109.731   8.666   1
 -14  -9   2 182.891  10.493   3
 -14  -9   2 164.852  10.427   2
 -14  -9   2 195.644  10.704   1
  14  -9  -2 166.576   9.066   1
 -13  -9   2 58.5693  5.7658   3
 -13  -9   2 65.6717  5.7878   1
  13  -9  -2 45.6389  4.7009   1
 -12  -9   2 128.076   8.022   3
  12  -9  -2 113.038   6.810   1
 -12  -9   2 131.139   7.682   1
 -12   9   2 114.307   6.266   2
 -11  -9   2 11.1289  3.1030   3
  11  -9  -2 7.72174 2.31296   1
 -11  -9   2 8.98214 2.79435   1
 -11   9   2 8.81930 1.91194   2
 -10  -9   2 55.7312  5.4763   1
  10  -9  -2 51.0523  4.3818   1
 -10  -9   2 62.5995  5.5281   3
 -10   9   2 59.2687  3.8087   2
  -9  -9   2 175.397   8.614   1
   9  -9  -2 170.436   7.627   1
  -9  -9   2 178.918   8.811   3
  -9   9   2 177.067   6.853   2
  -8  -9   2 25.9867  1.6541   5
  -8  -9   2 21.3590  3.5032   3
   8  -9  -2 24.0383  3.1233   1
   8  -9  -2 22.0101  2.4171   3
  -8  -9   2 21.3727  3.5873   1
  -8   9   2 23.7721  2.2302   2
   7  -9  -2 599.592  16.308   3
   7  -9  -2 617.142  16.982   1
  -7  -9   2 615.292  17.856   1
  -7  -9   2 627.258  18.416   3
  -7  -9   2 624.268  15.557   5
  -7   9   2 606.754  15.607   2
   6  -9  -2 66.8928  3.7997   3
  -6  -9   2 78.4032  5.2487   3
  -6  -9   2 87.0293  5.2681   1
   6  -9  -2 74.9791  4.3538   1
  -6  -9   2 77.5468  3.4675   5
  -6   9   2 74.3657  3.1157   2
   5  -9  -2 891.394  21.538   3
  -5  -9   2 902.697  23.701   2
  -5  -9   2 897.287  22.088   5
   5  -9  -2 901.159  22.360   1
  -5  -9   2 890.907  23.335   3
  -5  -9   2 883.301  23.081   1
  -5   9   2 911.052  22.160   3
  -5   9   2 872.830  20.520   2
   4  -9  -2 13.8563  2.1684   1
   4  -9  -2 10.4489  1.7065   3
  -4  -9   2 9.92597 1.49773   5
  -4  -9   2 12.2011  2.0831   2
  -4  -9   2 9.85631 2.42912   1
  -4  -9   2 12.0350  2.3866   3
  -4   9   2 14.1035  2.1682   3
   4   9  -2 10.8493  0.9644   5
  -3  -9   2 80.9975  3.8995   5
   3  -9  -2 77.6580  3.7570   4
   3  -9  -2 80.5246  3.6313   4
  -3  -9   2 86.2861  4.8497   3
   3  -9  -2 86.7954  4.1376   3
  -3  -9   2 84.1535  4.8912   1
   3  -9  -2 82.2353  4.5263   1
  -3  -9   2 85.3309  4.2285   2
  -3   9   2 84.4332  4.2272   3
   3   9  -2 84.9751  3.3535   5
  -2  -9   2 4.43232 1.17028   2
  -2  -9   2 3.52554 1.20224   5
   2  -9  -2 5.45305 1.46211   4
  -2  -9   2 4.28892 1.55724   3
   2  -9  -2 2.25055 1.25847   1
   2  -9  -2 3.74885 1.32413   3
  -2  -9   2 5.69407 1.59704   1
  -2   9   2 4.53420 1.39553   3
  -1  -9   2 58.2634  3.8409   3
  -1  -9   2 52.0609  3.1297   5
   1  -9  -2 57.1836  3.6382   1
   1  -9  -2 59.2318  3.5781   3
   1  -9  -2 61.8357  2.8929   5
  -1  -9   2 58.4007  2.8862   2
  -1  -9   2 62.8781  3.8500   1
  -1   9   2 54.3998  2.1722   2
  -1   9   2 64.6177  3.5660   3
   0  -9  -2 281.846   8.791   3
   0  -9   2 271.725   7.730   2
   0  -9   2 279.275   9.773   3
   0  -9  -2 275.599   8.867   1
   0  -9  -2 300.773   8.569   5
   0  -9   2 282.628   9.587   1
   0   9   2 281.094   8.645   3
   0   9   2 280.530   7.616   2
   1  -9   2 57.9870  4.1610   1
  -1  -9  -2 57.5170  3.7681   1
  -1  -9  -2 55.8844  3.5232   3
   1  -9   2 58.4513  4.1140   3
   1  -9   2 56.5840  2.6844   2
  -1  -9  -2 57.9589  3.1898   5
   1   9   2 53.6205  3.3937   3
   1   9   2 53.1581  2.6825   2
  -2  -9  -2 407.130  11.587   3
  -2  -9  -2 394.076  11.030   5
   2  -9   2 361.244  11.960   1
   2  -9   2 353.799  11.724   3
  -2  -9  -2 379.055  11.492   1
   2  -9   2 392.952   9.639   2
   2   9   2 396.025  10.992   2
  -3  -9  -2 202.810   6.547   5
   3  -9   2 182.321   7.683   1
  -3  -9  -2 211.176   7.751   3
  -3  -9  -2 178.271   7.307   1
   3  -9   2 188.004   6.998   4
   3  -9   2 191.431   7.584   3
   3  -9   2 193.487   5.402   2
   3   9   2 197.475   5.923   5
   3   9   2 186.875   6.905   2
  -3   9  -2 177.212   8.196   4
   4  -9   2 166.334   5.100   2
  -4  -9  -2 165.856   7.162   1
  -4  -9  -2 172.827   5.947   5
   4  -9   2 184.107   7.366   3
   4  -9   2 166.489   7.328   1
  -4  -9  -2 170.014   7.182   3
   4   9   2 168.384   6.904   2
   4   9   2 178.215   5.053   5
  -5  -9  -2 267.165   9.809   3
   5  -9   2 276.639   7.831   2
  -5  -9  -2 278.996   8.227   5
   5  -9   2 283.664   9.892   3
   5  -9   2 284.224  10.192   1
  -5  -9  -2 261.241   9.742   1
   5   9   2 258.064   9.661   2
   6  -9   2 15.3255  1.6885   2
   6  -9   2 17.2946  2.8961   1
  -6  -9  -2 15.2799  2.9851   1
  -6  -9  -2 18.0546  1.7458   5
   6  -9   2 19.4535  2.9273   3
   6   9   2 11.1270  2.2234   2
   7  -9   2 120.520   5.097   2
   7  -9   2 137.315   6.906   1
   7  -9   2 121.468   6.310   3
  -7  -9  -2 122.216   6.724   1
  -7  -9  -2 131.780   4.682   5
   7   9   2 120.491   6.764   2
   8  -9   2 94.9612  4.8394   2
  -8  -9  -2 107.665   4.034   5
   8  -9   2 93.1836  5.6657   3
  -8  -9  -2 109.469   6.951   1
   8  -9   2 104.844   6.208   1
   8   9   2 96.3009  6.4232   2
  -9  -9  -2 10.9289  1.1416   5
  -9  -9  -2 11.6515  3.4042   1
   9  -9   2 10.8057  2.4968   1
   9  -9   2 13.0311  2.3297   2
   9  -9   2 5.55433 1.86422   3
   9   9   2 3.29384 2.66806   2
  10  -9   2 102.269   5.642   2
  10  -9   2 111.909   6.733   1
 -10  -9  -2 102.133   7.400   1
  10   9   2 97.5117  6.8512   2
  11  -9   2 2.75281 1.72884   1
  11  -9   2 0.22095 1.44223   2
 -11  -9  -2 -2.5848  2.3733   1
  11   9   2 -0.6129  1.2365   1
  11   9   2 0.67618 1.80171   2
  12  -9   2 125.904   6.949   2
 -12  -9  -2 134.291   8.328   1
  12  -9   2 115.750   7.505   1
  12   9   2 116.806   8.146   2
  12   9   2 120.791   7.316   1
 -13  -9  -2 12.2616  3.4241   1
  13  -9   2 7.04962 2.53806   1
  13   9   2 6.87834 2.53215   1
 -14  -9  -2 29.3510  5.4604   1
  14  -9   2 36.3570  5.2495   1
  15  -9   2 20.5987  4.2056   1
 -15  -9  -2 18.9170  4.8031   1
 -16  -9  -2 5.77223 3.36942   1
  16  -9   2 3.12512 2.43672   1
  17  -9   2 60.9652  6.3628   1
 -17  -9  -2 60.8687  8.5257   1
  18  -9   2 0.78859 2.94808   1
 -18  -9  -2 11.4426  4.9344   1
  19  -9   2 71.2772  7.8957   1
 -19  -9  -2 65.7990  9.4706   1
 -19 -10   2 3.56733 4.33242   1
 -19 -10   2 7.32424 4.20042   2
 -18 -10   2 50.0889  7.7893   2
 -18 -10   2 60.4162  8.3877   1
 -17 -10   2 -1.2101  2.8002   2
 -17 -10   2 4.94460 3.73059   1
  16 -10  -2 26.6652  4.5506   1
 -16 -10   2 26.1804  5.6391   2
 -16 -10   2 23.1948  5.3462   1
 -15 -10   2 5.80192 3.12623   2
 -15 -10   2 2.32109 3.13050   3
  15 -10  -2 5.65967 2.39423   1
 -15 -10   2 3.59463 3.03475   1
 -14 -10   2 0.23324 2.63113   3
 -14 -10   2 5.93318 3.00986   2
 -14 -10   2 -1.0278  2.5806   1
  14 -10  -2 4.59079 2.49987   1
 -13 -10   2 34.5611  5.4873   2
 -13 -10   2 26.8745  4.7662   3
 -13 -10   2 35.5107  5.1696   1
  13 -10  -2 24.2264  3.9691   1
  12 -10  -2 16.7390  3.3906   1
 -12 -10   2 18.3314  4.0199   3
 -12 -10   2 17.2329  3.5986   1
 -11 -10   2 107.653   7.487   3
  11 -10  -2 112.785   6.654   1
 -11 -10   2 128.777   7.791   1
 -11  10   2 116.859   5.690   2
 -10 -10   2 85.5160  6.7446   1
 -10 -10   2 92.5923  6.7268   3
  10 -10  -2 78.5222  5.3533   1
 -10  10   2 87.8311  4.7455   2
  -9 -10   2 282.069  11.533   1
  -9 -10   2 279.017  11.718   3
  -9 -10   2 292.779   8.428   5
   9 -10  -2 269.679  10.413   1
  -9  10   2 285.876   9.166   2
  -8 -10   2 42.1052  4.5684   3
  -8 -10   2 47.8764  5.0057   1
   8 -10  -2 44.1611  3.7727   1
   8 -10  -2 41.6140  3.3422   3
  -8 -10   2 49.3382  2.6485   5
  -8  10   2 41.3678  2.7579   2
  -7 -10   2 168.756   5.802   5
   7 -10  -2 159.472   7.009   1
  -7 -10   2 156.572   7.833   1
   7 -10  -2 162.990   6.619   3
  -7 -10   2 148.119   7.823   3
  -7  10   2 162.557   5.414   2
  -6 -10   2 100.755   4.291   5
  -6 -10   2 100.262   6.059   3
   6 -10  -2 87.7711  4.5085   3
  -6 -10   2 80.2433  5.6747   1
   6 -10  -2 84.8273  4.9011   1
  -6  10   2 97.9673  3.4779   2
  -5 -10   2 80.3501  4.8105   2
  -5 -10   2 80.5770  5.2841   3
  -5 -10   2 82.3044  3.8472   5
  -5 -10   2 76.7369  5.4885   1
   5 -10  -2 76.3292  4.5288   1
   5 -10  -2 73.8544  4.0414   3
  -5  10   2 73.0104  2.7945   2
   4 -10  -2 258.397   9.176   1
  -4 -10   2 273.286   8.631   5
   4 -10  -2 278.696   8.677   3
  -4 -10   2 247.138   9.478   1
  -4 -10   2 255.239   9.644   3
  -4 -10   2 260.949   9.100   2
   4  10  -2 264.519   7.124   5
  -4  10   2 229.955   8.832   3
  -3 -10   2 2.43049 1.52890   3
   3 -10  -2 2.40020 1.22634   1
  -3 -10   2 0.99026 1.56547   1
   3 -10  -2 2.99021 1.08391   3
   3 -10  -2 2.06536 0.94591   4
  -3 -10   2 2.98152 1.15204   2
   3 -10  -2 2.31467 0.99184   4
  -3 -10   2 4.37025 1.04976   5
  -2 -10   2 889.964  22.817   1
   2 -10  -2 906.242  23.372   1
  -2 -10   2 912.905  22.466   2
  -2 -10   2 918.475  23.140   3
  -2 -10   2 940.978  23.227   5
   2 -10  -2 877.691  22.786   3
   2 -10  -2 898.741  28.062   4
  -2  10   2 951.961  22.350   3
  -1 -10   2 13.7992  1.9508   5
  -1 -10   2 17.9230  2.6207   1
   1 -10  -2 17.3941  1.6936   5
   1 -10  -2 17.1691  2.4541   1
  -1 -10   2 13.3603  1.5785   2
   1 -10  -2 17.5916  2.4948   3
  -1 -10   2 14.4360  2.3695   3
  -1  10   2 15.5137  1.2487   2
  -1  10   2 17.2557  2.3028   3
   0 -10  -2 808.045  21.107   1
   0 -10   2 846.063  22.047   1
   0 -10  -2 874.036  21.368   5
   0 -10   2 836.068  20.168   2
   0 -10   2 870.388  22.473   3
   0 -10  -2 869.583  21.066   3
   0  10   2 854.216  20.828   3
   0  10   2 854.743  20.113   2
   1 -10   2 37.5044  2.2733   2
  -1 -10  -2 39.3680  3.4256   1
   1 -10   2 36.2856  3.5040   3
  -1 -10  -2 39.8701  3.2527   3
  -1 -10  -2 48.7266  2.9777   5
   1 -10   2 32.5831  3.4564   1
   1  10   2 44.3113  2.4067   2
  -2 -10  -2 545.850  15.294   3
   2 -10   2 571.375  13.346   2
   2 -10   2 525.418  15.737   3
  -2 -10  -2 560.653  15.074   5
   2 -10   2 538.418  16.174   1
   2  10   2 569.113  14.855   2
   3 -10   2 118.082   5.946   3
   3 -10   2 125.892   3.847   2
  -3 -10  -2 127.243   6.070   3
   3 -10   2 115.283   6.159   1
   3 -10   2 116.616   5.363   4
  -3 -10  -2 135.869   5.214   5
  -3 -10  -2 128.750   6.207   1
   3  10   2 128.904   5.459   2
  -3  10  -2 117.474   6.584   4
   4 -10   2 -0.2375  0.8563   3
   4 -10   2 0.21290 0.80940   1
   4 -10   2 0.56245 0.55636   2
  -4 -10  -2 -1.5081  1.2646   1
  -4 -10  -2 1.32490 1.41222   3
   4  10   2 0.67981 0.60223   5
   4  10   2 0.08589 0.72273   2
  -5 -10  -2 169.464   7.571   3
   5 -10   2 162.743   5.267   2
  -5 -10  -2 174.114   6.058   5
  -5 -10  -2 162.993   7.538   1
   5 -10   2 169.361   7.759   1
   5 -10   2 166.315   7.403   3
   5  10   2 170.772   7.316   2
  -6 -10  -2 100.538   6.210   1
   6 -10   2 105.462   5.816   3
   6 -10   2 103.804   6.021   1
  -6 -10  -2 111.235   4.617   5
   6 -10   2 102.740   4.159   2
  -6 -10  -2 114.270   6.281   3
   6  10   2 102.380   5.696   2
   7 -10   2 194.776   8.421   3
  -7 -10  -2 199.818   6.643   5
   7 -10   2 201.795   6.840   2
   7 -10   2 207.136   8.977   1
  -7 -10  -2 189.616   8.763   3
  -7 -10  -2 180.330   8.672   1
   7  10   2 201.523   8.823   2
   8 -10   2 135.657   7.322   1
  -8 -10  -2 141.677   5.195   5
  -8 -10  -2 143.538   7.924   1
   8 -10   2 132.296   6.886   3
   8 -10   2 141.542   5.803   2
   8  10   2 128.233   7.461   2
  -9 -10  -2 71.0606  6.6837   1
  -9 -10  -2 78.9900  3.5847   5
   9 -10   2 79.3763  5.3115   3
   9 -10   2 70.5902  5.3953   1
   9 -10   2 72.7041  4.3405   2
   9  10   2 60.8664  5.6021   2
  10 -10   2 26.4163  2.9152   2
  10 -10   2 28.6990  4.2048   1
 -10 -10  -2 29.3002  4.9664   1
  10  10   2 22.8698  3.9326   2
  11 -10   2 10.8322  2.3356   2
  11 -10   2 6.84394 2.36399   1
 -11 -10  -2 4.36851 3.40073   1
  11  10   2 7.47684 2.59742   2
 -12 -10  -2 3.15399 2.65154   1
  12 -10   2 -1.1237  1.1502   1
  12  10   2 3.60380 2.34271   2
  13 -10   2 53.9726  5.4399   1
 -13 -10  -2 62.7137  6.4072   1
 -14 -10  -2 8.16930 3.43357   1
  14 -10   2 2.71568 2.16628   1
  15 -10   2 44.5172  6.1429   1
 -15 -10  -2 50.1594  7.3255   1
 -16 -10  -2 2.44813 3.27165   1
  16 -10   2 1.52408 2.22827   1
 -17 -10  -2 20.4259  5.6367   1
  17 -10   2 19.9464  4.4261   1
  18 -10   2 4.00118 2.87674   1
 -18 -10  -2 2.58022 4.06063   1
  19 -10   2 3.89351 3.24906   1
 -19 -10  -2 -1.3361  3.7985   1
 -19 -11   2 3.43828 3.46352   2
 -19 -11   2 2.26057 4.11369   1
 -18 -11   2 8.78712 4.24982   2
 -18 -11   2 4.14674 4.39138   1
 -17 -11   2 1.94596 3.60838   1
 -17 -11   2 1.18615 2.86743   2
  16 -11  -2 31.5477  4.8679   1
 -16 -11   2 40.9372  6.9857   1
 -16 -11   2 27.4368  5.6571   2
 -15 -11   2 27.2703  5.5586   1
  15 -11  -2 22.5182  4.1842   1
 -15 -11   2 21.9888  5.0024   2
 -14 -11   2 19.8663  4.8205   2
 -14 -11   2 20.8360  4.6593   3
  14 -11  -2 20.8624  3.8880   1
 -14 -11   2 17.2967  4.6340   1
 -13 -11   2 168.756   9.635   1
 -13 -11   2 173.723  10.343   2
  13 -11  -2 162.999   8.755   1
 -13 -11   2 154.050   9.770   3
  12 -11  -2 8.34551 2.50417   1
 -12 -11   2 12.9091  3.4367   3
 -12 -11   2 17.0250  3.6818   1
 -12 -11   2 12.4487  3.2121   2
 -11 -11   2 172.020   9.425   1
 -11 -11   2 149.139   9.000   3
  11 -11  -2 161.051   8.175   1
  10 -11  -2 99.9018  6.1962   1
 -10 -11   2 110.176   7.491   3
 -10 -11   2 121.434   7.732   1
   9 -11  -2 152.314   7.063   3
  -9 -11   2 162.954   8.778   1
  -9 -11   2 143.594   8.411   3
  -9 -11   2 158.978   5.831   5
   9 -11  -2 151.996   7.455   1
  -9  11   2 153.121   5.825   2
  -8 -11   2 779.650  19.467   5
   8 -11  -2 709.665  19.769   3
  -8 -11   2 733.934  22.099   3
  -8 -11   2 752.993  21.870   1
   8 -11  -2 760.966  20.829   1
  -8  11   2 750.617  18.637   2
  -7 -11   2 171.450   8.583   3
   7 -11  -2 164.280   6.913   3
  -7 -11   2 162.817   8.256   1
   7 -11  -2 169.667   7.525   1
  -7 -11   2 177.837   6.371   5
  -7  11   2 174.246   5.518   2
  -6 -11   2 949.552  23.409   5
  -6 -11   2 900.833  24.487   1
   6 -11  -2 932.666  23.819   1
  -6 -11   2 901.743  24.832   2
  -6 -11   2 928.300  24.921   3
   6 -11  -2 908.185  22.759   3
  -6  11   2 844.410  20.841   2
   5 -11  -2 78.0486  4.2798   3
  -5 -11   2 68.9258  4.5841   2
  -5 -11   2 67.2629  5.0608   3
   5 -11  -2 80.0759  4.8195   1
  -5 -11   2 73.7244  5.6265   1
  -5 -11   2 80.9468  4.0381   5
  -4 -11   2 667.850  18.433   2
  -4 -11   2 680.312  18.098   5
   4 -11  -2 643.795  18.275   1
  -4 -11   2 656.215  18.725   1
  -4 -11   2 644.223  18.753   3
   4 -11  -2 676.125  17.608   3
   4  11  -2 678.867  16.408   5
   3 -11  -2 39.4046  3.0798   3
  -3 -11   2 37.4566  3.6529   3
   3 -11  -2 36.3768  3.4752   1
  -3 -11   2 38.7010  2.9625   2
   3 -11  -2 35.7767  2.7643   4
   3 -11  -2 41.4970  2.9376   4
  -3 -11   2 40.1064  4.1854   1
  -3 -11   2 38.7896  2.7820   5
   2 -11  -2 189.398   7.965   1
  -2 -11   2 186.765   7.037   5
   2 -11  -2 183.150   8.125   4
  -2 -11   2 185.375   7.699   3
  -2 -11   2 172.488   7.410   1
  -2 -11   2 183.297   6.503   2
   2 -11  -2 176.809   7.501   3
   1 -11  -2 176.259   7.364   1
  -1 -11   2 171.746   6.000   2
   1 -11  -2 193.305   6.351   5
  -1 -11   2 178.677   7.579   1
  -1 -11   2 190.386   7.007   5
   1 -11  -2 182.916   7.396   3
  -1 -11   2 181.618   7.652   3
  -1  11   2 193.755   5.238   2
   0 -11  -2 107.476   5.539   1
   0 -11   2 115.271   6.118   3
   0 -11  -2 113.017   5.482   3
   0 -11   2 106.810   4.105   2
   0 -11  -2 117.559   4.893   5
   0 -11   2 107.534   5.910   1
   0  11   2 119.664   4.192   2
   1 -11   2 324.570   8.897   2
   1 -11   2 326.876  11.582   3
  -1 -11  -2 311.766  10.543   1
  -1 -11  -2 320.990   9.935   5
   1 -11   2 328.193  11.616   1
  -1 -11  -2 306.684  10.285   3
   1  11   2 313.923   9.239   2
  -2 -11  -2 27.5475  2.5597   5
   2 -11   2 27.9963  2.9781   3
  -2 -11  -2 22.5218  3.1281   1
  -2 -11  -2 24.3562  3.0789   3
   2 -11   2 26.7592  1.6090   2
   2 -11   2 26.7204  3.0833   1
   2  11   2 23.2669  2.0561   2
   3 -11   2 206.820   8.560   4
  -3 -11  -2 241.105   7.956   5
   3 -11   2 228.305   6.065   2
  -3 -11  -2 229.160   8.917   1
  -3 -11  -2 240.361   8.966   3
   3 -11   2 222.273   8.920   3
   3 -11   2 221.083   9.131   1
   3  11   2 230.537   8.038   2
  -4 -11  -2 80.2663  5.0671   3
   4 -11   2 74.1967  2.6842   2
   4 -11   2 75.8030  4.8485   3
  -4 -11  -2 71.1309  5.0474   1
   4 -11   2 65.6508  4.8282   1
  -4 -11  -2 74.5153  3.8039   5
  -4  11  -2 66.2873  5.0110   4
   4  11   2 71.1351  4.2135   2
   4  11   2 73.2308  3.1985   5
  -5 -11  -2 26.3412  3.6716   1
   5 -11   2 34.4490  3.5838   1
  -5 -11  -2 30.8036  3.9228   3
  -5 -11  -2 31.3575  2.3111   5
   5 -11   2 34.1418  3.3183   3
   5 -11   2 29.4178  1.7898   2
   5  11   2 30.0345  2.8674   2
  -6 -11  -2 34.2829  3.7557   3
   6 -11   2 35.7578  2.2194   2
   6 -11   2 39.2738  3.9249   1
   6 -11   2 43.2582  3.8519   3
  -6 -11  -2 36.5549  2.7987   5
  -6 -11  -2 34.2582  4.2221   1
   6  11   2 33.8742  3.2437   2
  -7 -11  -2 12.0242  2.7351   3
   7 -11   2 7.00486 1.46268   2
   7 -11   2 8.29186 2.09954   3
  -7 -11  -2 5.00849 2.57189   1
  -7 -11  -2 12.3965  1.3796   5
   7 -11   2 9.54445 2.38442   1
   7  11   2 7.55005 2.02510   2
  -8 -11  -2 1.15449 0.78372   5
   8 -11   2 1.96307 1.36495   1
   8 -11   2 3.87271 1.51319   3
  -8 -11  -2 4.17950 2.13011   3
   8 -11   2 1.42591 1.15013   2
  -8 -11  -2 5.24798 2.46723   1
   8  11   2 0.50637 1.05073   2
  -9 -11  -2 25.6552  2.1305   5
   9 -11   2 20.0590  3.5440   1
  -9 -11  -2 22.1102  3.7687   3
  -9 -11  -2 25.8760  4.6159   1
   9 -11   2 20.5554  3.2899   3
   9 -11   2 20.4531  2.4104   2
   9  11   2 30.2111  4.3101   2
 -10 -11  -2 10.8432  3.9347   1
  10 -11   2 8.69787 2.06504   2
  10 -11   2 6.07545 1.95153   3
  10 -11   2 6.97892 2.35225   1
  10  11   2 6.11685 2.47405   2
 -11 -11  -2 62.6564  6.9966   1
  11 -11   2 61.3585  5.4702   1
  11  11   2 63.1493  5.7344   2
  12 -11   2 28.4207  4.7495   1
 -12 -11  -2 32.7045  5.4027   1
  13 -11   2 8.90301 2.86996   1
 -13 -11  -2 8.92696 3.59330   1
  14 -11   2 14.3587  3.5428   1
 -14 -11  -2 15.3449  4.3251   1
 -15 -11  -2 3.36734 3.18507   1
  15 -11   2 4.31505 2.15328   1
  16 -11   2 -0.6671  1.7552   1
 -16 -11  -2 -0.9743  2.8664   1
 -17 -11  -2 11.3749  4.8750   1
  17 -11   2 12.9763  3.8184   1
 -18 -11  -2 0.31140 3.70531   1
  18 -11   2 -1.8544  2.2049   1
 -19 -11  -2 29.7121  7.1377   1
  19 -11   2 20.8279  5.3419   1
 -19 -12   2 9.07046 4.42654   2
 -19 -12   2 12.3303  5.2783   1
 -18 -12   2 6.84081 4.04157   1
 -18 -12   2 -4.8931  2.7658   2
 -17 -12   2 3.48629 3.74770   1
 -17 -12   2 4.73502 3.56436   2
 -16 -12   2 15.3479  4.9695   1
 -16 -12   2 7.64952 4.09057   2
  15 -12  -2 1.98004 2.18337   1
 -15 -12   2 3.77988 2.35399   2
 -15 -12   2 2.03779 3.20955   1
 -14 -12   2 18.2318  4.4207   2
 -14 -12   2 17.6363  4.6205   1
  14 -12  -2 19.5552  3.8655   1
 -14 -12   2 18.1189  4.6921   3
  13 -12  -2 1.21461 1.62414   1
 -13 -12   2 4.07777 2.80452   3
 -13 -12   2 1.76599 2.30489   2
 -13 -12   2 -0.6754  2.1072   1
 -12 -12   2 35.1778  5.3225   2
 -12 -12   2 42.0745  5.8424   1
  12 -12  -2 35.7571  4.8127   1
 -12 -12   2 37.6732  5.6392   3
 -11 -12   2 1.14166 2.03881   2
 -11 -12   2 0.78044 2.33993   3
 -11 -12   2 7.39083 3.13171   1
  11 -12  -2 4.09438 1.94512   1
 -10 -12   2 95.5784  7.2669   3
 -10 -12   2 108.364   7.476   1
  10 -12  -2 92.4433  6.1324   1
 -10 -12   2 103.651   7.112   2
  -9 -12   2 5.45855 2.93453   1
  -9 -12   2 -0.9981  2.0782   3
  -9 -12   2 -0.5117  1.3643   2
   9 -12  -2 1.56114 1.03420   3
   9 -12  -2 0.46045 1.21380   1
  -8 -12   2 160.438   6.199   5
  -8 -12   2 142.792   8.222   1
  -8 -12   2 153.494   8.113   2
   8 -12  -2 149.817   7.455   1
  -8 -12   2 142.803   8.336   3
   8 -12  -2 152.105   6.890   3
   7 -12  -2 0.26411 0.95109   1
  -7 -12   2 0.98192 2.00602   3
  -7 -12   2 5.75988 2.54248   1
  -7 -12   2 -0.9339  1.4306   2
   7 -12  -2 -0.1825  0.6906   3
  -6 -12   2 37.4028  3.0660   5
  -6 -12   2 39.4571  4.9060   1
   6 -12  -2 36.3764  3.5878   1
  -6 -12   2 31.9759  3.4537   2
  -6 -12   2 35.5420  4.4747   3
   6 -12  -2 37.4303  3.1246   3
   5 -12  -2 32.9766  3.9836   1
   5 -12  -2 32.9418  2.9142   3
  -5 -12   2 31.8165  4.1252   3
  -5 -12   2 36.5789  2.9135   5
  -5 -12   2 33.9656  3.3290   2
  -5 -12   2 33.3728  4.4712   1
   5  12  -2 31.5372  1.5621   5
  -4 -12   2 8.35533 2.62934   1
  -4 -12   2 10.9517  2.0202   5
   4 -12  -2 6.25986 1.85437   1
  -4 -12   2 10.2639  2.0408   2
   4 -12  -2 10.0273  1.9237   3
  -4 -12   2 7.90914 2.40776   3
   4  12  -2 9.94556 1.36832   5
  -3 -12   2 165.314   7.657   3
   3 -12  -2 153.528   6.749   3
   3 -12  -2 165.012   7.039   4
  -3 -12   2 161.484   7.504   1
   3 -12  -2 166.544   7.157   4
  -3 -12   2 168.844   6.660   2
   3 -12  -2 155.930   7.505   1
  -3 -12   2 170.865   6.795   5
   2 -12  -2 3.59095 1.58705   3
  -2 -12   2 3.82208 1.64607   1
  -2 -12   2 3.12507 1.10424   2
  -2 -12   2 0.98608 0.98654   5
  -2 -12   2 1.63331 1.31104   3
   2 -12  -2 0.98789 1.13620   1
   1 -12  -2 150.207   6.897   1
  -1 -12   2 142.501   6.912   1
  -1 -12   2 153.403   7.191   3
  -1 -12   2 164.662   6.561   5
  -1 -12   2 148.242   5.486   2
   1 -12  -2 161.717   7.040   3
   1 -12  -2 166.809   5.924   5
   0 -12  -2 1.84014 1.35474   1
   0 -12  -2 3.08961 1.15954   5
   0 -12  -2 1.61401 1.45855   3
   0 -12   2 2.80048 0.93712   2
   0 -12   2 2.23537 1.38702   1
   0 -12   2 2.34323 1.51872   3
   0  12   2 3.51678 0.99730   2
  -1 -12  -2 37.3150  2.9678   5
  -1 -12  -2 37.7194  3.7368   1
  -1 -12  -2 39.2398  3.5159   3
   1 -12   2 36.6955  3.8017   3
   1 -12   2 39.3535  2.4791   2
   1 -12   2 50.2413  4.2949   1
   1  12   2 41.0562  2.6865   2
  -2 -12  -2 2.77498 1.17405   5
  -2 -12  -2 3.18953 1.67389   1
   2 -12   2 1.35022 1.17814   3
   2 -12   2 1.23954 0.63041   2
   2 -12   2 2.22049 1.34612   1
  -2 -12  -2 2.09276 1.67735   3
   2  12   2 3.96514 1.29775   2
  -3 -12  -2 24.9070  2.5079   5
  -3 -12  -2 25.4794  3.5525   1
   3 -12   2 26.1517  3.6549   1
  -3 -12  -2 21.1599  3.2003   3
   3 -12   2 18.3348  2.7426   4
   3 -12   2 21.4369  1.3036   2
   3 -12   2 24.9324  3.3345   3
   3  12   2 26.7041  2.3707   2
  -4 -12  -2 49.8647  3.4186   5
   4 -12   2 46.0254  4.1170   1
  -4 -12  -2 49.3648  4.4535   1
  -4 -12  -2 51.9407  4.3549   3
   4 -12   2 54.1275  4.1918   3
   4 -12   2 47.5721  1.9822   2
   4  12   2 52.7693  3.4988   2
   5 -12   2 10.3319  1.1028   2
   5 -12   2 8.93353 2.14516   3
  -5 -12  -2 6.41382 2.38814   3
   5 -12   2 11.0606  2.5976   1
  -5 -12  -2 12.3130  2.8293   1
  -5 -12  -2 9.11882 1.78405   5
   5  12   2 7.56700 0.98472   5
   5  12   2 7.98692 1.70764   2
  -6 -12  -2 1.07717 1.05514   5
   6 -12   2 0.08239 0.65944   2
   6 -12   2 0.62936 1.21247   3
  -6 -12  -2 -0.9451  1.8317   1
   6 -12   2 2.48006 1.44291   1
  -6 -12  -2 1.44786 1.61547   3
   6  12   2 1.16046 0.95218   2
   7 -12   2 2.00539 1.52748   1
   7 -12   2 1.12567 0.91654   2
  -7 -12  -2 4.06336 2.21308   3
  -7 -12  -2 3.14393 2.32111   1
  -7 -12  -2 5.59899 1.20299   5
   7 -12   2 1.39858 1.17541   3
   7  12   2 2.20632 1.07643   2
  -8 -12  -2 23.5431  2.1206   5
  -8 -12  -2 12.8831  3.0402   3
  -8 -12  -2 10.9161  2.9842   1
   8 -12   2 21.4178  3.7167   1
   8 -12   2 18.6263  3.1339   3
   8  12   2 19.5258  3.4943   2
  -9 -12  -2 -2.7440  2.4658   1
   9 -12   2 -0.4905  1.1540   1
  -9 -12  -2 -1.7108  1.9385   3
   9 -12   2 1.66315 1.08978   3
   9  12   2 2.51222 1.51865   2
 -10 -12  -2 17.2973  3.8489   3
 -10 -12  -2 10.6557  3.9624   1
  10 -12   2 32.1335  4.8229   1
  10 -12   2 18.1485  3.1611   3
  10  12   2 14.9562  3.4566   2
  11 -12   2 -0.1134  1.3814   1
 -11 -12  -2 8.56095 3.81976   1
 -11 -12  -2 -1.9129  1.4607   3
  11  12   2 1.36105 1.76042   2
 -12 -12  -2 9.93830 3.77749   1
 -12 -12  -2 2.83080 2.47049   3
  12 -12   2 3.65256 2.11499   1
 -13 -12  -2 1.64870 2.40441   3
  13 -12   2 -0.1446  1.6528   1
 -13 -12  -2 1.33482 2.96384   1
 -14 -12  -2 11.3189  3.5367   3
  14 -12   2 8.69141 2.76960   1
 -14 -12  -2 8.34735 3.85313   1
  15 -12   2 -0.7384  1.8659   1
 -15 -12  -2 0.19664 2.77380   1
 -16 -12  -2 -1.8803  2.7460   1
  16 -12   2 -0.6719  1.4544   1
  17 -12   2 -3.3998  2.1838   1
 -17 -12  -2 0.29968 3.46066   1
  18 -12   2 4.39603 3.25962   1
 -18 -12  -2 0.52342 3.91696   1
  19 -12   2 3.11578 2.23348   1
 -19 -12  -2 -2.1985  3.9539   1
 -19 -13   2 26.0805  6.8085   2
 -19 -13   2 30.1428  7.2415   1
 -18 -13   2 -4.7583  3.6161   1
 -18 -13   2 5.67280 3.86007   2
 -17 -13   2 1.48026 3.51671   2
 -17 -13   2 -2.7884  3.2454   1
 -16 -13   2 3.80235 2.80565   2
 -16 -13   2 0.59055 3.37789   1
 -15 -13   2 0.83262 3.01803   1
  15 -13  -2 1.07178 2.13144   1
 -15 -13   2 0.53363 2.47785   2
 -14 -13   2 14.1564  4.0877   2
  14 -13  -2 12.4075  3.3081   1
 -14 -13   2 10.5561  4.1336   3
 -14 -13   2 9.61402 4.00991   1
 -13 -13   2 63.5332  6.5685   2
 -13 -13   2 72.8779  7.3013   3
 -13 -13   2 71.0501  7.3162   1
  13 -13  -2 70.1029  6.1479   1
 -12 -13   2 18.9187  4.4039   3
 -12 -13   2 14.0157  3.8939   2
 -12 -13   2 19.8057  4.2787   1
  12 -13  -2 16.4662  3.3707   1
 -11 -13   2 141.393   8.872   2
 -11 -13   2 146.474   9.141   3
  11 -13  -2 134.837   7.784   1
 -11 -13   2 149.266   9.108   1
 -10 -13   2 33.2697  5.3066   1
 -10 -13   2 35.5781  5.3758   3
  10 -13  -2 33.4843  3.6638   3
  10 -13  -2 36.6197  4.6391   1
 -10 -13   2 25.3232  4.3540   2
  -9 -13   2 403.962  15.247   2
  -9 -13   2 412.176  15.631   3
  -9 -13   2 415.533  15.388   1
   9 -13  -2 399.083  13.329   3
   9 -13  -2 384.005  13.872   1
  -9 -13   2 404.205  12.507   5
  -8 -13   2 221.575  10.448   1
  -8 -13   2 201.026   7.959   5
   8 -13  -2 202.687   8.410   3
  -8 -13   2 198.594   9.589   2
  -8 -13   2 188.150   9.878   3
   8 -13  -2 205.044   9.079   1
  -7 -13   2 606.791  17.166   5
  -7 -13   2 581.987  18.863   1
   7 -13  -2 587.742  17.907   1
  -7 -13   2 584.992  19.077   3
   7 -13  -2 586.285  16.909   3
  -7 -13   2 604.037  18.792   2
   6 -13  -2 272.665   9.795   3
  -6 -13   2 270.915  10.635   2
  -6 -13   2 267.641  11.510   1
  -6 -13   2 268.869  11.344   3
  -6 -13   2 279.195   9.785   5
   6 -13  -2 270.782  10.569   1
  -5 -13   2 488.000  16.297   1
  -5 -13   2 508.000  15.760   2
   5 -13  -2 530.270  15.198   3
  -5 -13   2 514.007  15.337   5
  -5 -13   2 492.614  16.392   3
   5 -13  -2 518.526  16.033   1
   5  13  -2 508.590  12.682   5
   4 -13  -2 493.130  16.015   1
  -4 -13   2 522.884  16.540   1
  -4 -13   2 524.753  15.576   5
  -4 -13   2 521.831  16.569   3
  -4 -13   2 545.331  15.740   2
   4 -13  -2 538.519  15.494   3
   3 -13  -2 257.417   9.696   3
  -3 -13   2 276.122   9.642   5
   3 -13  -2 263.532  10.633   1
   3 -13  -2 274.811  10.573   4
  -3 -13   2 264.344  10.454   3
   3 -13  -2 278.368  10.512   4
  -3 -13   2 278.516   9.326   2
  -3 -13   2 271.064  10.407   1
   2 -13  -2 497.548  15.507   3
  -2 -13   2 481.265  15.284   1
  -2 -13   2 522.953  14.978   5
  -2 -13   2 507.594  15.634   3
   2 -13  -2 487.158  15.820   1
  -2 -13   2 495.729  13.840   2
  -1 -13   2 200.940   8.652   3
   1 -13  -2 196.566   8.429   1
  -1 -13   2 195.225   8.506   1
   1 -13  -2 215.104   8.675   3
   1 -13  -2 212.672   7.247   5
  -1 -13   2 199.570   6.748   2
  -1 -13   2 206.803   7.825   5
   0 -13  -2 112.814   6.111   1
   0 -13  -2 112.130   5.100   5
   0 -13   2 119.843   6.559   1
   0 -13  -2 113.125   5.932   3
   0 -13   2 109.039   6.439   3
   0 -13   2 117.505   4.408   2
   1 -13   2 133.000   4.884   2
  -1 -13  -2 139.558   6.711   3
   1 -13   2 136.371   7.380   1
  -1 -13  -2 133.642   6.761   1
  -1 -13  -2 136.778   5.892   5
   1 -13   2 132.070   7.212   3
   1  13   2 141.875   5.354   2
   2 -13   2 2.83359 1.49687   1
  -2 -13  -2 4.79422 1.46984   5
  -2 -13  -2 6.30320 2.10715   3
   2 -13   2 3.16448 0.79382   2
   2 -13   2 3.13815 1.44171   3
  -2 -13  -2 6.89921 2.11559   1
   2  13   2 6.26578 1.57082   2
  -3 -13  -2 100.296   5.869   3
   3 -13   2 90.2241  5.9437   1
  -3 -13  -2 95.8620  6.0009   1
   3 -13   2 85.4710  5.6109   3
  -3 -13  -2 94.3537  4.9505   5
   3 -13   2 88.7324  5.2822   4
   3  13   2 102.013   4.957   2
   4 -13   2 47.6644  3.0190   4
   4 -13   2 44.9786  4.2783   1
  -4 -13  -2 49.0965  4.7529   1
  -4 -13  -2 52.2719  4.6034   3
   4 -13   2 47.5979  3.0625   4
   4 -13   2 51.6932  4.3517   3
  -4 -13  -2 49.9255  3.5903   5
   4  13   2 52.3019  3.5419   2
   5 -13   2 23.3708  3.8129   1
  -5 -13  -2 21.5597  3.6104   3
  -5 -13  -2 14.8567  2.3196   5
   5 -13   2 21.4468  3.3504   3
  -5 -13  -2 20.9578  3.6506   1
  -5  13  -2 23.8787  3.9991   4
   5  13   2 21.3116  2.3248   2
   5  13   2 17.4984  1.5362   5
  -6 -13  -2 26.4618  4.2770   1
  -6 -13  -2 27.1741  4.2071   3
   6 -13   2 30.4829  4.3153   1
  -6 -13  -2 28.5904  2.8922   5
   6 -13   2 32.3901  4.1910   3
   6  13   2 26.1554  2.8181   2
   7 -13   2 15.2085  3.2727   1
  -7 -13  -2 14.9891  3.6913   1
   7 -13   2 15.2490  2.8744   3
  -7 -13  -2 12.3670  2.1411   5
  -7 -13  -2 8.70828 2.78012   3
   7  13   2 14.3342  2.8408   2
  -8 -13  -2 8.96521 3.09110   1
  -8 -13  -2 8.14640 2.78235   3
   8 -13   2 5.79942 1.92710   3
  -8 -13  -2 8.94121 2.00107   5
   8 -13   2 7.30378 2.33731   1
   8  13   2 3.97247 1.69376   2
  -9 -13  -2 6.36085 1.81379   5
  -9 -13  -2 4.87356 2.92710   1
   9 -13   2 7.65767 2.07675   3
   9 -13   2 8.92032 2.55298   1
   9  13   2 4.40893 2.10334   2
 -10 -13  -2 6.11016 2.82593   3
  10 -13   2 7.67020 2.49090   1
 -10 -13  -2 4.66377 3.50590   1
  10 -13   2 5.30600 1.97387   3
  10  13   2 6.56263 2.34982   2
 -11 -13  -2 8.78994 3.06058   3
  11 -13   2 5.85832 2.58046   1
 -11 -13  -2 -0.4860  3.1767   1
  11 -13   2 2.68477 1.77644   3
 -12 -13  -2 0.23453 2.40138   1
 -12 -13  -2 4.38018 2.59121   3
  12 -13   2 0.86657 1.66191   1
 -13 -13  -2 42.6333  6.3379   3
 -13 -13  -2 49.0333  7.0216   1
  13 -13   2 39.8848  5.7750   1
  14 -13   2 1.26934 1.69296   1
 -14 -13  -2 -0.5188  2.9340   1
  15 -13   2 8.99190 3.32405   1
 -15 -13  -2 14.2214  4.9347   1
 -16 -13  -2 3.31673 3.51586   1
  16 -13   2 2.54223 2.23684   1
  17 -13   2 27.1613  5.6382   1
 -17 -13  -2 34.2308  7.0595   1
 -18 -13  -2 -2.0979  3.7966   1
  18 -13   2 2.39649 3.17401   1
 -18 -14   2 17.0304  5.8426   1
 -18 -14   2 21.2641  5.5106   2
 -17 -14   2 1.29410 3.42219   2
 -17 -14   2 7.81785 4.80015   1
 -16 -14   2 27.8172  6.3019   1
 -16 -14   2 28.3737  6.1131   2
 -15 -14   2 31.1162  6.2364   1
  15 -14  -2 28.9865  4.8966   1
 -15 -14   2 21.6849  5.4929   2
 -14 -14   2 12.0492  4.4185   1
 -14 -14   2 14.5404  4.5146   2
  14 -14  -2 13.8671  3.3558   1
 -13 -14   2 16.4974  4.7928   3
  13 -14  -2 22.1846  4.0782   1
 -13 -14   2 24.5686  5.0923   2
 -13 -14   2 24.1362  5.2422   1
 -12 -14   2 -2.5760  2.2415   3
 -12 -14   2 4.42300 3.16440   1
 -12 -14   2 4.35256 2.56684   2
  12 -14  -2 2.43770 1.82698   1
 -11 -14   2 1.20015 2.40849   3
  11 -14  -2 1.12541 1.68582   1
 -11 -14   2 0.57006 2.11482   2
 -11 -14   2 -3.8381  2.0777   1
 -10 -14   2 0.75315 1.46324   5
  10 -14  -2 2.32055 1.76216   1
 -10 -14   2 1.85570 2.54201   3
 -10 -14   2 1.87238 2.18805   2
  10 -14  -2 0.53674 1.38973   3
   9 -14  -2 59.5467  4.7099   3
  -9 -14   2 69.8698  4.7218   5
  -9 -14   2 67.5485  6.2851   3
  -9 -14   2 76.5966  6.5688   1
   9 -14  -2 72.1250  5.6293   1
  -9 -14   2 73.8692  6.1587   2
   8 -14  -2 33.0597  3.3017   3
  -8 -14   2 41.9039  5.5294   1
  -8 -14   2 32.7835  3.4324   5
  -8 -14   2 36.5808  4.3043   2
   8 -14  -2 32.7813  4.3314   1
  -8 -14   2 41.1514  5.5632   3
  -7 -14   2 7.91087 3.35858   1
   7 -14  -2 3.39159 1.79523   1
   7 -14  -2 1.22660 1.22064   3
  -7 -14   2 1.85598 2.38919   3
  -7 -14   2 -0.1870  1.2482   5
  -7 -14   2 5.73674 2.19440   2
  -6 -14   2 26.9934  3.7832   2
   6 -14  -2 22.7217  3.6455   1
  -6 -14   2 22.7644  4.3426   1
   6 -14  -2 26.3583  2.8142   3
  -6 -14   2 20.8508  3.0073   5
  -6 -14   2 29.2252  4.4728   3
   5 -14  -2 5.84250 1.68682   3
  -5 -14   2 6.82471 2.84245   3
  -5 -14   2 6.86772 2.99213   1
  -5 -14   2 6.10787 1.88575   5
   5 -14  -2 8.71160 2.32627   1
  -5 -14   2 5.76259 1.92411   2
   5  14  -2 7.31923 1.18185   5
  -4 -14   2 34.5217  3.2356   5
   4 -14  -2 33.5434  4.2536   1
   4 -14  -2 29.7116  2.2966   4
  -4 -14   2 31.1512  4.0985   3
  -4 -14   2 37.3538  3.3113   2
   4 -14  -2 32.6766  3.0873   3
  -4 -14   2 33.9051  4.3819   1
   3 -14  -2 2.52342 1.53223   4
  -3 -14   2 3.33801 1.51952   5
   3 -14  -2 2.80553 1.58183   4
  -3 -14   2 1.49505 1.45277   1
   3 -14  -2 6.56363 1.81361   3
  -3 -14   2 3.52146 1.69289   3
  -3 -14   2 1.79908 1.31457   2
   3 -14  -2 5.07574 1.94835   1
   2 -14  -2 88.1511  5.5650   3
  -2 -14   2 76.5011  4.5942   5
  -2 -14   2 81.6964  4.2021   2
   2 -14  -2 83.6465  5.7945   1
  -2 -14   2 79.8922  5.4419   3
  -2 -14   2 80.4723  5.6983   1
  -1 -14   2 11.0633  2.0332   5
  -1 -14   2 9.84825 1.67657   2
   1 -14  -2 13.5714  2.6538   3
  -1 -14   2 9.58847 2.35808   1
   1 -14  -2 8.54031 2.30763   1
  -1 -14   2 11.5400  2.6350   3
   0 -14  -2 60.1541  4.6518   1
   0 -14   2 62.7698  3.2034   2
   0 -14  -2 64.8620  4.6890   3
   0 -14   2 60.2773  4.8910   1
   0 -14   2 64.1959  5.0911   3
   0 -14  -2 64.3814  3.8432   5
  -1 -14  -2 1.34478 1.02330   5
  -1 -14  -2 -0.0833  1.3527   3
  -1 -14  -2 -0.8374  1.2350   1
   1 -14   2 0.49223 1.29031   3
   1 -14   2 0.07071 0.76046   2
   1 -14   2 0.03646 1.03948   1
   2 -14   2 181.984   8.667   3
   2 -14   2 186.030   9.004   1
  -2 -14  -2 185.105   8.285   3
  -2 -14  -2 191.552   8.617   1
  -2 -14  -2 178.279   7.429   5
   2  14   2 193.416   7.155   2
  -3 -14  -2 5.71111 2.25951   3
  -3 -14  -2 6.29459 1.75955   5
   3 -14   2 7.43690 2.03449   4
   3 -14   2 7.07894 2.22223   1
   3 -14   2 5.43881 1.95657   3
  -3 -14  -2 8.34175 2.51106   1
  -4 -14  -2 26.0290  2.8851   5
  -4 -14  -2 26.1865  3.8841   3
  -4 -14  -2 24.5266  3.8262   1
   4 -14   2 33.5682  4.5352   1
   4 -14   2 23.6303  2.4943   4
   4 -14   2 24.8388  3.7359   3
   4  14   2 22.8738  2.6779   2
   5 -14   2 1.37812 1.41119   3
  -5 -14  -2 -0.2089  1.3113   5
   5 -14   2 0.81660 1.36964   1
  -5 -14  -2 -0.0056  2.0644   1
  -5 -14  -2 2.63281 2.03549   3
   5  14   2 -0.3970  0.9458   2
   6 -14   2 76.1583  5.9799   1
  -6 -14  -2 73.4829  6.0079   3
  -6 -14  -2 80.6970  4.7634   5
   6 -14   2 80.9061  5.6586   3
  -6 -14  -2 77.5589  6.2748   1
   6  14   2 75.9334  5.0557   2
  -7 -14  -2 -0.0938  2.1607   3
  -7 -14  -2 2.51647 2.40035   1
   7 -14   2 0.37506 1.32343   1
   7 -14   2 -1.4523  0.7887   3
  -7 -14  -2 1.95338 1.37107   5
   7  14   2 3.25259 1.34467   2
   8 -14   2 72.4187  5.9782   1
  -8 -14  -2 62.7699  5.9657   3
  -8 -14  -2 59.0742  6.1885   1
  -8 -14  -2 63.3817  4.2234   5
   8 -14   2 67.4260  5.2722   3
   8  14   2 66.0773  5.2456   2
  -9 -14  -2 31.9790  5.0628   1
   9 -14   2 30.0319  4.1522   3
  -9 -14  -2 27.6605  4.5711   3
  -9 -14  -2 27.4616  2.9109   5
   9 -14   2 24.2921  4.2629   1
   9  14   2 31.9919  4.5931   2
 -10 -14  -2 41.7731  6.1391   1
  10 -14   2 44.5311  5.8407   1
  10 -14   2 41.3723  4.2547   3
 -10 -14  -2 38.3861  5.5303   3
 -10 -14  -2 46.2416  3.6786   5
  11 -14   2 74.2041  6.4138   1
 -11 -14  -2 56.7344  7.1785   1
  11 -14   2 68.6843  5.7065   3
 -11 -14  -2 59.5457  6.2840   3
 -12 -14  -2 3.78975 2.91970   3
 -12 -14  -2 8.17527 3.70244   1
  12 -14   2 6.84785 2.61782   1
 -13 -14  -2 33.8234  5.9720   3
  13 -14   2 41.0146  6.0466   1
 -13 -14  -2 44.9339  6.8430   1
  14 -14   2 1.31911 1.97968   1
 -14 -14  -2 0.82296 2.99370   1
  15 -14   2 38.2851  5.9572   1
 -15 -14  -2 25.3959  6.1434   1
  16 -14   2 3.27340 2.20061   1
 -16 -14  -2 8.83171 4.69876   1
  17 -14   2 2.57571 3.00988   1
 -17 -14  -2 3.00633 4.06176   1
 -18 -14  -2 6.80194 5.12272   1
  18 -14   2 8.99271 3.58068   1
 -18 -15   2 7.84525 4.15229   2
 -18 -15   2 6.66455 4.30000   1
 -17 -15   2 2.04766 2.56621   2
 -17 -15   2 -2.7901  3.4613   1
 -16 -15   2 1.66951 2.74819   2
 -16 -15   2 0.54887 3.59089   1
 -15 -15   2 3.57191 3.67596   1
 -15 -15   2 2.87865 2.64974   2
 -14 -15   2 80.1550  7.9032   1
 -14 -15   2 65.3004  7.0627   2
  14 -15  -2 69.1266  6.5652   1
  13 -15  -2 10.8085  3.3067   1
 -13 -15   2 8.67163 4.03747   3
 -13 -15   2 13.9782  4.0975   1
 -13 -15   2 7.94854 3.54392   2
  12 -15  -2 180.171   9.627   1
 -12 -15   2 165.416  10.591   3
 -12 -15   2 186.134  10.897   1
 -12 -15   2 170.760  10.547   2
 -11 -15   2 -0.3306  2.3233   1
 -11 -15   2 8.22710 3.37848   3
  11 -15  -2 7.69853 2.42810   1
 -11 -15   2 11.3947  3.4609   2
 -10 -15   2 187.495  10.451   1
 -10 -15   2 181.112  10.324   3
  10 -15  -2 168.802   8.305   3
  10 -15  -2 166.999   8.998   1
 -10 -15   2 176.563   9.952   2
 -10 -15   2 187.847   8.224   5
  -9 -15   2 105.007   6.032   5
   9 -15  -2 102.389   6.234   3
  -9 -15   2 104.205   7.238   2
  -9 -15   2 122.831   8.299   1
  -9 -15   2 97.1721  7.4567   3
   9 -15  -2 102.702   6.806   1
  -8 -15   2 195.602  10.427   3
   8 -15  -2 202.271   8.853   3
  -8 -15   2 206.288  10.833   1
  -8 -15   2 204.038   8.616   5
   8 -15  -2 205.803   9.709   1
  -8 -15   2 191.971   9.640   2
  -7 -15   2 151.183   9.268   1
  -7 -15   2 148.752   7.973   2
   7 -15  -2 158.770   7.489   3
   7 -15  -2 150.372   8.176   1
  -7 -15   2 154.097   7.380   5
  -7 -15   2 145.279   8.738   3
  -6 -15   2 99.1246  5.8007   5
  -6 -15   2 106.861   7.585   1
   6 -15  -2 100.970   5.927   3
  -6 -15   2 100.930   7.060   3
  -6 -15   2 102.579   6.195   2
   6 -15  -2 105.445   6.599   1
  -5 -15   2 262.433  11.841   1
  -5 -15   2 249.742  11.188   3
   5 -15  -2 274.433  10.214   3
   5 -15  -2 250.542  10.785   1
  -5 -15   2 266.049  10.102   5
  -5 -15   2 263.719  10.152   2
  -4 -15   2 47.5137  3.7963   2
  -4 -15   2 40.7186  3.7079   5
   4 -15  -2 48.6079  3.1186   4
   4 -15  -2 44.3641  3.8182   3
  -4 -15   2 59.4142  5.5870   1
   4 -15  -2 43.0545  3.1884   4
  -4 -15   2 50.5511  4.7841   3
   4 -15  -2 42.6659  4.3906   1
  -3 -15   2 502.580  14.435   2
  -3 -15   2 496.325  15.152   5
  -3 -15   2 470.683  15.732   1
   3 -15  -2 477.934  17.099   4
  -3 -15   2 478.576  15.951   3
   3 -15  -2 450.721  15.039   3
   3 -15  -2 473.365  16.309   1
  -2 -15   2 78.7098  5.7204   1
   2 -15  -2 80.5043  5.9807   1
  -2 -15   2 76.4735  4.7711   5
   2 -15  -2 86.1005  5.7438   3
  -2 -15   2 80.9772  5.6624   3
  -2 -15   2 83.2562  4.3221   2
  -1 -15   2 95.4861  6.1989   3
  -1 -15   2 89.3667  5.8833   1
   1 -15  -2 88.4253  3.1987   2
  -1 -15   2 88.0467  4.1966   2
   1 -15  -2 86.4409  5.8434   1
   1 -15  -2 88.3179  5.7557   3
  -1 -15   2 92.0660  5.1671   5
   0 -15   2 107.908   6.746   1
   0 -15  -2 110.058   6.290   3
   0 -15   2 111.029   6.956   3
   0 -15   2 113.204   4.586   2
   0 -15  -2 121.246   5.557   5
   0 -15  -2 112.350   6.599   1
   1 -15   2 35.5199  4.7337   1
  -1 -15  -2 29.7340  2.8898   5
  -1 -15  -2 32.8850  4.1988   1
   1 -15   2 27.3650  4.1303   3
  -1 -15  -2 30.6852  4.0021   3
   1 -15   2 28.8299  2.2612   2
   2 -15   2 172.748   5.335   2
   2 -15   2 181.845   8.880   3
  -2 -15  -2 179.310   8.548   1
   2 -15   2 187.061   9.224   1
  -2 -15  -2 181.745   7.582   5
  -2 -15  -2 184.144   8.570   3
  -3 -15  -2 0.27072 1.31014   5
  -3 -15  -2 -0.3761  1.7448   3
   3 -15   2 0.57497 1.23099   1
   3 -15   2 -0.8841  0.9351   3
  -3 -15  -2 -1.5577  1.7063   1
   3  15   2 1.20135 1.35177   2
   4 -15   2 96.7097  6.3930   3
   4 -15   2 108.180   6.986   1
  -4 -15  -2 115.590   7.023   3
  -4 -15  -2 107.943   5.731   5
  -4 -15  -2 107.990   7.072   1
   4 -15   2 86.8773  4.9100   4
   4  15   2 95.0272  5.5083   2
   5 -15   2 4.60708 2.06695   1
  -5 -15  -2 6.82385 1.87880   5
  -5 -15  -2 8.90850 2.86788   3
   5 -15   2 7.97325 2.36535   3
  -5 -15  -2 9.65100 2.98907   1
   5  15   2 5.84271 2.11907   2
   6 -15   2 22.0901  4.0439   1
  -6 -15  -2 31.3520  3.3149   5
  -6 -15  -2 32.0102  4.7619   1
   6 -15   2 26.0241  3.9031   3
  -6 -15  -2 41.1675  4.6617   3
   6  15   2 23.7460  3.4799   2
  -7 -15  -2 19.2762  4.1227   3
   7 -15   2 33.5881  3.7834   3
  -7 -15  -2 24.8396  3.0344   5
  -7 -15  -2 24.1466  4.4495   1
   7 -15   2 26.6938  4.3828   1
   7  15   2 24.8303  3.0176   2
   8 -15   2 4.53326 1.78476   3
  -8 -15  -2 1.92400 1.64753   5
  -8 -15  -2 5.32201 3.12727   1
   8 -15   2 4.32157 2.33603   1
  -8 -15  -2 6.98332 2.69518   3
  -9 -15  -2 63.1367  4.5454   5
   9 -15   2 72.3461  6.4503   1
  -9 -15  -2 63.7994  6.2531   3
  -9 -15  -2 75.9816  6.4898   1
   9 -15   2 66.5645  5.4495   3
  10 -15   2 8.85350 2.51761   3
 -10 -15  -2 8.40615 2.18338   5
  10 -15   2 6.82813 2.70489   1
 -10 -15  -2 11.2004  3.9431   1
 -10 -15  -2 9.08095 3.30007   3
  11 -15   2 41.1513  5.3627   3
  11 -15   2 35.7439  5.5330   1
 -11 -15  -2 37.6792  5.8171   1
 -11 -15  -2 39.1080  5.8176   3
 -12 -15  -2 1.72141 2.86174   1
 -12 -15  -2 3.02934 2.97940   3
  12 -15   2 3.52680 2.11096   1
  13 -15   2 2.81471 1.92618   1
 -13 -15  -2 3.64365 3.29367   1
  14 -15   2 40.0157  6.1361   1
 -14 -15  -2 40.7649  6.7051   1
  15 -15   2 2.86779 2.12771   1
 -15 -15  -2 6.60313 3.86510   1
  16 -15   2 32.8087  6.1149   1
 -16 -15  -2 30.6383  6.4810   1
  17 -15   2 7.75821 3.76727   1
 -17 -15  -2 4.01630 4.09016   1
 -18 -15  -2 18.2005  5.8550   1
  18 -15   2 18.3545  4.8129   1
 -18 -16   2 2.37803 4.27921   1
 -18 -16   2 6.18597 4.55783   2
 -17 -16   2 4.25941 4.09041   1
 -17 -16   2 1.28504 3.35991   2
 -16 -16   2 1.81182 2.55052   2
 -16 -16   2 8.97265 4.44352   1
 -15 -16   2 7.24615 3.57959   2
 -15 -16   2 3.95391 3.71933   1
 -14 -16   2 1.85750 3.54169   1
 -14 -16   2 0.26185 2.85292   2
  14 -16  -2 2.10649 2.20519   1
 -13 -16   2 1.40233 2.69684   2
  13 -16  -2 2.19501 2.01552   1
 -13 -16   2 2.93406 3.50982   1
 -12 -16   2 6.40420 3.69981   3
  12 -16  -2 8.85650 2.91784   1
 -12 -16   2 8.46782 3.80730   1
 -12 -16   2 8.38579 3.65461   2
 -11 -16   2 19.7615  4.3885   3
 -11 -16   2 14.0254  4.3401   1
  11 -16  -2 14.5627  3.4651   1
 -11 -16   2 16.3625  4.0869   2
  10 -16  -2 21.7269  3.3971   3
 -10 -16   2 32.2706  5.2218   1
 -10 -16   2 21.2216  4.5025   3
 -10 -16   2 18.8485  3.1834   5
  10 -16  -2 18.5083  3.6594   1
 -10 -16   2 16.6056  3.8644   2
   9 -16  -2 0.13811 1.45079   1
  -9 -16   2 -0.1305  2.0886   3
  -9 -16   2 7.14250 2.96882   1
  -9 -16   2 2.65636 1.64564   2
  -9 -16   2 2.40743 1.72344   5
   9 -16  -2 0.19523 1.21985   3
  -8 -16   2 109.688   7.205   2
  -8 -16   2 126.303   8.730   1
   8 -16  -2 112.320   7.286   1
   8 -16  -2 118.686   6.750   3
  -8 -16   2 116.941   6.609   5
  -8 -16   2 104.257   7.757   3
  -7 -16   2 13.5906  4.0120   1
  -7 -16   2 12.8859  3.5653   3
   7 -16  -2 12.6834  2.6418   3
   7 -16  -2 9.47674 2.64769   1
  -7 -16   2 11.9449  2.9834   2
  -7 -16   2 10.2698  2.6258   5
  -6 -16   2 48.5026  4.2633   5
  -6 -16   2 57.4793  6.6894   1
  -6 -16   2 50.0728  6.1355   3
   6 -16  -2 47.0303  4.7313   1
   6 -16  -2 43.5190  4.0134   3
  -6 -16   2 47.4644  4.2825   2
   5 -16  -2 57.1618  4.4508   3
  -5 -16   2 40.1254  5.4259   1
   5 -16  -2 40.8086  4.4564   1
  -5 -16   2 49.9235  4.9717   3
  -5 -16   2 48.0037  4.1935   2
  -5 -16   2 46.4097  4.1977   5
  -4 -16   2 122.824   7.493   3
   4 -16  -2 118.134   5.644   4
  -4 -16   2 121.580   6.454   5
   4 -16  -2 110.991   6.386   3
  -4 -16   2 125.265   7.640   1
  -4 -16   2 122.053   6.176   2
   4 -16  -2 110.127   5.729   4
   4 -16  -2 122.511   7.343   1
   3 -16  -2 181.055   9.296   1
   3 -16  -2 171.630   8.601   4
  -3 -16   2 168.780   8.710   3
   3 -16  -2 175.101   8.311   3
  -3 -16   2 177.857   7.319   2
  -3 -16   2 180.827   8.030   5
  -3 -16   2 161.781   8.747   1
   2 -16  -2 22.9530  3.7442   3
  -2 -16   2 24.1057  2.8979   2
  -2 -16   2 24.1104  3.8060   1
  -2 -16   2 27.7092  4.0973   3
  -2 -16   2 25.2505  3.1034   5
   2 -16  -2 24.4245  4.1571   1
   1 -16  -2 70.2255  5.3745   3
  -1 -16   2 69.7984  4.6747   5
  -1 -16   2 65.6583  5.3901   1
  -1 -16   2 63.8983  3.6577   2
   1 -16  -2 70.0758  5.6267   1
  -1 -16   2 66.3599  5.3633   3
   1 -16  -2 68.1313  2.7291   2
   0 -16  -2 2.34634 1.80038   1
   0 -16  -2 4.84946 1.99468   3
   0 -16  -2 2.27427 1.52276   5
   0 -16   2 8.52519 2.60570   3
   0 -16   2 0.16392 1.50898   1
   0 -16   2 1.99058 1.15717   2
  -1 -16  -2 123.634   7.240   1
   1 -16   2 120.120   7.482   3
  -1 -16  -2 108.504   6.609   3
   1 -16   2 118.522   7.492   1
   1 -16   2 119.982   4.665   2
  -1 -16  -2 117.325   5.890   5
  -2 -16  -2 -0.2179  1.2983   5
   2 -16   2 0.01996 1.45827   1
   2 -16   2 1.41909 1.50810   3
  -2 -16  -2 -1.9477  1.5806   1
  -2 -16  -2 -1.8423  1.6737   3
   3 -16   2 8.73679 2.63049   1
   3 -16   2 6.95999 2.37087   3
  -3 -16  -2 4.30966 2.52197   1
  -3 -16  -2 2.42990 1.73287   5
  -3 -16  -2 4.21061 2.28794   3
  -4 -16  -2 5.94552 2.08213   5
  -4 -16  -2 5.77844 2.74189   1
   4 -16   2 4.36404 2.01313   3
   4 -16   2 3.75498 2.00501   1
  -4 -16  -2 3.19435 2.46517   3
  -5 -16  -2 69.4769  5.9296   3
   5 -16   2 74.0086  5.6425   3
  -5 -16  -2 63.9824  4.6994   5
   5 -16   2 69.9081  5.9506   1
  -5 -16  -2 64.4940  6.0587   1
   6 -16   2 23.2101  4.2716   1
  -6 -16  -2 32.6967  5.1136   1
  -6 -16  -2 22.6870  3.2505   5
   6 -16   2 19.2827  3.4175   3
  -6 -16  -2 20.9759  4.0670   3
   7 -16   2 171.478   9.766   1
  -7 -16  -2 168.453   9.488   3
  -7 -16  -2 164.490   7.863   5
   7 -16   2 165.055   8.947   3
  -7 -16  -2 171.357   9.857   1
  -8 -16  -2 59.9597  6.0689   3
  -8 -16  -2 65.7037  4.7663   5
   8 -16   2 62.2251  6.0475   1
   8 -16   2 61.0000  5.3045   3
  -8 -16  -2 53.8492  6.2066   1
  -9 -16  -2 66.4585  6.6807   1
   9 -16   2 62.2069  5.3949   3
  -9 -16  -2 60.1388  4.5235   5
   9 -16   2 58.7374  5.9311   1
  -9 -16  -2 70.1268  6.5133   3
  10 -16   2 112.309   7.539   3
 -10 -16  -2 107.058   6.253   5
  10 -16   2 127.984   8.625   1
 -10 -16  -2 112.864   8.633   1
 -10 -16  -2 107.573   8.122   3
  11 -16   2 14.0744  3.7941   1
 -11 -16  -2 19.2316  4.7348   1
 -11 -16  -2 5.86270 3.66928   3
  11 -16   2 12.6388  2.8275   3
 -12 -16  -2 54.6386  7.3713   3
  12 -16   2 60.1009  6.1964   1
  12 -16   2 46.7534  6.0548   3
 -12 -16  -2 49.9368  7.0005   1
  13 -16   2 4.03569 2.00836   1
 -13 -16  -2 1.58314 3.41881   1
  14 -16   2 17.0923  4.7677   1
 -14 -16  -2 14.8474  4.8737   1
  15 -16   2 0.92129 2.39926   1
 -15 -16  -2 2.50180 3.55625   1
 -16 -16  -2 -0.1980  3.4853   1
  16 -16   2 3.62578 3.05522   1
  17 -16   2 2.23392 3.39472   1
 -17 -16  -2 2.00884 3.91707   1
 -18 -16  -2 9.28196 5.08729   2
  18 -16   2 7.09500 3.36649   1
 -18 -16  -2 8.25249 5.10369   1
 -17 -17   2 1.72955 4.14635   1
 -17 -17   2 -4.7290  2.8201   2
 -16 -17   2 2.77770 3.89646   1
 -16 -17   2 3.76414 3.52750   2
 -15 -17   2 5.00292 3.15505   2
 -15 -17   2 -1.7695  3.1857   1
  14 -17  -2 1.19488 2.33371   1
 -14 -17   2 -4.5968  2.8918   1
 -14 -17   2 1.66514 2.81213   2
 -13 -17   2 0.72884 2.48412   2
  13 -17  -2 7.47954 2.58860   1
 -13 -17   2 2.93183 3.28012   1
 -12 -17   2 -1.5335  2.8860   3
  12 -17  -2 1.25893 2.01197   1
 -12 -17   2 0.03039 2.76607   1
 -12 -17   2 1.23647 2.31089   2
 -11 -17   2 -0.5029  2.6590   1
  11 -17  -2 5.53806 2.46550   1
 -11 -17   2 1.04815 2.77725   3
 -11 -17   2 -3.2277  1.5468   2
 -10 -17   2 2.81846 2.02978   5
 -10 -17   2 1.99206 2.56588   1
  10 -17  -2 4.70648 1.70852   3
 -10 -17   2 2.08545 2.51568   3
  10 -17  -2 2.30530 1.97888   1
 -10 -17   2 0.81557 1.59190   2
  -9 -17   2 -3.3698  1.9484   1
  -9 -17   2 -0.6609  1.5514   5
   9 -17  -2 2.29028 1.86386   1
   9 -17  -2 0.15950 1.09634   3
  -9 -17   2 -1.9059  1.9173   3
  -9 -17   2 -0.6774  1.1335   2
  -8 -17   2 16.0346  3.0989   5
   8 -17  -2 15.0626  3.3176   1
   8 -17  -2 21.7374  3.6281   3
  -8 -17   2 18.1037  3.5139   2
  -8 -17   2 20.2696  4.4721   3
  -8 -17   2 17.2948  4.4377   1
   7 -17  -2 -1.2505  1.5096   3
  -7 -17   2 1.39687 1.86178   2
  -7 -17   2 0.76749 1.72907   5
  -7 -17   2 3.05328 3.27740   1
   7 -17  -2 2.74775 1.82131   1
  -7 -17   2 0.72131 2.30899   3
   6 -17  -2 0.02620 1.21819   1
   6 -17  -2 -0.4453  0.9846   3
  -6 -17   2 -0.2345  1.4824   5
  -6 -17   2 4.59204 2.33498   3
  -6 -17   2 0.65421 1.56812   2
  -6 -17   2 -0.0641  3.0650   1
   5 -17  -2 15.8355  3.3398   1
   5 -17  -2 18.5786  3.2310   3
  -5 -17   2 21.9194  3.3591   2
  -5 -17   2 19.5584  4.0238   1
  -5 -17   2 20.2091  3.2487   5
  -5 -17   2 22.6518  4.1458   3
  -4 -17   2 71.3754  4.7276   2
   4 -17  -2 63.8894  5.5943   1
  -4 -17   2 69.7154  5.8885   1
   4 -17  -2 61.7501  4.2692   4
   4 -17  -2 67.6109  5.0823   3
  -4 -17   2 72.3746  5.0669   5
  -4 -17   2 74.3028  5.9765   3
  -3 -17   2 13.2961  2.4418   2
  -3 -17   2 11.6562  3.3865   1
  -3 -17   2 9.71384 2.79520   3
  -3 -17   2 7.75610 2.24100   5
   3 -17  -2 12.7978  2.6240   3
   3 -17  -2 13.1823  2.9259   4
   3 -17  -2 8.97178 2.84430   1
  -2 -17   2 203.448   9.887   1
  -2 -17   2 210.542   8.963   5
  -2 -17   2 230.224   8.152   2
  -2 -17   2 214.568  10.167   3
   2 -17  -2 233.516  10.403   3
   2 -17  -2 226.942  10.921   1
  -1 -17   2 23.9814  3.9884   3
   1 -17  -2 28.5153  4.3752   3
  -1 -17   2 27.0715  3.0765   5
   1 -17  -2 21.5977  3.8786   1
  -1 -17   2 24.3014  2.4603   2
  -1 -17   2 19.9969  3.7393   1
   0 -17  -2 176.567   7.356   5
   0 -17  -2 171.273   8.569   3
   0 -17  -2 169.468   5.805   2
   0 -17   2 173.288   6.257   2
   0 -17   2 170.323   9.343   3
   0 -17   2 167.594   9.186   1
   0 -17  -2 157.596   8.536   1
  -1 -17  -2 45.9725  3.7887   5
   1 -17   2 52.6459  5.3075   1
   1 -17   2 52.8917  5.1215   3
  -1 -17  -2 49.4656  4.7205   3
  -1 -17  -2 46.5018  5.1632   1
  -2 -17  -2 39.8203  3.7075   5
   2 -17   2 43.1391  4.9043   1
  -2 -17  -2 40.1937  5.1907   1
   2 -17   2 38.8475  4.4581   3
  -2 -17  -2 46.2120  4.7575   3
  -3 -17  -2 61.4608  5.5483   3
  -3 -17  -2 57.9821  4.4822   5
  -3 -17  -2 63.6856  6.1046   1
   3 -17   2 63.3506  5.6553   1
   3 -17   2 62.0181  5.3222   3
  -4 -17  -2 123.393   8.103   1
   4 -17   2 117.150   7.765   1
   4 -17   2 109.734   7.095   3
  -4 -17  -2 113.704   6.414   5
  -4 -17  -2 105.050   7.300   3
   5 -17   2 60.4273  5.7627   1
  -5 -17  -2 54.7025  6.0351   1
   5 -17   2 44.7784  4.5647   3
  -5 -17  -2 49.6155  4.2986   5
  -5 -17  -2 48.3225  5.3525   3
  -6 -17  -2 33.1377  5.1952   1
  -6 -17  -2 34.6491  3.7260   5
  -6 -17  -2 25.7683  4.7954   3
   6 -17   2 38.1648  5.1580   3
   6 -17   2 29.4007  4.8064   1
   7 -17   2 21.0525  3.6755   3
  -7 -17  -2 31.1813  3.8016   5
  -7 -17  -2 29.4767  5.1610   1
   7 -17   2 23.8634  4.6145   1
  -7 -17  -2 34.8856  5.3021   3
  -8 -17  -2 11.7494  3.4566   3
   8 -17   2 10.4038  2.7377   3
  -8 -17  -2 6.56035 2.22147   5
  -8 -17  -2 4.14885 3.11189   1
   8 -17   2 7.26711 2.89437   1
   9 -17   2 7.24848 2.73294   1
   9 -17   2 4.88766 2.04719   3
  -9 -17  -2 5.27866 2.22957   5
  -9 -17  -2 6.00054 3.44430   1
  -9 -17  -2 1.04824 3.11354   3
  10 -17   2 3.56379 1.81484   3
 -10 -17  -2 1.00083 2.56553   3
  10 -17   2 2.03751 2.00175   1
 -10 -17  -2 0.16645 1.48323   5
 -10 -17  -2 1.95661 2.45708   1
  11 -17   2 2.54067 2.17183   3
 -11 -17  -2 3.73570 3.23557   1
  11 -17   2 2.91346 2.33317   1
 -11 -17  -2 9.32854 3.60345   3
 -11 -17  -2 -0.4435  1.6476   5
 -12 -17  -2 3.18992 3.55423   1
  12 -17   2 4.86602 2.56472   1
  12 -17   2 4.17686 2.68310   3
 -13 -17  -2 0.73459 3.13366   1
  13 -17   2 0.98375 1.96894   1
  14 -17   2 8.73504 3.25148   1
 -14 -17  -2 5.31439 4.15215   1
 -15 -17  -2 -2.0982  3.1509   1
  15 -17   2 3.32258 2.58814   1
 -16 -17  -2 -3.3096  3.1420   1
  16 -17   2 1.85447 3.07306   1
 -17 -17  -2 -0.7990  3.7578   1
  17 -17   2 0.33426 2.51160   1
 -17 -18   2 19.2078  6.0965   1
 -17 -18   2 28.7996  6.8128   2
 -16 -18   2 2.42382 3.86611   1
 -16 -18   2 1.99039 3.43526   2
 -15 -18   2 32.9856  6.6367   2
 -15 -18   2 43.6894  7.5743   1
 -14 -18   2 -0.4598  2.8911   2
 -14 -18   2 1.67495 3.43316   1
 -13 -18   2 74.0758  7.6990   1
 -13 -18   2 72.0532  7.0907   2
  13 -18  -2 71.4853  6.7344   1
  12 -18  -2 41.5717  6.0790   1
 -12 -18   2 42.6614  6.3094   2
 -12 -18   2 44.6722  6.9155   1
 -11 -18   2 60.4690  7.7579   3
 -11 -18   2 50.8685  4.9461   5
 -11 -18   2 45.0383  5.2768   2
  11 -18  -2 58.6835  5.9978   1
 -11 -18   2 54.0509  7.1690   1
  10 -18  -2 90.6736  7.1404   1
 -10 -18   2 92.5236  7.9298   3
 -10 -18   2 84.9776  6.7179   2
 -10 -18   2 85.2362  6.1552   5
 -10 -18   2 89.0155  7.8422   1
  -9 -18   2 39.7424  5.9636   3
  -9 -18   2 36.0485  5.0080   2
   9 -18  -2 37.4949  4.8050   3
   9 -18  -2 42.6162  5.6670   1
  -9 -18   2 30.2319  4.1686   5
  -9 -18   2 36.6150  5.8249   1
  -8 -18   2 87.7735  8.0292   1
   8 -18  -2 86.4407  6.0074   3
   8 -18  -2 76.6091  6.3963   1
  -8 -18   2 86.1386  6.2210   2
  -8 -18   2 74.3302  6.9822   3
  -8 -18   2 85.3012  6.0343   5
  -7 -18   2 62.0141  6.2071   3
   7 -18  -2 71.4785  6.2214   1
  -7 -18   2 67.2895  7.7402   1
   7 -18  -2 66.5985  5.4711   3
  -7 -18   2 66.4120  5.2418   5
  -7 -18   2 64.6115  5.3042   2
   6 -18  -2 90.0564  6.8339   1
  -6 -18   2 82.4617  7.7572   1
  -6 -18   2 86.6706  6.9519   3
  -6 -18   2 83.0131  5.7939   5
   6 -18  -2 96.5504  6.3405   3
  -6 -18   2 90.7487  6.0598   2
   5 -18  -2 122.826   7.173   3
  -5 -18   2 127.373   8.223   3
  -5 -18   2 118.019   8.103   1
  -5 -18   2 123.640   6.988   5
  -5 -18   2 134.918   7.044   2
   5 -18  -2 119.637   7.848   1
  -4 -18   2 115.806   7.611   1
  -4 -18   2 90.7416  5.9428   5
   4 -18  -2 73.4934  5.6115   3
  -4 -18   2 107.277   5.942   2
   4 -18  -2 79.5999  6.3749   1
   4 -18  -2 78.4086  4.9560   4
  -4 -18   2 95.6497  6.9631   3
   3 -18  -2 211.018  10.585   1
  -3 -18   2 201.297  10.061   3
   3 -18  -2 183.707   9.110   3
   3 -18  -2 191.926   9.731   4
  -3 -18   2 197.014  10.008   1
  -3 -18   2 192.229   8.748   5
  -3 -18   2 202.195   8.006   2
   2 -18  -2 3.04231 1.84718   3
  -2 -18   2 7.59127 2.61586   3
   2 -18  -2 2.31638 1.95972   1
  -2 -18   2 1.71539 1.57363   5
  -2 -18   2 3.29471 1.58335   2
  -2 -18   2 3.79243 2.22902   1
  -1 -18   2 74.4128  6.1141   1
   1 -18  -2 73.4795  6.2784   1
   1 -18  -2 81.8901  6.2493   3
  -1 -18   2 79.7118  4.1672   2
  -1 -18   2 77.4769  6.3359   3
   0 -18  -2 0.19724 1.45248   5
   0 -18   2 1.84464 1.87320   1
   0 -18   2 5.11348 2.48968   3
   0 -18  -2 3.05168 2.12212   1
   0 -18  -2 3.03239 1.60240   3
  -1 -18  -2 21.8964  2.3043   2
   1 -18   2 19.4948  3.8184   3
  -1 -18  -2 22.1478  3.0308   5
   1 -18   2 19.8104  4.0212   1
  -1 -18  -2 17.4275  3.5551   1
  -1 -18  -2 22.4692  3.7930   3
  -2 -18  -2 4.33502 2.58231   1
  -2 -18  -2 4.88681 1.86825   5
   2 -18   2 7.55885 2.82139   1
  -2 -18  -2 8.07477 2.71820   3
   2 -18   2 5.70250 2.27669   3
   3 -18   2 4.62804 2.44602   1
   3 -18   2 5.34731 2.06029   3
  -3 -18  -2 12.4816  3.4372   1
  -3 -18  -2 5.03368 2.16409   5
  -3 -18  -2 4.22096 2.60410   3
   4 -18   2 5.89680 2.61504   1
  -4 -18  -2 9.20876 2.40323   5
  -4 -18  -2 9.48784 3.46284   1
  -4 -18  -2 9.02372 3.25488   3
   4 -18   2 7.53245 2.46553   3
   5 -18   2 72.6175  6.4179   1
  -5 -18  -2 80.4978  5.5530   5
  -5 -18  -2 71.1398  6.4031   3
  -5 -18  -2 93.8472  7.8365   1
   5 -18   2 72.1538  5.9006   3
  -6 -18  -2 1.14182 2.44829   1
  -6 -18  -2 -0.1858  1.6911   5
  -6 -18  -2 2.34977 2.76086   3
   6 -18   2 -1.4971  0.7778   3
   6 -18   2 0.12777 1.76994   1
  -7 -18  -2 128.683   8.922   1
  -7 -18  -2 128.659   8.724   3
   7 -18   2 132.632   8.350   3
   7 -18   2 148.939   9.444   1
  -7 -18  -2 124.104   7.100   5
  -8 -18  -2 17.0917  4.1223   3
   8 -18   2 27.8353  4.6326   3
  -8 -18  -2 14.1957  3.0975   5
   8 -18   2 21.2932  4.5253   1
  -8 -18  -2 25.7344  5.1785   1
  -9 -18  -2 72.7766  5.5258   5
   9 -18   2 71.1036  6.9692   1
  -9 -18  -2 68.1995  7.1463   1
   9 -18   2 75.5389  6.3037   3
  -9 -18  -2 71.6175  7.0296   3
  10 -18   2 26.3047  5.0877   1
  10 -18   2 27.6632  4.5542   3
 -10 -18  -2 21.1676  5.0457   1
 -10 -18  -2 28.2385  4.1335   5
 -10 -18  -2 30.1500  5.4308   3
 -11 -18  -2 2.65467 3.55618   1
 -11 -18  -2 4.18538 2.21868   5
 -11 -18  -2 -2.7416  2.4666   3
  11 -18   2 4.98271 2.43193   1
  11 -18   2 4.60275 2.49279   3
  12 -18   2 89.3177  7.2061   3
 -12 -18  -2 86.5533  8.3177   1
  12 -18   2 86.2747  7.7184   1
  13 -18   2 2.47441 2.46173   1
 -13 -18  -2 7.61454 3.70567   1
  14 -18   2 20.5214  4.7831   1
 -14 -18  -2 25.1138  5.5888   1
 -15 -18  -2 0.26253 3.65753   1
  15 -18   2 3.04567 2.81850   1
  16 -18   2 10.5731  4.6508   1
 -16 -18  -2 7.09979 4.63119   1
 -17 -18  -2 0.75872 3.90715   1
  17 -18   2 -1.8553  2.3246   1
 -17 -18  -2 -0.2939  3.7559   2
 -17 -19   2 -1.2462  3.6911   1
 -17 -19   2 -4.4436  3.8172   2
 -16 -19   2 2.08878 3.88322   2
 -16 -19   2 4.12793 4.20817   1
 -15 -19   2 -1.7765  2.2152   2
 -15 -19   2 -1.0267  3.1506   1
 -14 -19   2 8.37130 3.54491   2
 -14 -19   2 9.10825 4.47176   1
 -13 -19   2 0.55851 3.06646   1
  13 -19  -2 -0.9515  2.5368   1
 -13 -19   2 2.37044 2.31895   2
 -12 -19   2 59.2739  7.9918   1
  12 -19  -2 66.6424  6.3533   1
 -12 -19   2 63.9796  6.4589   2
 -11 -19   2 7.91417 3.87892   1
 -11 -19   2 9.99468 3.04300   2
  11 -19  -2 12.5595  3.6044   1
 -11 -19   2 6.68649 2.44393   5
  10 -19  -2 20.8832  4.2885   1
 -10 -19   2 19.8582  4.9382   1
 -10 -19   2 17.5141  3.5057   5
 -10 -19   2 19.0918  4.1684   2
 -10 -19   2 17.9884  4.7686   3
  -9 -19   2 19.5726  3.5745   5
  -9 -19   2 18.4492  3.5609   2
   9 -19  -2 17.0423  3.2713   3
  -9 -19   2 20.7836  4.7011   1
  -9 -19   2 21.6118  4.6408   3
   9 -19  -2 24.9885  4.7036   1
  -8 -19   2 5.24071 2.32694   2
  -8 -19   2 5.80620 3.16509   3
  -8 -19   2 1.06638 1.77769   5
   8 -19  -2 3.35880 2.32878   1
  -8 -19   2 6.51733 3.60631   1
   8 -19  -2 4.98219 2.05211   3
  -7 -19   2 12.3124  3.3249   3
  -7 -19   2 13.3522  4.3768   1
   7 -19  -2 11.7042  2.8068   3
   7 -19  -2 15.0784  3.5553   1
  -7 -19   2 18.8677  3.5865   2
  -7 -19   2 17.9639  3.4045   5
  -6 -19   2 1.19344 1.90721   5
  -6 -19   2 3.77480 2.28558   3
  -6 -19   2 3.19797 1.98165   2
  -6 -19   2 12.7444  3.8211   1
   6 -19  -2 3.18497 1.89128   3
   6 -19  -2 2.31435 1.97958   1
   5 -19  -2 1.57284 1.72844   3
  -5 -19   2 0.61997 1.56625   2
  -5 -19   2 -0.8083  1.3628   5
  -5 -19   2 0.01050 1.74081   1
   5 -19  -2 0.88410 1.55536   1
  -5 -19   2 2.80706 2.08202   3
   4 -19  -2 1.08011 1.42408   4
  -4 -19   2 -0.5083  1.3789   2
  -4 -19   2 -5.1280  1.9018   1
  -4 -19   2 3.12048 2.56230   3
  -4 -19   2 0.04143 1.56949   5
   4 -19  -2 0.80867 1.82291   1
   4 -19  -2 1.55692 1.54360   3
  -3 -19   2 20.9934  3.0981   2
   3 -19  -2 18.2544  3.4346   3
   3 -19  -2 20.9744  4.1685   4
  -3 -19   2 20.1922  3.4778   5
  -3 -19   2 15.9031  3.7864   1
  -3 -19   2 24.6365  4.3132   3
   3 -19  -2 16.1259  3.7342   1
  -2 -19   2 1.95325 2.12646   3
  -2 -19   2 -1.3562  1.6518   1
   2 -19  -2 0.57766 1.52548   3
   2 -19  -2 -0.5042  1.8549   1
  -2 -19   2 -0.1296  1.3116   2
  -2 -19   2 -0.3156  1.4501   5
  -1 -19   2 68.0614  6.2001   1
  -1 -19   2 68.0491  6.1964   3
   1 -19  -2 79.8449  6.3867   3
   1 -19  -2 75.3848  6.5924   1
   0 -19   2 -0.2961  1.8385   1
   0 -19  -2 -0.2659  1.5416   3
   0 -19  -2 -0.8479  1.8723   1
   0 -19   2 -0.3601  1.6230   3
   0 -19  -2 0.99245 1.35901   5
  -1 -19  -2 226.563   9.373   5
  -1 -19  -2 219.464  10.737   1
   1 -19   2 230.360  11.677   1
   1 -19   2 230.035  11.403   3
  -1 -19  -2 232.336  10.691   3
   2 -19   2 0.87537 1.83668   1
  -2 -19  -2 0.59142 2.19041   1
   2 -19   2 1.40655 1.83568   3
  -2 -19  -2 0.92342 1.63817   5
  -2 -19  -2 1.70171 2.18488   3
  -3 -19  -2 200.330   9.149   5
   3 -19   2 220.744  11.053   1
  -3 -19  -2 208.251  10.318   3
  -3 -19  -2 206.291  10.614   1
   3 -19   2 208.988  10.386   3
   4 -19   2 5.86378 2.28227   4
  -4 -19  -2 6.03633 2.88575   3
   4 -19   2 5.35064 2.44026   1
  -4 -19  -2 2.95996 2.84057   1
   4 -19   2 4.48282 1.76081   3
  -4 -19  -2 6.57208 2.23538   5
   5 -19   2 48.8550  4.9175   3
   5 -19   2 57.2829  5.8722   1
  -5 -19  -2 47.7793  6.3379   1
  -5 -19  -2 46.6161  4.4922   5
  -5 -19  -2 46.4807  6.0712   3
  -6 -19  -2 26.2165  4.9732   1
   6 -19   2 33.0322  5.6030   1
  -6 -19  -2 28.1467  4.9716   3
   6 -19   2 26.5269  4.3152   3
  -6 -19  -2 28.7968  4.0755   5
  -7 -19  -2 2.76185 2.76724   1
   7 -19   2 1.77010 1.98397   1
  -7 -19  -2 0.18530 2.42580   3
  -7 -19  -2 2.19215 1.93857   5
   7 -19   2 -0.2264  1.1565   3
  -8 -19  -2 33.1615  5.8425   1
   8 -19   2 30.5880  4.8393   3
  -8 -19  -2 28.2548  5.2215   3
   8 -19   2 29.5106  5.2707   1
  -8 -19  -2 19.5922  3.5129   5
   9 -19   2 7.11916 2.69685   3
   9 -19   2 3.55354 2.63061   1
  -9 -19  -2 6.34057 3.66511   3
  -9 -19  -2 8.90860 2.72079   5
  -9 -19  -2 9.23889 3.81189   1
 -10 -19  -2 -0.5926  1.8380   5
 -10 -19  -2 0.48988 2.89554   3
  10 -19   2 0.33618 1.71942   1
 -10 -19  -2 1.75079 3.10884   1
  10 -19   2 -2.2648  1.9385   3
 -11 -19  -2 28.4832  5.9394   1
  11 -19   2 36.5810  5.9367   1
 -11 -19  -2 29.7304  4.4087   5
  11 -19   2 32.9429  5.3681   3
 -12 -19  -2 -2.1820  2.9560   1
  12 -19   2 2.34473 1.97548   1
  12 -19   2 1.75778 2.48702   3
 -13 -19  -2 7.60624 4.24105   1
  13 -19   2 6.82159 3.40488   1
  14 -19   2 14.6692  4.4821   1
 -14 -19  -2 15.5040  5.4102   1
  15 -19   2 -0.5304  3.1250   1
 -15 -19  -2 4.32525 3.99336   1
 -16 -19  -2 44.8395  7.6725   2
 -16 -19  -2 35.1708  7.1991   1
  16 -19   2 33.8819  6.7509   1
 -16 -20   2 108.532  10.349   1
 -16 -20   2 107.330   9.744   2
 -15 -20   2 3.45200 2.84215   2
 -15 -20   2 11.9578  5.0198   1
 -14 -20   2 83.1043  8.9191   1
 -14 -20   2 90.3333  8.2798   2
  13 -20  -2 8.61809 3.61927   1
 -13 -20   2 16.6802  5.1182   1
 -13 -20   2 8.78845 3.30808   2
 -12 -20   2 65.0017  6.6170   2
  12 -20  -2 58.9812  6.3355   1
 -12 -20   2 59.5005  7.8902   1
 -11 -20   2 73.4195  7.6823   1
 -11 -20   2 65.7579  6.0143   5
 -11 -20   2 71.4505  6.6288   2
  11 -20  -2 67.2679  7.0834   1
 -10 -20   2 28.0612  5.7462   3
 -10 -20   2 34.7546  6.1933   1
 -10 -20   2 26.3152  4.3433   5
 -10 -20   2 30.7254  4.9525   2
  10 -20  -2 36.7476  5.6520   1
  -9 -20   2 49.1972  5.0762   5
  -9 -20   2 55.3261  7.3651   3
   9 -20  -2 59.2627  6.2973   1
  -9 -20   2 52.7061  5.3902   2
  -9 -20   2 56.9091  7.5000   1
  -8 -20   2 8.39508 3.52836   3
  -8 -20   2 14.1189  3.3028   2
  -8 -20   2 9.97945 3.86386   1
  -8 -20   2 7.71393 2.82438   5
   8 -20  -2 4.87324 2.69605   1
   8 -20  -2 8.30014 2.77457   3
  -7 -20   2 46.4218  4.8665   2
   7 -20  -2 42.6285  4.4294   3
  -7 -20   2 45.1469  6.5021   1
  -7 -20   2 36.7247  5.6693   3
  -7 -20   2 43.6452  4.6795   5
   7 -20  -2 42.7730  5.8378   1
  -6 -20   2 41.4470  4.4219   5
  -6 -20   2 45.5994  6.3856   1
   6 -20  -2 42.3828  5.8666   1
  -6 -20   2 51.5763  4.8365   2
  -6 -20   2 48.8949  6.4774   3
   6 -20  -2 42.0826  4.7778   3
   5 -20  -2 3.56623 2.27679   3
  -5 -20   2 -1.4221  1.5607   5
   5 -20  -2 1.69001 1.61009   1
  -5 -20   2 4.87664 2.47002   1
  -5 -20   2 4.17962 2.38185   3
  -5 -20   2 3.25907 1.92108   2
  -4 -20   2 78.5245  6.6489   3
  -4 -20   2 82.3996  5.8081   5
  -4 -20   2 87.8114  5.3949   2
   4 -20  -2 73.2639  6.4544   1
  -4 -20   2 88.3206  7.4329   1
   4 -20  -2 83.7414  5.2591   4
   4 -20  -2 67.2345  5.5822   3
  -3 -20   2 13.0557  2.5955   2
  -3 -20   2 7.18546 2.38529   5
   3 -20  -2 11.1470  3.4028   4
   3 -20  -2 11.1571  2.7952   3
   3 -20  -2 8.28856 2.99785   1
  -3 -20   2 8.61105 3.04782   1
  -3 -20   2 10.0309  3.0467   3
  -2 -20   2 35.9249  5.2296   1
   2 -20  -2 51.0754  5.0485   3
   2 -20  -2 49.1228  6.2502   1
  -2 -20   2 40.5028  5.3814   3
  -2 -20   2 43.5115  4.2067   5
  -1 -20   2 12.7349  3.3949   3
   1 -20  -2 14.4268  3.1430   3
  -1 -20   2 11.4287  3.4502   1
   1 -20  -2 12.1321  3.4399   1
   0 -20  -2 2.81188 2.35343   1
   0 -20   2 7.56018 3.09039   3
   0 -20  -2 10.6957  3.0097   3
   0 -20   2 9.18414 3.27499   1
   1 -20   2 6.43043 2.64796   3
  -1 -20  -2 9.06326 2.45626   5
  -1 -20  -2 12.9745  3.4853   1
   1 -20   2 13.2164  3.6276   1
  -1 -20  -2 6.36003 2.66250   3
   2 -20   2 9.69634 2.76942   3
  -2 -20  -2 7.51081 3.06144   1
  -2 -20  -2 12.2122  2.6462   5
  -2 -20  -2 13.4092  3.2260   3
   2 -20   2 11.6695  3.4478   1
   3 -20   2 2.25638 1.59924   3
  -3 -20  -2 4.00859 2.27485   3
  -3 -20  -2 6.76225 2.20425   5
   3 -20   2 3.64001 2.14064   1
  -3 -20  -2 1.17018 2.38546   1
   4 -20   2 33.7667  3.9239   4
  -4 -20  -2 43.6903  5.9092   1
  -4 -20  -2 45.1202  5.7772   3
  -4 -20  -2 38.8223  4.0722   5
   4 -20   2 42.2437  5.9437   1
   4 -20   2 33.4880  4.6859   3
  -5 -20  -2 7.39037 3.34923   3
   5 -20   2 10.0008  3.1382   1
   5 -20   2 6.47790 2.07107   3
  -5 -20  -2 7.16169 2.51203   5
  -5 -20  -2 9.39861 3.64039   1
   6 -20   2 37.5511  5.0707   3
  -6 -20  -2 51.4952  6.8470   1
  -6 -20  -2 54.3260  5.9786   3
   6 -20   2 49.9871  6.6053   1
  -6 -20  -2 48.8486  4.7040   5
   7 -20   2 -0.2942  1.8031   1
  -7 -20  -2 -3.4070  2.1439   1
   7 -20   2 3.01909 1.78593   3
  -7 -20  -2 2.08039 2.06423   5
  -7 -20  -2 -2.3128  2.4292   3
  -8 -20  -2 48.7577  4.8761   5
   8 -20   2 53.8182  5.6420   3
  -8 -20  -2 56.2765  6.3643   3
   8 -20   2 53.8952  7.4595   1
  -8 -20  -2 51.8981  7.1817   1
   9 -20   2 0.27303 1.61686   1
  -9 -20  -2 0.26179 2.96729   3
  -9 -20  -2 -1.4576  3.0481   1
   9 -20   2 0.33133 2.00623   3
  -9 -20  -2 1.89549 1.87569   5
 -10 -20  -2 1.94130 3.43864   1
 -10 -20  -2 1.94972 2.21824   5
  10 -20   2 2.17042 2.34346   3
  10 -20   2 0.01268 2.12143   1
  11 -20   2 44.5749  7.0237   1
 -11 -20  -2 39.4065  5.2179   5
  11 -20   2 39.3113  5.9285   3
 -11 -20  -2 34.9234  6.4121   1
  12 -20   2 2.42189 2.38112   1
  12 -20   2 1.58643 2.28292   3
 -12 -20  -2 1.03060 2.49944   5
 -12 -20  -2 -1.7818  3.0834   1
  13 -20   2 36.2126  6.4800   1
 -13 -20  -2 32.8275  6.7004   1
 -14 -20  -2 6.87419 4.34623   1
  14 -20   2 8.96250 2.94819   1
  15 -20   2 12.8878  5.1094   1
 -15 -20  -2 12.5044  4.1737   2
 -15 -20  -2 12.1464  5.0776   1
  16 -20   2 -5.8973  2.3536   1
 -16 -20  -2 2.77247 2.56436   2
 -16 -20  -2 -2.3166  3.6119   1
 -16 -21   2 5.19868 4.20957   1
 -16 -21   2 5.18938 3.13357   2
 -15 -21   2 0.53888 3.86604   1
 -15 -21   2 2.71206 2.70716   2
 -14 -21   2 3.63333 3.79816   1
 -14 -21   2 11.9192  3.7363   2
 -13 -21   2 4.10679 3.87656   1
 -13 -21   2 7.70587 2.95563   2
 -12 -21   2 -2.4008  2.5145   1
 -12 -21   2 0.57101 2.36216   5
 -12 -21   2 -0.5636  1.7453   2
  12 -21  -2 2.49749 2.82412   1
 -11 -21   2 38.6372  5.9514   2
  11 -21  -2 43.5223  6.3885   1
 -11 -21   2 33.3235  6.2093   1
 -11 -21   2 33.4249  5.0196   5
 -10 -21   2 31.2372  5.0330   2
 -10 -21   2 30.8125  6.0401   1
  10 -21  -2 24.0529  5.2836   1
 -10 -21   2 25.2775  4.2510   5
  -9 -21   2 40.0065  6.2967   3
  -9 -21   2 45.5475  6.9450   1
  -9 -21   2 38.2678  5.3708   5
   9 -21  -2 42.1224  6.3513   1
  -9 -21   2 45.3499  5.0833   2
  -8 -21   2 52.9141  6.8804   3
  -8 -21   2 41.7968  4.9864   2
   8 -21  -2 45.4273  6.3852   1
  -8 -21   2 46.5677  4.9624   5
  -8 -21   2 43.7775  6.4992   1
   7 -21  -2 74.5811  6.0266   3
   7 -21  -2 64.7823  6.4274   1
  -7 -21   2 54.7938  5.4677   2
  -7 -21   2 70.2645  7.2762   1
  -7 -21   2 54.7649  5.2793   5
  -7 -21   2 65.1396  6.7454   3
   6 -21  -2 73.9408  6.9025   1
   6 -21  -2 73.0143  5.9554   3
  -6 -21   2 76.2161  6.8340   3
  -6 -21   2 69.4613  5.7871   5
  -6 -21   2 78.1166  7.0952   1
  -6 -21   2 70.6210  5.6248   2
  -5 -21   2 55.7197  6.9454   1
   5 -21  -2 58.0508  6.0617   1
  -5 -21   2 58.7405  5.2447   5
  -5 -21   2 55.3421  6.1199   3
   5 -21  -2 52.9524  5.4913   3
  -5 -21   2 59.2076  4.8600   2
  -4 -21   2 23.2311  4.3120   3
   4 -21  -2 27.0428  4.7618   1
  -4 -21   2 22.4240  3.4322   2
  -4 -21   2 17.7638  3.5299   5
   4 -21  -2 20.7721  2.9730   4
   4 -21  -2 17.6970  3.6453   3
  -4 -21   2 19.1849  4.2917   1
  -3 -21   2 25.5459  4.8733   1
  -3 -21   2 26.2580  3.7738   5
  -3 -21   2 26.9092  4.6843   3
   3 -21  -2 24.9649  4.0855   3
   3 -21  -2 29.4059  4.7977   4
   3 -21  -2 26.6313  4.8093   1
  -2 -21   2 2.71085 2.41317   3
   2 -21  -2 3.41129 1.87594   3
   2 -21  -2 0.24659 1.84683   1
  -2 -21   2 0.86939 1.75755   5
   2 -21  -2 -4.0400  2.5244   4
  -2 -21   2 0.27786 1.81156   1
  -1 -21   2 25.7677  4.7153   3
  -1 -21   2 32.2534  5.4085   1
   1 -21  -2 27.0389  4.4414   3
   1 -21  -2 29.0676  5.0908   1
   0 -21   2 -0.1205  1.8519   1
   0 -21   2 1.09159 1.88480   3
   0 -21  -2 2.73610 2.19487   1
   0 -21  -2 2.77412 1.42961   3
   1 -21   2 6.80414 2.53826   3
  -1 -21  -2 3.47167 1.48733   5
   1 -21   2 4.47757 2.56238   1
  -1 -21  -2 3.09517 2.30726   1
  -1 -21  -2 3.22850 1.87428   3
   2 -21   2 1.73691 1.39016   3
  -2 -21  -2 -1.3048  1.6730   5
  -2 -21  -2 1.41280 1.69104   3
   2 -21   2 -0.1441  1.5729   1
  -2 -21  -2 -1.9495  1.6597   1
  -3 -21  -2 6.97484 2.01763   3
  -3 -21  -2 0.77909 2.05909   1
   3 -21   2 2.69072 1.61598   3
  -3 -21  -2 1.76370 1.72263   5
   3 -21   2 1.54399 1.85675   1
   4 -21   2 2.34362 2.10569   1
  -4 -21  -2 1.99449 1.95167   5
  -4 -21  -2 2.37757 2.48276   1
   4 -21   2 4.03643 1.86460   3
  -4 -21  -2 3.97560 2.43755   3
   4 -21   2 1.35716 1.88474   4
  -5 -21  -2 -1.4134  1.5462   5
  -5 -21  -2 1.48872 2.53144   1
   5 -21   2 2.58237 1.61381   3
   5 -21   2 -0.3650  1.5793   1
  -5 -21  -2 1.02358 2.19801   3
   6 -21   2 -0.2421  1.1192   3
  -6 -21  -2 -0.3362  1.6775   5
  -6 -21  -2 0.78978 2.34768   3
   6 -21   2 0.54229 1.69521   1
  -6 -21  -2 -0.7964  2.1534   1
   7 -21   2 9.71509 2.79527   3
  -7 -21  -2 15.3327  4.0851   3
  -7 -21  -2 5.38996 2.53313   5
  -7 -21  -2 8.43471 3.92211   1
   7 -21   2 8.42607 3.17980   1
  -8 -21  -2 0.48067 2.71378   1
  -8 -21  -2 0.55286 1.95539   5
   8 -21   2 2.19784 1.66531   3
  -8 -21  -2 -5.4197  2.4442   3
   8 -21   2 0.96407 1.70432   1
  -9 -21  -2 8.14233 2.90449   5
   9 -21   2 8.03145 3.02139   3
  -9 -21  -2 -1.4319  2.7317   1
   9 -21   2 9.65043 3.33713   1
  -9 -21  -2 7.23664 4.03194   3
 -10 -21  -2 8.89366 2.84977   5
  10 -21   2 8.70631 3.39034   3
 -10 -21  -2 5.75303 3.87985   1
  10 -21   2 11.0940  3.5427   1
  11 -21   2 -6.0087  2.0445   3
 -11 -21  -2 2.24811 2.17005   5
  11 -21   2 -1.0211  1.7445   1
 -11 -21  -2 2.73154 3.43543   1
 -12 -21  -2 24.2377  5.6118   1
  12 -21   2 32.3835  6.5200   1
 -12 -21  -2 27.7662  4.6925   5
  13 -21   2 2.29750 2.62490   1
 -13 -21  -2 5.13652 4.07595   1
 -14 -21  -2 29.8096  6.9088   1
 -14 -21  -2 21.5885  5.3799   2
  14 -21   2 41.7440  7.5615   1
 -15 -21  -2 15.3480  4.5471   2
 -15 -21  -2 18.5380  5.8530   1
  15 -21   2 26.8292  6.4673   1
 -15 -22   2 39.0071  6.6859   2
 -15 -22   2 35.1516  7.2028   1
 -14 -22   2 58.7750  6.7510   2
 -14 -22   2 44.1404  7.4381   1
 -13 -22   2 128.383  10.855   1
 -13 -22   2 99.5242  8.7566   2
 -12 -22   2 40.7538  7.1324   1
 -12 -22   2 32.4961  5.2682   5
 -12 -22   2 37.8824  6.1152   2
  12 -22  -2 41.3139  6.5782   1
  11 -22  -2 119.185   9.113   1
 -11 -22   2 117.882  10.085   1
 -11 -22   2 104.559   8.260   2
 -11 -22   2 108.718   7.877   5
 -10 -22   2 2.68420 2.71962   5
 -10 -22   2 9.50032 3.95466   1
 -10 -22   2 6.54188 3.02027   2
  10 -22  -2 12.2752  4.2557   1
  -9 -22   2 72.4122  6.7712   2
   9 -22  -2 82.2469  7.9765   1
  -9 -22   2 87.9755  8.3863   1
  -9 -22   2 65.7750  6.0940   5
  -8 -22   2 3.59453 2.61131   5
  -8 -22   2 3.84985 2.74343   2
  -8 -22   2 6.78476 3.27500   1
   8 -22  -2 6.27447 3.03070   1
  -8 -22   2 7.35568 2.90997   3
   7 -22  -2 5.92198 2.59077   3
  -7 -22   2 7.75660 3.41313   1
  -7 -22   2 9.34021 2.67523   2
  -7 -22   2 4.98872 2.59679   5
   7 -22  -2 1.24812 2.19342   1
  -7 -22   2 4.35067 3.17020   3
  -6 -22   2 -2.0589  1.6355   5
  -6 -22   2 0.99119 2.41331   1
  -6 -22   2 2.50179 2.65198   3
   6 -22  -2 1.03025 2.21093   1
  -6 -22   2 1.29111 2.26998   2
   6 -22  -2 3.22649 1.78369   3
  -5 -22   2 13.5105  2.9039   2
  -5 -22   2 12.2302  3.7776   1
  -5 -22   2 10.6606  2.9647   5
   5 -22  -2 15.8987  3.9033   1
   5 -22  -2 14.6141  3.4805   3
  -5 -22   2 14.2331  3.6882   3
  -4 -22   2 1.93976 2.58179   1
   4 -22  -2 1.57091 1.83466   1
   4 -22  -2 2.29724 1.65678   4
   4 -22  -2 3.65216 2.44562   3
  -4 -22   2 0.60053 1.83834   5
  -4 -22   2 5.08420 2.71694   3
   3 -22  -2 17.4220  3.7018   3
   3 -22  -2 29.4969  5.1572   1
  -3 -22   2 18.8178  4.3998   1
  -3 -22   2 16.3423  3.3663   5
   3 -22  -2 21.1539  4.3440   4
  -3 -22   2 21.2965  4.6642   3
  -2 -22   2 3.80719 2.46357   3
   2 -22  -2 -0.8636  2.1542   4
   2 -22  -2 2.94273 1.68551   3
  -2 -22   2 1.36639 2.03531   1
   2 -22  -2 1.43962 1.93452   1
   1 -22  -2 60.2837  6.5145   1
  -1 -22   2 71.1010  6.8811   1
  -1 -22   2 62.2584  6.4764   3
   1 -22  -2 63.2282  5.8997   3
   0 -22  -2 5.96707 2.03382   3
   0 -22  -2 -0.3421  1.7350   1
   0 -22   2 0.77506 2.02307   1
   0 -22   2 2.61215 1.96591   3
  -1 -22  -2 167.848   9.837   1
  -1 -22  -2 167.364   8.077   5
   1 -22   2 160.579  10.343   1
  -1 -22  -2 165.450   9.483   3
   1 -22   2 163.712   9.755   3
  -2 -22  -2 3.43054 1.89490   3
  -2 -22  -2 0.54172 1.92051   5
   2 -22   2 2.32988 1.44595   3
   2 -22   2 3.67173 2.49580   1
  -2 -22  -2 1.39846 2.06361   1
   3 -22   2 75.3716  6.4241   3
   3 -22   2 79.2884  7.0352   1
  -3 -22  -2 72.7464  5.5680   5
  -3 -22  -2 77.5097  6.5114   3
  -3 -22  -2 83.2262  7.1066   1
   4 -22   2 20.1465  3.7018   4
   4 -22   2 22.0449  4.0334   3
  -4 -22  -2 21.1206  3.8895   3
  -4 -22  -2 15.5463  3.0886   5
   4 -22   2 19.7904  4.2626   1
  -4 -22  -2 20.8193  4.4988   1
   5 -22   2 5.48017 1.75890   3
  -5 -22  -2 2.68669 2.05130   3
  -5 -22  -2 -0.2180  1.6278   5
  -5 -22  -2 1.95738 2.67521   1
   5 -22   2 -0.0654  1.8147   1
  -6 -22  -2 -0.4433  2.4091   3
  -6 -22  -2 2.11658 2.94381   1
   6 -22   2 1.66298 2.61195   1
   6 -22   2 1.97275 1.73328   3
  -6 -22  -2 0.88497 2.01881   5
  -7 -22  -2 -0.1808  1.6674   5
  -7 -22  -2 0.40331 2.91767   3
  -7 -22  -2 1.23855 2.66138   1
   7 -22   2 -1.9276  1.5762   1
   7 -22   2 3.65520 1.90419   3
  -8 -22  -2 17.7433  4.6461   3
  -8 -22  -2 6.61116 3.67918   1
   8 -22   2 16.7109  4.2355   1
   8 -22   2 9.24726 3.82963   3
  -8 -22  -2 7.08820 2.81563   5
   9 -22   2 1.20318 2.07681   1
  -9 -22  -2 -0.6652  1.9464   5
   9 -22   2 3.74013 2.91683   3
  -9 -22  -2 -3.2328  2.5492   1
  10 -22   2 -0.1360  2.1091   1
  10 -22   2 3.98544 2.79903   3
 -10 -22  -2 3.04244 3.22136   1
 -10 -22  -2 1.58730 2.33244   5
  11 -22   2 -2.9233  1.5265   1
 -11 -22  -2 0.84545 3.23630   1
 -11 -22  -2 0.59478 2.29067   5
  11 -22   2 -0.9313  2.3395   3
 -12 -22  -2 -5.3609  1.8874   2
 -12 -22  -2 -2.6706  2.4477   5
  12 -22   2 0.18812 2.68823   1
 -12 -22  -2 -1.6550  3.1755   1
 -13 -22  -2 5.11498 3.45785   2
 -13 -22  -2 4.73798 3.96573   1
  13 -22   2 -0.1821  2.5358   1
  14 -22   2 0.16867 3.43469   1
 -14 -22  -2 0.34684 3.43405   1
 -14 -22  -2 0.48471 2.45105   2
 -15 -22  -2 0.67526 4.04493   1
 -15 -22  -2 -2.5053  1.9281   2
  15 -22   2 -1.8953  3.4573   1
 -15 -23   2 21.2683  5.0857   2
 -15 -23   2 23.2795  6.5896   1
 -14 -23   2 35.9036  7.2861   1
 -14 -23   2 38.8544  6.8528   2
 -13 -23   2 58.5813  8.6885   1
 -13 -23   2 65.8173  6.9676   2
 -12 -23   2 1.14669 3.26394   5
  12 -23  -2 1.34720 2.70640   1
 -12 -23   2 4.22271 3.14982   2
 -12 -23   2 -0.5854  3.2352   1
 -11 -23   2 49.6001  6.9215   2
  11 -23  -2 53.0040  7.2365   1
 -11 -23   2 44.1287  6.1125   5
 -11 -23   2 42.6395  7.2796   1
 -10 -23   2 22.4511  4.9904   2
  10 -23  -2 21.2668  5.2849   1
 -10 -23   2 24.8644  4.6880   5
 -10 -23   2 25.1207  5.7897   1
  -9 -23   2 9.69644 3.89386   1
  -9 -23   2 11.8722  3.4716   5
   9 -23  -2 3.00222 3.41939   1
  -9 -23   2 6.73180 2.77387   2
  -8 -23   2 32.8651  5.0139   5
  -8 -23   2 31.9958  4.8098   2
  -8 -23   2 37.9508  6.4085   1
   8 -23  -2 38.0909  6.2822   1
  -7 -23   2 7.16189 3.32098   3
  -7 -23   2 -0.1370  1.9157   5
   7 -23  -2 -1.0921  2.0960   1
  -7 -23   2 2.64818 3.07516   1
  -6 -23   2 162.842  10.500   1
  -6 -23   2 155.503  10.410   3
  -6 -23   2 148.688   8.805   5
   6 -23  -2 146.314   9.824   1
   6 -23  -2 153.802   9.206   3
  -5 -23   2 0.83303 1.83705   5
   5 -23  -2 1.19836 1.65746   3
  -5 -23   2 4.76255 2.81322   3
   5 -23  -2 0.53053 2.11477   1
  -5 -23   2 0.61283 2.18312   1
  -4 -23   2 176.062  10.751   1
   4 -23  -2 180.833  10.591   1
  -4 -23   2 158.574   8.854   5
  -4 -23   2 173.098  10.550   3
   4 -23  -2 171.523   8.506   4
   4 -23  -2 162.392   9.521   3
  -3 -23   2 11.6296  3.4456   1
  -3 -23   2 8.82609 2.92352   5
   3 -23  -2 9.53159 3.56367   4
   3 -23  -2 9.46163 3.04689   3
  -3 -23   2 13.8537  3.6432   3
   3 -23  -2 11.7344  3.5176   1
  -2 -23   2 41.2553  6.2246   3
  -2 -23   2 43.3626  6.2210   1
   2 -23  -2 36.9294  5.1599   4
   2 -23  -2 42.5487  6.4100   1
   2 -23  -2 38.5338  5.4062   3
   1 -23  -2 18.5064  3.5499   3
  -1 -23   2 14.4872  4.1669   1
  -1 -23   2 16.8814  4.1893   3
   1 -23  -2 15.0730  3.9706   1
   0 -23   2 4.17791 2.13490   3
   0 -23   2 2.93794 2.40960   1
   0 -23  -2 2.94462 2.44976   1
   0 -23  -2 2.10345 2.07831   3
  -1 -23  -2 154.091   9.288   3
  -1 -23  -2 154.934   9.788   1
   1 -23   2 153.453   9.438   3
   1 -23   2 143.043   9.943   1
   2 -23   2 12.5028  3.8936   1
  -2 -23  -2 11.8359  2.6549   5
  -2 -23  -2 15.1055  3.8932   1
  -2 -23  -2 16.2733  3.7184   3
   2 -23   2 12.5309  3.0826   3
  -3 -23  -2 110.428   7.885   3
  -3 -23  -2 97.7049  6.5617   5
   3 -23   2 106.370   7.730   3
   3 -23   2 100.925   8.412   1
  -3 -23  -2 105.803   8.326   1
  -4 -23  -2 18.0530  3.5544   3
  -4 -23  -2 8.47464 2.69121   5
   4 -23   2 12.6845  3.2462   4
   4 -23   2 21.2016  4.9294   1
  -4 -23  -2 16.6928  3.9782   1
   4 -23   2 16.1376  3.5194   3
   5 -23   2 70.4860  6.5555   3
  -5 -23  -2 61.0806  6.8312   1
  -5 -23  -2 69.7311  6.4663   3
  -5 -23  -2 68.7747  5.7456   5
   5 -23   2 77.8238  7.5029   1
   6 -23   2 2.61857 2.74005   1
  -6 -23  -2 1.76871 2.09534   5
  -6 -23  -2 10.8462  4.0912   1
  -6 -23  -2 4.41705 3.03666   3
   6 -23   2 2.62282 1.92136   3
  -7 -23  -2 9.92747 3.89856   3
  -7 -23  -2 17.5209  3.8249   5
  -7 -23  -2 19.9852  4.7418   1
   7 -23   2 19.7992  4.5376   1
   7 -23   2 19.5638  4.3827   3
  -7 -23  -2 17.0754  3.6371   2
   8 -23   2 0.18908 1.93820   1
  -8 -23  -2 0.46841 2.86487   1
  -8 -23  -2 1.37932 2.25075   2
   8 -23   2 2.93120 3.17424   3
  -8 -23  -2 -0.5356  1.9066   5
  -9 -23  -2 1.28585 3.80272   1
  -9 -23  -2 7.91822 2.82056   2
   9 -23   2 2.91465 2.83859   3
  -9 -23  -2 8.65873 3.10950   5
   9 -23   2 2.99839 2.69639   1
  10 -23   2 6.54884 3.45349   3
 -10 -23  -2 2.36944 2.75220   5
 -10 -23  -2 1.47282 3.35098   1
 -10 -23  -2 8.11156 3.25271   2
  10 -23   2 6.79472 3.39545   1
 -11 -23  -2 -2.2615  3.0191   1
 -11 -23  -2 0.81421 2.79084   5
  11 -23   2 -1.6801  2.0052   1
 -11 -23  -2 5.30352 3.19905   2
  12 -23   2 5.12217 3.15055   1
 -12 -23  -2 6.44604 4.07466   2
 -12 -23  -2 9.09334 4.53871   1
 -13 -23  -2 8.66759 4.34539   1
  13 -23   2 8.67885 3.93815   1
 -13 -23  -2 5.80638 3.46361   2
 -14 -23  -2 8.97241 4.04727   2
  14 -23   2 4.90681 4.43421   1
 -14 -23  -2 8.35788 4.50915   1
 -14 -24   2 12.4272  5.1832   1
 -14 -24   2 9.06905 4.69897   2
 -13 -24   2 7.51618 4.20614   1
 -13 -24   2 3.31638 3.56699   2
 -12 -24   2 78.8939  8.9267   1
 -12 -24   2 72.0278  7.7617   2
 -11 -24   2 1.93040 3.22850   1
 -11 -24   2 -1.2282  2.4561   2
  11 -24  -2 1.82935 2.91344   1
 -10 -24   2 110.554   9.696   1
  10 -24  -2 110.083   9.223   1
 -10 -24   2 88.8735  8.0249   5
 -10 -24   2 105.601   8.063   2
   9 -24  -2 10.7933  4.4849   1
  -9 -24   2 8.39695 3.28895   2
  -9 -24   2 9.11054 3.65897   5
  -9 -24   2 16.6065  4.7995   1
   8 -24  -2 84.9363  8.1307   1
  -8 -24   2 91.6731  8.5430   1
  -8 -24   2 69.5431  6.5115   2
  -8 -24   2 92.3844  7.2756   5
  -7 -24   2 17.4315  3.8601   5
   7 -24  -2 22.1421  5.0535   1
  -7 -24   2 25.1006  5.4514   1
  -6 -24   2 0.69742 2.61494   1
  -6 -24   2 -0.7835  1.7470   5
   6 -24  -2 2.21666 2.41459   1
  -5 -24   2 15.6681  4.1196   3
   5 -24  -2 20.1147  4.3781   1
  -5 -24   2 12.7971  3.4173   5
   5 -24  -2 10.5033  3.1917   3
  -5 -24   2 14.9763  4.4170   1
   4 -24  -2 155.712   9.368   3
  -4 -24   2 159.309   9.068   5
   4 -24  -2 177.932  10.843   1
   4 -24  -2 170.760   8.564   4
  -4 -24   2 158.392  10.646   3
  -4 -24   2 175.889  11.237   1
  -3 -24   2 7.74997 3.81035   3
   3 -24  -2 1.74180 2.67842   4
   3 -24  -2 5.25057 2.81255   1
   3 -24  -2 2.69991 2.45986   3
  -3 -24   2 2.10731 2.49794   1
  -3 -24   2 0.90865 2.12017   5
   2 -24  -2 290.568  15.001   4
  -2 -24   2 268.826  14.160   1
   2 -24  -2 307.854  14.914   1
  -2 -24   2 270.689  14.284   3
   2 -24  -2 285.969  13.506   3
   1 -24  -2 5.16177 2.79445   1
  -1 -24   2 7.64021 2.71038   3
  -1 -24   2 -1.4577  2.4826   1
   1 -24  -2 5.58132 2.16743   3
   0 -24   2 250.352  13.148   3
   0 -24  -2 272.544  14.067   1
   0 -24  -2 267.080  13.474   3
   0 -24   2 272.785  14.161   1
   1 -24   2 6.66300 2.21006   3
  -1 -24  -2 7.79443 2.36870   3
   1 -24   2 2.64844 2.55289   1
  -1 -24  -2 8.77468 3.72981   1
  -2 -24  -2 233.104  12.154   3
   2 -24   2 243.115  12.297   3
  -2 -24  -2 252.292  10.792   5
   2 -24   2 273.205  13.808   1
  -2 -24  -2 249.208  13.018   1
   3 -24   2 52.6540  7.1817   1
  -3 -24  -2 58.9254  5.8712   3
  -3 -24  -2 45.9688  6.6082   1
  -3 -24  -2 50.9145  5.1307   5
   3 -24   2 59.3073  5.8160   3
   4 -24   2 78.7300  6.8723   3
  -4 -24  -2 65.9027  5.7979   5
   4 -24   2 69.4331  5.7349   4
   4 -24   2 71.5508  7.6609   1
  -4 -24  -2 84.8126  7.6760   1
  -4 -24  -2 75.7080  6.9196   3
   5 -24   2 84.3347  7.2316   3
  -5 -24  -2 85.0388  8.0567   1
  -5 -24  -2 86.2203  6.5252   5
  -5 -24  -2 90.7655  7.5548   3
   5 -24   2 101.777   8.683   1
  -6 -24  -2 1.91579 2.24210   3
   6 -24   2 6.02502 3.17905   1
  -6 -24  -2 1.31837 1.91022   5
  -6 -24  -2 0.95268 2.63166   1
   6 -24   2 -0.1919  1.9086   3
   7 -24   2 41.0477  6.7657   1
  -7 -24  -2 43.5298  6.6911   1
  -7 -24  -2 41.4936  5.0363   5
   7 -24   2 39.1346  6.3458   3
   8 -24   2 9.75730 3.79544   3
  -8 -24  -2 14.2345  3.7898   5
  -8 -24  -2 24.5521  5.0777   1
   8 -24   2 17.2302  4.8995   1
  -9 -24  -2 10.3156  3.8136   5
   9 -24   2 3.78779 3.39705   3
   9 -24   2 11.6744  4.2842   1
  -9 -24  -2 8.85629 4.01129   1
  -9 -24  -2 7.17669 3.22211   2
  10 -24   2 41.7561  6.8457   1
 -10 -24  -2 35.8612  7.0915   1
 -10 -24  -2 35.0907  5.7653   5
 -10 -24  -2 38.3116  6.1667   2
 -11 -24  -2 9.70670 4.41516   1
 -11 -24  -2 8.19493 3.36280   2
  11 -24   2 11.4204  4.3393   1
 -12 -24  -2 0.68961 3.43270   1
 -12 -24  -2 7.14028 3.12682   2
  12 -24   2 7.15408 3.82154   1
 -13 -24  -2 29.0841  6.1560   2
  13 -24   2 39.1983  7.5843   1
 -13 -24  -2 29.3075  6.7443   1
 -14 -24  -2 4.77750 3.66042   2
 -14 -24  -2 0.61238 3.33482   1
  14 -24   2 -6.4095  3.6290   1
 -13 -25   2 3.83854 3.16888   2
 -13 -25   2 9.38067 4.53094   1
 -12 -25   2 64.9777  6.8655   2
 -12 -25   2 58.0044  8.6848   1
 -11 -25   2 2.74113 3.47218   1
 -11 -25   2 1.26081 2.80658   2
  11 -25  -2 -1.9147  2.8979   1
  10 -25  -2 1.41740 2.62600   1
 -10 -25   2 3.46540 3.66940   1
  -9 -25   2 16.7938  4.9183   1
   9 -25  -2 13.5290  4.9551   1
  -8 -25   2 -0.4198  2.5504   5
  -8 -25   2 -0.1226  2.4667   1
   8 -25  -2 -0.2810  3.0938   1
  -7 -25   2 92.3434  8.5276   1
   7 -25  -2 76.5945  7.6733   1
  -7 -25   2 66.8909  6.6679   5
   6 -25  -2 26.8357  5.5369   1
  -6 -25   2 26.1273  4.4707   5
  -6 -25   2 30.8237  5.9820   1
  -5 -25   2 159.950  10.746   1
   5 -25  -2 159.823  10.392   1
  -5 -25   2 138.333   8.712   5
  -4 -25   2 50.8948  7.0598   3
  -4 -25   2 49.7245  7.3192   1
  -4 -25   2 57.6701  5.5688   5
   4 -25  -2 40.6541  6.4724   1
   4 -25  -2 56.4492  5.9027   3
   4 -25  -2 52.4041  4.7416   4
   3 -25  -2 60.2090  6.5009   4
   3 -25  -2 62.4428  6.7704   1
  -3 -25   2 63.8639  7.1949   3
  -3 -25   2 69.6436  7.2501   1
   3 -25  -2 64.8857  6.1726   3
   2 -25  -2 1.12321 1.68920   1
  -2 -25   2 2.45410 2.78539   1
   2 -25  -2 -0.2534  2.6859   4
   2 -25  -2 5.60615 2.76641   3
  -2 -25   2 2.91887 2.95494   3
   1 -25  -2 8.42771 3.24140   1
   1 -25  -2 11.1086  3.7709   3
  -1 -25   2 20.2711  4.6631   3
  -1 -25   2 13.4162  4.3960   1
   0 -25   2 49.6715  7.2887   1
   0 -25   2 39.5916  5.9558   3
   0 -25  -2 33.5543  5.4064   3
   0 -25  -2 39.6699  6.4585   1
  -1 -25  -2 -1.2703  2.2741   1
   1 -25   2 0.90743 2.33396   1
  -1 -25  -2 9.81905 2.68211   3
   1 -25   2 2.21525 2.24752   3
  -2 -25  -2 196.382  11.176   3
   2 -25   2 196.696  11.190   3
  -2 -25  -2 187.657   9.385   5
  -2 -25  -2 184.071  11.504   1
   2 -25   2 195.416  11.891   1
  -3 -25  -2 5.32441 3.26660   1
   3 -25   2 6.48293 3.05397   3
  -3 -25  -2 5.72728 2.61337   3
  -3 -25  -2 2.34193 2.48071   5
   3 -25   2 4.46675 2.94415   1
  -4 -25  -2 185.515  11.416   1
   4 -25   2 176.138  11.672   1
  -4 -25  -2 164.688  10.510   3
   4 -25   2 171.406   9.283   4
  -4 -25  -2 172.570   9.371   5
   4 -25   2 172.765  10.768   3
  -5 -25  -2 6.74021 3.08668   1
   5 -25   2 -0.3096  2.5474   1
   5 -25   2 -1.5309  1.7925   3
  -5 -25  -2 5.75728 2.68807   3
  -5 -25  -2 -2.2167  2.0722   5
   6 -25   2 94.5607  8.4566   1
  -6 -25  -2 81.4487  6.8452   5
  -6 -25  -2 96.1623  8.7189   1
   6 -25   2 80.1261  7.9079   3
   7 -25   2 22.2738  4.9418   3
  -7 -25  -2 18.3425  4.1972   5
   7 -25   2 38.7940  6.7028   1
  -7 -25  -2 20.3802  5.0846   1
  -8 -25  -2 28.6818  6.2000   1
   8 -25   2 29.9921  6.1388   1
   8 -25   2 21.9881  4.9068   3
  -8 -25  -2 22.1411  4.6385   5
   9 -25   2 57.5831  8.5151   1
  10 -25   2 8.50150 3.47732   1
 -10 -25  -2 -0.7849  3.7271   1
 -11 -25  -2 71.7190  7.2684   2
 -11 -25  -2 82.2883  9.3423   1
  11 -25   2 76.5379 10.1088   1
  12 -25   2 1.21469 2.81819   1
 -12 -25  -2 1.79010 3.75323   2
 -12 -25  -2 7.16962 4.34081   1
  13 -25   2 14.3307  5.6979   1
 -13 -25  -2 17.0028  4.4983   2
 -13 -25  -2 16.1155  5.7365   1
 -13 -26   2 4.37569 4.74370   2
 -13 -26   2 33.1944  6.9612   1
 -12 -26   2 9.68069 4.41737   1
 -11 -26   2 30.9872  6.5661   1
  11 -26  -2 28.6202  6.0624   1
  10 -26  -2 8.25863 3.80729   1
 -10 -26   2 12.7119  4.9793   1
   9 -26  -2 5.51070 3.90845   1
  -9 -26   2 12.1863  4.3702   1
   8 -26  -2 40.6531  7.1221   1
  -8 -26   2 39.2859  7.0111   1
  -7 -26   2 1.40555 2.75378   1
   7 -26  -2 1.67498 2.44444   1
   6 -26  -2 55.3786  7.6540   1
  -6 -26   2 52.8546  7.5244   1
  -6 -26   2 57.7931  5.9529   5
   5 -26  -2 31.8414  5.7264   1
  -5 -26   2 29.0401  5.0767   5
  -5 -26   2 32.0144  6.1059   1
  -4 -26   2 18.2045  4.2934   5
   4 -26  -2 24.9000  3.6426   4
   4 -26  -2 24.9517  5.3695   1
  -4 -26   2 29.5948  5.6693   1
  -3 -26   2 110.145   9.193   1
   3 -26  -2 120.075   9.131   1
   3 -26  -2 96.5052  8.0342   4
   3 -26  -2 100.289   7.854   3
  -2 -26   2 8.53202 3.57949   1
   2 -26  -2 6.31542 3.06692   1
  -2 -26   2 9.95239 3.46114   3
   2 -26  -2 4.24152 3.37236   4
   2 -26  -2 4.38443 2.37858   3
  -1 -26   2 130.934   9.625   3
   1 -26  -2 153.415  10.562   1
   1 -26  -2 144.607  11.272   4
   1 -26  -2 147.160  10.045   3
  -1 -26   2 151.851  11.078   1
   0 -26   2 1.72312 2.69655   1
   0 -26  -2 2.61191 2.87385   3
   0 -26   2 -3.0778  1.7942   3
   0 -26  -2 1.53083 2.60444   1
  -1 -26  -2 136.156  10.317   1
   1 -26   2 122.813   9.778   1
   1 -26   2 134.977   9.503   3
  -1 -26  -2 131.026   9.654   3
  -2 -26  -2 14.2330  3.9095   3
   2 -26   2 14.7263  4.5837   1
   2 -26   2 9.83991 3.15332   3
  -2 -26  -2 7.43094 3.97084   1
  -3 -26  -2 70.2341  5.8099   5
   3 -26   2 56.0551  7.0151   4
   3 -26   2 72.8624  7.7689   1
  -3 -26  -2 71.4898  7.7403   1
   3 -26   2 72.2459  6.9510   3
  -3 -26  -2 93.2511  7.9775   3
  -4 -26  -2 46.1795  5.5797   5
   4 -26   2 60.1317  8.1274   1
  -4 -26  -2 53.4725  5.9265   3
   4 -26   2 47.2949  4.9529   4
   4 -26   2 47.6493  6.5574   3
  -4 -26  -2 65.3705  7.2423   1
   5 -26   2 3.91815 3.45111   3
  -5 -26  -2 10.1654  4.0392   1
  -5 -26  -2 0.01561 2.69052   5
   5 -26   2 5.47181 2.96131   1
   6 -26   2 49.2232  7.3493   1
  -6 -26  -2 50.7323  7.4184   1
   6 -26   2 41.9729  6.7390   3
  -6 -26  -2 37.6809  5.3328   5
  -7 -26  -2 -0.9669  2.5610   1
   7 -26   2 3.06263 2.53242   1
  -8 -26  -2 29.6718  6.2355   1
   8 -26   2 24.8275  5.6894   1
  -9 -26  -2 -2.2801  2.7550   1
   9 -26   2 0.77135 2.72250   1
 -10 -26  -2 24.4207  6.1078   1
  10 -26   2 20.7853  5.1135   1
  11 -26   2 4.71899 3.17411   1
 -11 -26  -2 1.90214 4.11336   1
  12 -26   2 4.99238 3.66756   1
 -12 -26  -2 3.20630 3.66449   1
 -12 -27   2 3.88207 3.57089   1
 -11 -27   2 6.12426 3.96095   1
 -10 -27   2 1.73719 3.16225   1
  10 -27  -2 2.63473 3.62949   1
   9 -27  -2 6.77178 3.59283   1
  -9 -27   2 7.61086 3.89492   1
  -8 -27   2 6.15195 3.41591   1
   8 -27  -2 -2.6845  3.3149   1
   7 -27  -2 2.97273 3.45694   1
  -7 -27   2 5.11404 3.68354   1
   6 -27  -2 19.5042  4.7915   1
  -6 -27   2 21.0093  5.6050   1
  -5 -27   2 4.13683 3.17300   5
   5 -27  -2 5.37994 3.42931   1
  -5 -27   2 3.16110 3.35088   1
  -4 -27   2 46.7536  7.2888   1
   4 -27  -2 44.7652  6.8245   1
   4 -27  -2 41.1810  4.2419   4
   3 -27  -2 2.51954 2.80721   3
   3 -27  -2 0.60215 2.29242   1
   3 -27  -2 -1.2621  2.7074   4
  -3 -27   2 -1.4134  2.7371   1
  -2 -27   2 68.3609  9.1192   1
   2 -27  -2 52.8370  7.1633   4
   2 -27  -2 64.6614  7.2060   1
   2 -27  -2 39.9400  6.1590   3
  -1 -27   2 5.49245 3.33228   1
   1 -27  -2 7.93423 3.54830   1
   1 -27  -2 3.35088 3.35921   4
   1 -27  -2 8.55059 3.30116   3
   0 -27  -2 76.7524  8.1159   3
   0 -27  -2 77.6397  7.8064   1
   0 -27   2 71.2855  7.8381   1
  -1 -27  -2 40.7958  6.6624   3
  -1 -27  -2 46.2916  7.3029   1
   1 -27   2 33.0672  6.2372   1
   2 -27   2 26.2537  5.5819   1
  -2 -27  -2 22.2589  5.5378   1
  -2 -27  -2 30.8539  5.3232   3
   3 -27   2 85.0210  8.7459   1
  -3 -27  -2 90.2365  6.6723   5
   3 -27   2 82.1536  7.7161   4
  -3 -27  -2 85.5451  8.6877   1
   4 -27   2 12.1491  4.6028   1
  -4 -27  -2 13.5967  4.4856   1
  -4 -27  -2 10.0247  3.4846   5
   4 -27   2 14.7953  3.4878   4
  -5 -27  -2 81.6259  7.1247   5
   5 -27   2 94.5600  8.6694   1
  -5 -27  -2 68.9818  7.9949   1
   6 -27   2 10.1207  3.6466   1
  -6 -27  -2 9.59166 3.86941   1
   7 -27   2 21.7678  5.1529   1
  -7 -27  -2 21.0046  5.4185   1
  -8 -27  -2 4.23758 3.15229   1
   8 -27   2 -1.8559  2.3748   1
   9 -27   2 -1.0378  2.3585   1
  -9 -27  -2 4.35299 3.51412   1
 -10 -27  -2 -0.9301  3.1620   1
  10 -27   2 4.06776 3.21211   1
  11 -27   2 10.3840  4.5949   1
 -11 -27  -2 14.9047  5.2980   1
 -12 -27  -2 2.93438 3.87955   1
  12 -27   2 0.76938 4.02306   1
 -11 -28   2 25.1061  6.2804   1
  10 -28  -2 6.18921 3.80295   1
 -10 -28   2 3.72638 3.50050   1
   9 -28  -2 12.1097  4.4111   1
  -9 -28   2 5.86984 3.64989   1
   8 -28  -2 -1.5539  3.3333   1
  -8 -28   2 6.73692 3.82643   1
   7 -28  -2 16.2277  5.1558   1
  -7 -28   2 14.2171  4.7879   1
  -6 -28   2 4.24188 3.50651   1
   6 -28  -2 6.78611 2.97314   1
  -5 -28   2 9.91924 4.43782   1
   5 -28  -2 14.5443  4.6355   1
   4 -28  -2 2.38181 2.63231   1
  -4 -28   2 9.16949 3.69873   1
  -3 -28   2 6.52299 3.36146   1
   3 -28  -2 17.4489  4.3078   1
   3 -28  -2 9.17885 3.53870   4
   2 -28  -2 1.17745 2.33424   3
   2 -28  -2 7.82868 3.61807   1
  -2 -28   2 7.33918 3.88604   1
   1 -28  -2 11.1564  3.6254   3
  -1 -28   2 17.9756  4.7428   1
   1 -28  -2 13.3283  3.8576   1
   1 -28  -2 10.7051  4.2474   4
[truncated: 2,271,913 more chars]
