# Supplementary material for: [μ2-Bis(di­phenyl­phosphan­yl)hexa­ne]bis­[undeca­carbonyl-triangulo-triruthenium(3 Ru—Ru)] hexane monosolvate: crystal structure and Hirshfeld surface analysis
Source: Acta Crystallogr E Crystallogr Commun. 2017 Oct 20;73(Pt 11):1652–7. doi: 10.1107/S2056989017014517 (PMC5683483; doi:10.1107/S2056989017014517)
Supplement: Supplementary file 2 [file e-73-01652-Isup2.hkl]

data_I                                                                          
_shelx_title ' ss138'                                                           
_shelx_refln_list_code          4                                               
_shelx_F_calc_maximum     1055.47                                               
_exptl_crystal_F_000      3456.00                                               
_reflns_d_resolution_high  0.6985                                               
                                                                                
loop_                                                                           
 _space_group_symop_operation_xyz                                               
 'x, y, z'                                                                      
 '-x, y+1/2, -z+1/2'                                                            
 '-x, -y, -z'                                                                   
 'x, -y-1/2, z-1/2'                                                             
                                                                                
_cell_length_a    14.5323                                                       
_cell_length_b    23.3731                                                       
_cell_length_c    19.1883                                                       
_cell_angle_alpha  90.000                                                       
_cell_angle_beta   93.653                                                       
_cell_angle_gamma  90.000                                                       
                                                                                
_shelx_F_squared_multiplier     1.000                                           
                                                                                
loop_                                                                           
 _refln_index_h                                                                 
 _refln_index_k                                                                 
 _refln_index_l                                                                 
 _refln_F_squared_calc                                                          
 _refln_F_squared_meas                                                          
 _refln_F_squared_sigma                                                         
 _refln_observed_status                                                         
   2   0   0    1114021.75    1169054.88     25850.17 o                         
   3   0   0      31382.27      36294.40       986.57 o                         
   4   0   0     255521.84     262005.14      4058.88 o                         
   5   0   0     227471.78     252101.62      3965.33 o                         
   6   0   0       7326.66       8957.66       331.97 o                         
   7   0   0     183357.56     184749.52      3072.75 o                         
   8   0   0       8900.41       7800.58       353.05 o                         
   9   0   0     107701.28     104217.67      1972.11 o                         
  10   0   0      60516.26      56420.14      1279.21 o                         
  11   0   0      14394.27      14708.83       797.06 o                         
  12   0   0       9065.23       9420.93       661.39 o                         
  13   0   0        660.09        708.37       250.83 o                         
  14   0   0       2686.22       2732.59       481.88 o                         
  15   0   0      15428.10      14836.61       946.58 o                         
  16   0   0       3823.25       4739.49       663.80 o                         
  17   0   0      12617.43      13926.61       985.86 o                         
  18   0   0       7594.22       7691.33       682.26 o                         
  19   0   0       7775.41       7860.57      1212.38 o                         
  20   0   0       4018.63       4250.28       519.33 o                         
   1   1   0      23324.85      18847.99       452.42 o                         
   2   1   0     110991.16     120692.34      1543.19 o                         
   3   1   0     118774.22     123300.33      2025.95 o                         
   4   1   0     225200.48     221420.58      2448.72 o                         
   5   1   0     240689.56     235935.83      2636.44 o                         
   6   1   0     136241.08     128999.72      1740.54 o                         
   7   1   0      52097.39      47053.80       711.14 o                         
   8   1   0      30660.58      28412.45       524.86 o                         
   9   1   0       1659.07       2113.04       164.40 o                         
  10   1   0       4994.69       6130.86       255.60 o                         
  11   1   0       1716.17       1560.62       271.32 o                         
  12   1   0      11109.18      10500.46       490.96 o                         
  13   1   0       1750.16       1790.47       261.17 o                         
  14   1   0      34889.43      34250.85      1020.84 o                         
  15   1   0       6384.12       6425.34       458.61 o                         
  16   1   0      16497.89      16651.33       727.95 o                         
  17   1   0          9.47        137.85       179.36 o                         
  18   1   0       2248.28       2140.51       294.47 o                         
  19   1   0        320.96        153.21       157.29 o                         
  20   1   0         40.42        271.40       165.41 o                         
   1   2   0     516836.16     535473.81      7036.50 o                         
   2   2   0         62.12        218.00        28.95 o                         
   3   2   0     124659.88     134277.11      1501.01 o                         
   4   2   0      42630.80      47325.35       558.39 o                         
   5   2   0      90279.58      92337.24      1067.35 o                         
   6   2   0      62436.91      63058.43       761.56 o                         
   7   2   0       1127.56       1503.93       181.28 o                         
   8   2   0      61709.12      59291.15       902.04 o                         
   9   2   0      21266.97      19363.94       434.80 o                         
  10   2   0      80522.34      78810.66      1151.24 o                         
  11   2   0       7835.51       8199.72       417.96 o                         
  12   2   0      14290.14      15193.86       595.76 o                         
  13   2   0       1733.78       2200.35       348.79 o                         
  14   2   0         27.56        234.90       158.99 o                         
  15   2   0         93.81        201.53       239.84 o                         
  16   2   0       4303.43       4471.37       454.58 o                         
  17   2   0       2238.55       2092.20       347.98 o                         
  18   2   0       4128.63       4389.40       400.49 o                         
  19   2   0       2079.80       1898.07       265.97 o                         
  20   2   0       3737.85       3728.27       349.04 o                         
   1   3   0       8881.73       9511.07       130.14 o                         
   2   3   0        756.49        636.66        44.36 o                         
   3   3   0       6755.38       6550.34       146.90 o                         
   4   3   0      15074.26      14512.34       216.93 o                         
   5   3   0      68510.24      65592.02       760.28 o                         
   6   3   0      18567.37      16286.87       406.40 o                         
   7   3   0      20592.47      19256.25       389.50 o                         
   8   3   0       4900.82       3909.61       178.22 o                         
   9   3   0      10487.05       9897.63       301.27 o                         
  10   3   0        569.72        616.20       108.80 o                         
  11   3   0       1231.16       1433.50       217.53 o                         
  12   3   0       1503.17       1710.58       242.07 o                         
  13   3   0      12100.26      11151.69       573.30 o                         
  14   3   0       7235.42       6893.53       452.71 o                         
  15   3   0      33381.00      33450.52      1046.37 o                         
  16   3   0       1892.39       1591.45       288.86 o                         
  17   3   0      21801.78      22130.93       881.08 o                         
  18   3   0         80.14         80.57       147.46 o                         
  19   3   0       7369.57       6787.20       427.54 o                         
  20   3   0        657.58        317.81       164.73 o                         
   0   4   0     101408.88     103256.66      1802.39 o                         
   1   4   0      14557.05      15769.01       271.14 o                         
   2   4   0      28616.21      33010.65       320.43 o                         
   3   4   0       7588.78       9047.49       140.27 o                         
   4   4   0      12534.94      13416.55       195.54 o                         
   5   4   0      16872.79      16365.75       255.83 o                         
   6   4   0       1240.67        976.96        82.55 o                         
   7   4   0      11944.19      13263.34       312.88 o                         
   8   4   0        921.12        928.09       123.92 o                         
   9   4   0      44713.41      46667.13       830.80 o                         
  10   4   0       9877.12      10660.16       385.63 o                         
  11   4   0      12999.11      12754.36       524.82 o                         
  12   4   0       8813.40       8893.99       456.09 o                         
  13   4   0      17481.81      17139.93       663.96 o                         
  14   4   0      13531.62      12994.77       609.14 o                         
  15   4   0       6386.85       6125.20       451.65 o                         
  16   4   0       3320.16       3378.20       399.56 o                         
  17   4   0          8.67        166.67       175.41 o                         
  18   4   0          0.50       -121.76       140.31 o                         
  19   4   0       6867.34       6468.23       367.36 o                         
  20   4   0       1136.17       1064.84       234.40 o                         
   1   5   0      32950.45      33654.68       584.04 o                         
   2   5   0       8425.18       7443.16       132.35 o                         
   3   5   0      22909.03      26449.85       275.40 o                         
   4   5   0        229.29        381.41        39.42 o                         
   5   5   0       6414.33       5936.32       135.78 o                         
   6   5   0       4947.23       4339.91       148.94 o                         
   7   5   0       3569.85       3798.65       163.91 o                         
   8   5   0        167.59        496.68        87.27 o                         
   9   5   0      20654.77      21217.61       510.11 o                         
  10   5   0       3063.66       2457.50       218.34 o                         
  11   5   0       9554.04       8303.08       433.97 o                         
  12   5   0        717.50       1174.58       207.29 o                         
  13   5   0       1287.65       1489.83       243.05 o                         
  14   5   0      19650.76      19565.39      1865.58 o                         
  15   5   0       1666.67       1147.14       250.09 o                         
  16   5   0      35516.93      36859.99      2261.25 o                         
  17   5   0       3211.94       3770.85       313.77 o                         
  18   5   0      16713.92      18146.44       594.39 o                         
  19   5   0        204.81        394.57       155.20 o                         
  20   5   0       8328.77       8218.86       537.09 o                         
   0   6   0      52624.16      52931.52       682.91 o                         
   1   6   0      11357.04      10858.63       161.85 o                         
   2   6   0     100299.76     104382.18      1900.45 o                         
   3   6   0      10199.58      11553.07       144.46 o                         
   4   6   0        833.45       1112.87        54.50 o                         
   5   6   0      13203.75      13450.86       200.81 o                         
   6   6   0        454.95        715.45        71.71 o                         
   7   6   0      10105.54      10950.97       257.97 o                         
   8   6   0       6631.73       6674.05       213.55 o                         
   9   6   0      16560.15      17161.41       483.77 o                         
  10   6   0       8092.85       7866.95       397.69 o                         
  11   6   0      14171.59      13256.29       540.08 o                         
  12   6   0       6247.67       6083.59       414.37 o                         
  13   6   0       6516.37       6328.89       409.42 o                         
  14   6   0       2582.45       2662.29       352.79 o                         
  15   6   0       6037.95       6755.78       396.33 o                         
  16   6   0          7.63        228.79       129.27 o                         
  17   6   0        144.87        379.25       140.53 o                         
  18   6   0       1175.78        843.26       230.96 o                         
  19   6   0       1099.25        902.51       256.90 o                         
  20   6   0       6360.54       5329.15       660.25 o                         
   1   7   0       9283.42       9276.55       221.23 o                         
   2   7   0       2162.95       1991.86        68.92 o                         
   3   7   0       7960.94       8478.71       142.79 o                         
   4   7   0      84092.77      84578.92       744.49 o                         
   5   7   0       4188.93       4028.83       103.61 o                         
   6   7   0      47907.27      48329.63       565.47 o                         
   7   7   0       9074.28       9314.74       185.28 o                         
   8   7   0       9855.76       9293.22       291.71 o                         
   9   7   0         74.65         65.14        90.92 o                         
  10   7   0       4541.99       4097.25       270.47 o                         
  11   7   0       2909.39       4154.22       566.07 o                         
  12   7   0         48.97        193.26       100.56 o                         
  13   7   0      19670.09      19385.30       599.69 o                         
  14   7   0         99.05        322.99       160.25 o                         
  15   7   0      23677.59      23723.84       724.02 o                         
  16   7   0          1.90          1.38       118.08 o                         
  17   7   0      11505.24      12434.63      1055.52 o                         
  18   7   0         15.06        -47.53       169.81 o                         
  19   7   0       3713.69       3588.43       415.64 o                         
  20   7   0        732.89        605.45       314.28 o                         
   0   8   0      56668.71      53676.85       985.63 o                         
   1   8   0     270263.69     269441.31      2088.32 o                         
   2   8   0       5148.52       3934.39       137.92 o                         
   3   8   0      51922.71      55338.58       536.89 o                         
   4   8   0       8398.59       9240.47       181.84 o                         
   5   8   0       2738.51       2448.70       113.65 o                         
   6   8   0      11963.15      10933.01       231.11 o                         
   7   8   0          2.64        107.13        49.95 o                         
   8   8   0      30937.25      29235.13       467.54 o                         
   9   8   0       8503.12       7639.27       409.23 o                         
  10   8   0      20396.53      20249.43       700.39 o                         
  11   8   0       9177.46       9856.98      1052.77 o                         
  12   8   0       2772.27       2969.28       345.20 o                         
  13   8   0        117.89        223.69       318.66 o                         
  14   8   0        691.44        661.40       203.06 o                         
  15   8   0       2399.10       2340.09       357.85 o                         
  16   8   0        748.70        464.25       246.27 o                         
  17   8   0       5465.82       5962.54       597.52 o                         
  18   8   0       1460.44       1500.52       285.76 o                         
  19   8   0       6258.53       7299.80       557.65 o                         
  20   8   0         69.11        -36.84       279.57 o                         
   1   9   0       4973.38       6187.85       128.17 o                         
   2   9   0      26107.98      26800.75       387.59 o                         
   3   9   0      88639.48      88042.12       929.36 o                         
   4   9   0      17451.73      17799.21       317.77 o                         
   5   9   0     123872.35     123780.98      1254.82 o                         
   6   9   0       6772.32       6237.05       177.00 o                         
   7   9   0      56565.26      54932.16       731.01 o                         
   8   9   0        297.14        475.36       101.32 o                         
   9   9   0      10494.04      11511.60       326.64 o                         
  10   9   0      18684.43      19516.09      1098.21 o                         
  11   9   0        503.29        646.14       181.72 o                         
  12   9   0      16500.71      16888.86       692.61 o                         
  13   9   0       2572.12       2952.67       369.90 o                         
  14   9   0      17887.21      18612.48      1404.97 o                         
  15   9   0        721.87        564.73       259.75 o                         
  16   9   0       6496.92       7597.48       599.75 o                         
  17   9   0        408.69        669.42       282.51 o                         
  18   9   0        377.65        703.07       236.03 o                         
  19   9   0        596.39        604.11       236.93 o                         
   0  10   0     317358.28     312437.56      6343.39 o                         
   1  10   0       8233.03       6629.95       182.72 o                         
   2  10   0     237514.69     232459.23      3112.21 o                         
   3  10   0       9055.35      10558.71       204.98 o                         
   4  10   0      26188.73      25957.30       470.59 o                         
   5  10   0      25859.85      26422.14       443.21 o                         
   6  10   0         48.12         14.30        53.27 o                         
   7  10   0      45562.83      42799.00       626.58 o                         
   8  10   0       8497.43       7252.25       237.43 o                         
   9  10   0      17807.32      17051.38       398.76 o                         
  10  10   0       5306.48       5119.40       355.30 o                         
  11  10   0       8306.80       8328.53       850.51 o                         
  12  10   0        661.37       1006.11       184.92 o                         
  13  10   0         21.44        347.19       141.45 o                         
  14  10   0       1567.14       1637.51       262.84 o                         
  15  10   0       2499.03       2495.43       316.21 o                         
  16  10   0       6137.43       7115.81       616.96 o                         
  17  10   0       1745.02       1649.50       350.42 o                         
  18  10   0      13369.41      14169.38       672.74 o                         
  19  10   0         14.96        197.40       294.23 o                         
   1  11   0         15.40        130.88        43.77 o                         
   2  11   0      51908.97      53129.11       867.29 o                         
   3  11   0        444.41        306.01        54.78 o                         
   4  11   0     107172.91     109632.07      1726.31 o                         
   5  11   0       1146.40       1456.62       113.30 o                         
   6  11   0      91820.46      91245.85       985.99 o                         
   7  11   0      23795.81      25298.18       469.92 o                         
   8  11   0      41231.98      41242.87       639.04 o                         
   9  11   0      28657.60      30136.63       527.72 o                         
  10  11   0       2551.27       2730.50       268.44 o                         
  11  11   0       8023.51       7934.63       483.06 o                         
  12  11   0          0.51         58.56       133.67 o                         
  13  11   0      10389.34      10341.23       479.81 o                         
  14  11   0       4184.77       4454.46       394.39 o                         
  15  11   0       1920.63       2293.65       387.33 o                         
  16  11   0       1302.13        887.84       309.44 o                         
  17  11   0        361.15        217.29       159.59 o                         
  18  11   0       2410.20       2482.29       359.72 o                         
  19  11   0       2144.58       2179.89       465.98 o                         
   0  12   0       1230.28        790.08        90.36 o                         
   1  12   0      43984.55      43341.19       618.98 o                         
   2  12   0       3547.17       3715.99       174.63 o                         
   3  12   0      30832.58      28675.97       448.18 o                         
   4  12   0       4681.13       5154.82       164.05 o                         
   5  12   0       1860.39       1720.96        93.74 o                         
   6  12   0      24148.87      24314.20       563.78 o                         
   7  12   0       1197.36        861.84       101.99 o                         
   8  12   0      22592.30      21940.71       441.11 o                         
   9  12   0       2042.40       1701.18       204.25 o                         
  10  12   0      10857.75      10307.91       374.13 o                         
  11  12   0        646.44        807.04       196.21 o                         
  12  12   0       2522.93       2590.12       292.10 o                         
  13  12   0        210.57       -128.25       128.25 o                         
  14  12   0       1165.93       1126.31       245.31 o                         
  15  12   0       1094.32        703.41       278.48 o                         
  16  12   0        271.71        460.94       274.04 o                         
  17  12   0        179.17        279.71       190.40 o                         
  18  12   0          2.59        -50.72       194.00 o                         
  19  12   0        786.12        969.88       395.52 o                         
   1  13   0      10267.63      10969.26       204.08 o                         
   2  13   0        801.42        646.96        99.96 o                         
   3  13   0      16957.25      17883.27       348.93 o                         
   4  13   0       3166.98       2611.63       168.07 o                         
   5  13   0      20061.03      19444.87       338.10 o                         
   6  13   0       8739.49       9025.63       351.75 o                         
   7  13   0      21535.54      21647.20       448.20 o                         
   8  13   0       4762.57       4950.21       219.45 o                         
   9  13   0      13886.97      14689.22       373.73 o                         
  10  13   0        252.29        406.54       131.67 o                         
  11  13   0       5144.75       5974.90       377.41 o                         
  12  13   0       3067.56       2620.66       408.87 o                         
  13  13   0         18.26         59.81       155.37 o                         
  14  13   0       1959.22       2180.64       369.80 o                         
  15  13   0       1719.18       1639.46       355.24 o                         
  16  13   0         26.99       -147.34       202.82 o                         
  17  13   0       4836.56       5029.19       476.07 o                         
  18  13   0         59.31        224.34       620.46 o                         
  19  13   0       5063.54       4863.73       659.00 o                         
   0  14   0       2836.56       2825.35       146.18 o                         
   1  14   0       1086.80       1323.39        84.42 o                         
   2  14   0        399.67        228.75        66.02 o                         
   3  14   0         12.51        -28.15        49.41 o                         
   4  14   0          1.79        -43.47        43.47 o                         
   5  14   0        437.17        238.93        59.32 o                         
   6  14   0        922.37       1066.07       126.50 o                         
   7  14   0         32.22         64.59       100.67 o                         
   8  14   0       3441.53       3457.49       354.51 o                         
   9  14   0       6374.27       5899.33       251.37 o                         
  10  14   0       3341.52       3491.50       207.98 o                         
  11  14   0       8263.31       8795.33       460.63 o                         
  12  14   0         15.32        -92.72       124.07 o                         
  13  14   0      10941.47      11557.06       601.14 o                         
  14  14   0        448.16        157.48       227.80 o                         
  15  14   0       6304.14       6859.18       590.12 o                         
  16  14   0        737.99        716.53       218.49 o                         
  17  14   0       2243.78       2401.68       354.60 o                         
  18  14   0        224.57        138.55       267.46 o                         
   1  15   0       2702.02       2709.19       113.46 o                         
   2  15   0        138.73         91.76        61.04 o                         
   3  15   0      14965.42      15574.75       375.14 o                         
   4  15   0          9.44        -50.05        50.05 o                         
   5  15   0       6128.25       5958.18       241.26 o                         
   6  15   0        288.37        248.79        86.15 o                         
   7  15   0       8677.73       8319.66       291.72 o                         
   8  15   0       2678.22       3228.72       217.04 o                         
   9  15   0        217.49        145.33        92.21 o                         
  10  15   0      10035.79      10230.72       339.37 o                         
  11  15   0       1398.98       1408.51       199.42 o                         
  12  15   0       1621.01       1764.18       280.17 o                         
  13  15   0         84.98        230.95       181.04 o                         
  14  15   0        138.42        414.73       257.08 o                         
  15  15   0        506.55        757.72       245.43 o                         
  16  15   0        655.43        588.39       234.19 o                         
  17  15   0        703.71        523.71       240.86 o                         
  18  15   0       2239.33       2292.74       488.08 o                         
   0  16   0        359.38        423.22        89.47 o                         
   1  16   0      11028.04      11370.63       228.44 o                         
   2  16   0       2578.53       2849.82       161.20 o                         
   3  16   0      20991.08      20611.12       396.54 o                         
   4  16   0       4068.42       4045.72       165.81 o                         
   5  16   0       4058.20       4343.57       228.64 o                         
   6  16   0       1083.11       1075.26       136.09 o                         
   7  16   0        684.29        655.01       126.57 o                         
   8  16   0       1848.40       1762.28       205.42 o                         
   9  16   0        551.53        269.45        93.22 o                         
  10  16   0       1622.60       1294.10       166.93 o                         
  11  16   0          5.88        192.69       121.08 o                         
  12  16   0          2.67        -87.79       141.61 o                         
  13  16   0        115.66        144.55       319.61 o                         
  14  16   0        291.52        171.09       197.07 o                         
  15  16   0       1274.52        733.16       234.52 o                         
  16  16   0          0.16       -182.97       182.97 o                         
  17  16   0       1410.42       1346.00       410.38 o                         
  18  16   0        175.19        -77.48       311.51 o                         
   1  17   0        740.31        728.47        95.98 o                         
   2  17   0       1535.81       1926.99       145.29 o                         
   3  17   0        192.47        219.31        79.03 o                         
   4  17   0          0.06        -56.03        56.03 o                         
   5  17   0       1370.91       1409.48       149.52 o                         
   6  17   0        254.02        215.01        99.13 o                         
   7  17   0        364.79        431.70       112.78 o                         
   8  17   0        385.34        296.08       104.91 o                         
   9  17   0        357.70        305.55       120.61 o                         
  10  17   0        115.27         13.30        96.38 o                         
  11  17   0         25.97        226.11       127.09 o                         
  12  17   0        314.80        320.22       153.49 o                         
  13  17   0       1370.27       1170.71       247.35 o                         
  14  17   0        310.94        299.02       278.75 o                         
  15  17   0       1127.79       1533.28       347.29 o                         
  16  17   0         23.11        343.38       226.04 o                         
  17  17   0        136.52        417.59       454.37 o                         
   0  18   0       4806.23       5400.71       409.85 o                         
   1  18   0      10956.20      10459.22       275.24 o                         
   2  18   0        576.42        343.41        85.94 o                         
   3  18   0       5162.48       5112.29       214.64 o                         
   4  18   0        577.06        433.22        91.92 o                         
   5  18   0       1815.56       1981.96       162.74 o                         
   6  18   0       9024.38       8543.34       285.36 o                         
   7  18   0         15.09         68.18        86.63 o                         
   8  18   0       1843.80       2117.17       196.94 o                         
   9  18   0       3051.16       2399.23       208.50 o                         
  10  18   0        745.08        264.57       249.39 o                         
  11  18   0       3450.27       3257.26       256.41 o                         
  12  18   0         37.53        -77.86       138.17 o                         
  13  18   0       5922.58       6006.43       459.73 o                         
  14  18   0         97.04       -163.27       213.03 o                         
  15  18   0       4614.67       5028.94       589.11 o                         
  16  18   0         68.34       -192.45       192.45 o                         
  17  18   0       3789.81       3714.10       857.49 o                         
   1  19   0         29.39        -27.02        87.75 o                         
   2  19   0       1714.52       1447.47       137.45 o                         
   3  19   0       8595.43       7510.85       256.00 o                         
   4  19   0       2741.26       2365.59       159.63 o                         
   5  19   0       4193.75       3716.60       204.22 o                         
   6  19   0        382.13        297.68        96.40 o                         
   7  19   0         87.98         95.25        95.33 o                         
   8  19   0       1607.37       1641.06       169.90 o                         
   9  19   0        217.14        174.13        99.06 o                         
  10  19   0       2042.97       1851.75       181.57 o                         
  11  19   0        369.89        383.65       115.01 o                         
  12  19   0        857.78       1582.39       266.11 o                         
  13  19   0        829.37        828.76       239.34 o                         
  14  19   0        390.55        409.97       194.85 o                         
  15  19   0         15.18         62.07       265.11 o                         
  16  19   0       1091.76       1032.59       380.31 o                         
  17  19   0       1020.29        758.77       419.80 o                         
   0  20   0       1977.63       2100.81       326.74 o                         
   1  20   0       1033.30        918.03       143.60 o                         
   2  20   0       4219.55       4044.58       244.13 o                         
   3  20   0         28.67         47.93        73.93 o                         
   4  20   0        759.81        590.88        99.70 o                         
   5  20   0      10260.37      10158.52       313.34 o                         
   6  20   0         91.22        -52.86        79.18 o                         
   7  20   0       7599.90       7478.37       287.86 o                         
   8  20   0        285.23        218.67       104.49 o                         
   9  20   0         31.30        -56.93        89.49 o                         
  10  20   0        814.53        553.16       123.45 o                         
  11  20   0        295.75        285.92       144.32 o                         
  12  20   0       5891.03       5960.52       494.41 o                         
  13  20   0        734.76        846.61       246.60 o                         
  14  20   0       8162.25       8543.62       538.11 o                         
  15  20   0         69.03        182.90       204.84 o                         
  16  20   0       7487.92       7631.64       699.12 o                         
   1  21   0        449.90        345.59       123.37 o                         
   2  21   0       3374.28       3391.39       240.41 o                         
   3  21   0       4129.96       3986.69       225.87 o                         
   4  21   0       2470.26       2236.06       160.56 o                         
   5  21   0      10698.68      10788.17       329.19 o                         
   6  21   0        677.42        494.93       116.16 o                         
   7  21   0       6459.40       6493.70       283.25 o                         
   8  21   0        265.56        268.31       116.80 o                         
   9  21   0       4008.92       3853.26       256.52 o                         
  10  21   0         39.36       -120.13       120.13 o                         
  11  21   0       1331.10       1076.32       206.85 o                         
  12  21   0       1160.88       1564.39       238.86 o                         
  13  21   0          0.74        -26.66       162.67 o                         
  14  21   0        866.36        864.60       254.36 o                         
  15  21   0       3581.79       2918.11       471.32 o                         
  16  21   0        410.06        885.77       330.57 o                         
   0  22   0        258.37        410.10       292.28 o                         
   1  22   0      33021.44      31775.06       769.51 o                         
   2  22   0         12.82         87.50       101.66 o                         
   3  22   0      19000.88      18983.90       452.78 o                         
   4  22   0        586.93        431.24       101.41 o                         
   5  22   0       2201.95       1962.96       200.11 o                         
   6  22   0        713.18        500.71       124.03 o                         
   7  22   0        274.96        122.44       131.16 o                         
   8  22   0          0.40        173.04        97.56 o                         
   9  22   0       2037.06       1953.17       208.93 o                         
  10  22   0        103.87         58.26       144.13 o                         
  11  22   0       6253.29       6482.92       383.30 o                         
  12  22   0        757.03        645.48       225.01 o                         
  13  22   0       3305.51       3559.76       418.75 o                         
  14  22   0       2008.02       1675.24       324.78 o                         
  15  22   0       1513.71       1731.75       395.29 o                         
   1  23   0        189.12        654.62       143.79 o                         
   2  23   0       2847.87       2997.44       230.62 o                         
   3  23   0       1900.42       1904.88       178.85 o                         
   4  23   0      15539.28      15682.73       407.47 o                         
   5  23   0       2411.84       2694.13       241.59 o                         
   6  23   0      12937.02      12831.48       433.97 o                         
   7  23   0        641.18        437.31       121.52 o                         
   8  23   0       4956.56       4401.08       298.29 o                         
   9  23   0         56.78          9.12       124.20 o                         
  10  23   0        193.78        140.34       157.11 o                         
  11  23   0       1336.61       1260.98       244.84 o                         
  12  23   0       1621.08       1466.18       269.06 o                         
  13  23   0        410.06        186.45       189.87 o                         
  14  23   0       3224.61       2784.11       402.52 o                         
  15  23   0          2.11        302.20       284.17 o                         
   0  24   0      59990.66      59623.15      2969.23 o                         
   1  24   0        156.19        279.29       197.43 o                         
   2  24   0      38740.44      40576.00       980.57 o                         
   3  24   0       1136.75       1050.63       178.08 o                         
   4  24   0      22426.67      22650.03       541.34 o                         
   5  24   0       3230.27       3359.10       271.65 o                         
   6  24   0        265.12        211.90       130.52 o                         
   7  24   0       5374.27       5328.50       376.74 o                         
   8  24   0       3965.91       4068.19       392.01 o                         
   9  24   0       4273.87       3693.70       331.81 o                         
  10  24   0      11202.21      12082.49       508.21 o                         
  11  24   0        430.37        375.92       385.25 o                         
  12  24   0       5343.14       5579.26       656.60 o                         
  13  24   0       4159.26       4164.83       454.16 o                         
  14  24   0        356.17        367.14       304.05 o                         
   1  25   0        333.85        521.49       199.05 o                         
   2  25   0      11170.41      11178.09       473.52 o                         
   3  25   0       5568.95       5792.41       291.14 o                         
   4  25   0      19588.75      20485.13       496.22 o                         
   5  25   0       6569.29       6675.33       331.88 o                         
   6  25   0      13894.16      14436.14       532.17 o                         
   7  25   0        804.23        656.68       186.46 o                         
   8  25   0       6774.74       7053.94       500.97 o                         
   9  25   0       1846.21       2081.46       411.65 o                         
  10  25   0          2.41        260.87       301.65 o                         
  11  25   0       2684.38       2414.02       369.61 o                         
  12  25   0       4988.96       4968.09       847.44 o                         
  13  25   0       2938.21       2962.33       396.90 o                         
   0  26   0       1046.18       1617.10       585.27 o                         
   1  26   0      36238.74      36606.37       916.44 o                         
   2  26   0       3221.34       2980.30       303.29 o                         
   3  26   0      21024.61      20686.58       566.31 o                         
   4  26   0      10227.32       9754.57       372.30 o                         
   5  26   0       4814.51       4574.79       358.87 o                         
   6  26   0      14413.29      14342.31       537.66 o                         
   7  26   0        103.04        144.42       166.64 o                         
   8  26   0      11567.17      12238.04       799.25 o                         
   9  26   0       1354.93       1265.63       379.47 o                         
  10  26   0       9126.08       9707.44       784.11 o                         
  11  26   0       2951.36       3174.96       611.32 o                         
  12  26   0       2334.14       2474.77       470.18 o                         
  13  26   0        789.75        882.64       281.00 o                         
   1  27   0        938.88       1114.91       202.77 o                         
   2  27   0        921.43        703.38       267.51 o                         
   3  27   0       3522.50       3529.36       330.05 o                         
   4  27   0        873.12       1093.79       215.47 o                         
   5  27   0       7186.26       7560.16       400.35 o                         
   6  27   0        746.67        753.05       314.99 o                         
   7  27   0       2161.13       2539.52       406.48 o                         
   8  27   0         29.41       -200.19       461.79 o                         
   9  27   0       1483.98       1214.16       365.92 o                         
  10  27   0        152.86         15.22       266.28 o                         
  11  27   0        162.95          9.15       569.37 o                         
  12  27   0        312.92        322.86       283.59 o                         
   0  28   0       6452.23       6170.23       974.06 o                         
   1  28   0       2145.07       2138.89       439.26 o                         
   2  28   0       6726.45       7406.41       785.06 o                         
   3  28   0       2108.26       1915.92       296.58 o                         
   4  28   0       5484.22       5267.74       424.03 o                         
   5  28   0       2961.28       2740.93       448.87 o                         
   6  28   0       2803.59       3510.93       500.31 o                         
   7  28   0       6955.77       6840.94       694.13 o                         
   8  28   0        762.29        277.95       272.76 o                         
   9  28   0      11539.10      10146.00       777.48 o                         
  10  28   0        200.22         44.91       587.78 o                         
  11  28   0       7774.97       8075.46       797.91 o                         
   1  29   0         19.27       -137.57       197.26 o                         
   2  29   0         41.43        188.27       166.96 o                         
   3  29   0         22.05        -67.68       165.98 o                         
   4  29   0        548.14        127.04       407.77 o                         
   5  29   0       1743.60       2649.69       635.24 o                         
   6  29   0       2178.65       2228.30       558.27 o                         
   7  29   0       3439.01       3386.31       502.11 o                         
   8  29   0       1138.15        895.44       306.07 o                         
   9  29   0       1844.17       1556.84       422.31 o                         
  10  29   0        809.36        876.64       499.67 o                         
   0  30   0          2.17        336.75       437.19 o                         
   1  30   0       6569.80       6788.95       572.68 o                         
   2  30   0         36.03        709.62       232.89 o                         
   3  30   0       5954.08       5290.99       459.23 o                         
   4  30   0          7.73          8.87       189.88 o                         
   5  30   0       3982.18       4228.69       574.54 o                         
   6  30   0        625.25        300.30       411.09 o                         
   7  30   0       1506.58       1233.99       359.48 o                         
   8  30   0       2881.37       3572.87       609.91 o                         
   9  30   0         28.29         45.08       346.99 o                         
   1  31   0        827.85       1072.98       304.14 o                         
   2  31   0        814.55       1016.22       267.60 o                         
   3  31   0       1147.89        951.38       252.19 o                         
   4  31   0       2437.90       2792.03       730.07 o                         
   5  31   0       1985.34       1665.22       384.79 o                         
   6  31   0       4152.88       4425.52       616.45 o                         
   7  31   0        564.91        540.98       322.43 o                         
   0  32   0       1302.57       1397.82       558.72 o                         
   1  32   0      16406.37      16249.96      1338.89 o                         
   2  32   0        171.71        490.02       246.91 o                         
   3  32   0       6270.01       7343.47       921.06 o                         
   4  32   0         20.35        350.14       273.47 o                         
   5  32   0        476.28        778.55       332.03 o                         
   6  32   0        263.86        187.31       419.15 o                         
   1  33   0       1892.97       2423.15       401.07 o                         
   2  33   0        397.41        578.01       299.48 o                         
   3  33   0      11916.24      14359.61       911.61 o                         
 -20   1   1       1798.52       1749.10       256.04 o                         
 -19   1   1          0.08        -34.44       122.58 o                         
 -18   1   1        526.94        361.89       170.47 o                         
 -17   1   1         66.17         70.06       130.30 o                         
 -16   1   1        984.90        702.09       226.20 o                         
 -15   1   1        140.74         14.07       132.92 o                         
 -14   1   1      11419.54      11740.73       562.09 o                         
 -13   1   1        832.79        912.12       191.80 o                         
 -12   1   1       7763.59       7471.91       404.76 o                         
 -11   1   1       6969.21       7734.14       394.28 o                         
 -10   1   1      39004.04      38953.94       947.91 o                         
  -9   1   1      44295.92      43139.87      1145.44 o                         
  -8   1   1      28598.14      29638.95       724.70 o                         
  -7   1   1      45948.12      42107.36       885.17 o                         
  -6   1   1      17237.37      19260.46       491.10 o                         
  -5   1   1     130787.05     131906.89      2110.41 o                         
  -1   1   1       5213.40       4746.57       136.47 o                         
   0   1   1      10177.64       5466.79       217.04 o                         
   2   1   1      14123.42      14899.35       326.17 o                         
   3   1   1      61255.67      63790.25       905.36 o                         
   4   1   1       2111.47       2585.42       127.91 o                         
   5   1   1      99964.88      98631.96      1077.71 o                         
   6   1   1      67135.09      69730.62       937.67 o                         
   7   1   1      21264.62      19395.46       397.95 o                         
   8   1   1      57966.61      56302.83       852.75 o                         
   9   1   1      17269.44      18400.53       429.10 o                         
  10   1   1      84583.77      82758.92      1204.73 o                         
  11   1   1      12060.20      12583.79       381.35 o                         
  12   1   1      23885.13      23830.90       566.63 o                         
  13   1   1       3240.78       3514.37       360.23 o                         
  14   1   1      19773.23      20055.58       764.08 o                         
  15   1   1       5733.01       5820.50       479.28 o                         
  16   1   1       5368.41       5171.79       493.32 o                         
  17   1   1       2896.45       2648.50       373.21 o                         
  18   1   1       1283.53       1101.36       490.03 o                         
  19   1   1       3031.94       2926.28       625.64 o                         
  20   1   1        142.34        143.77       167.94 o                         
 -20   2   1        104.88        202.51       168.90 o                         
 -19   2   1        471.93        105.31       147.38 o                         
 -18   2   1       2220.77       2427.17       272.74 o                         
 -17   2   1       4022.43       3592.55       307.87 o                         
 -16   2   1       6608.49       6206.25       385.30 o                         
 -15   2   1        682.26        947.17       222.32 o                         
 -14   2   1       1762.24       1733.63       272.40 o                         
 -13   2   1       1193.92       1301.15       226.47 o                         
 -12   2   1        167.79         47.65       134.18 o                         
 -11   2   1       9498.88       9735.56       443.21 o                         
 -10   2   1       1654.62       1427.28       199.82 o                         
  -9   2   1      16865.48      15846.04       520.90 o                         
  -8   2   1      37786.20      37874.88       857.33 o                         
  -7   2   1      14027.48      14487.55       441.47 o                         
  -6   2   1       6956.79       6926.82       307.03 o                         
  -5   2   1       3371.54       3934.88       197.33 o                         
  -4   2   1       2101.76       1820.52       117.95 o                         
  -3   2   1       1206.46       1002.75       111.76 o                         
  -2   2   1       3029.65       3708.43        94.75 o                         
  -1   2   1          5.74        157.07        21.02 o                         
   0   2   1      50314.11      49224.89      2888.79 o                         
   1   2   1       3581.73       3118.52        55.01 o                         
   2   2   1       7933.21       7771.16       149.43 o                         
   3   2   1       5953.04       7221.99       162.02 o                         
   4   2   1         21.56        127.88        35.69 o                         
   5   2   1      81065.16      85934.26      1078.94 o                         
   6   2   1       3570.28       4419.72       367.39 o                         
   7   2   1      40530.11      38942.54       643.81 o                         
   8   2   1        685.06       1119.29       117.07 o                         
   9   2   1      36072.31      35679.29       645.74 o                         
  10   2   1         89.02        216.40        85.23 o                         
  11   2   1       5508.20       5278.32       249.33 o                         
  12   2   1        592.61        487.33       112.45 o                         
  13   2   1        111.68         47.29       114.58 o                         
  14   2   1       4923.15       4868.39       391.74 o                         
  15   2   1        481.83        579.64       204.31 o                         
  16   2   1       2523.97       2840.15       364.21 o                         
  17   2   1          5.70        135.91       155.76 o                         
  18   2   1         71.53        -59.57       154.49 o                         
  19   2   1        635.55        119.48       206.35 o                         
  20   2   1        338.28        116.70       178.17 o                         
 -20   3   1        300.96        172.63       176.47 o                         
 -19   3   1        526.57        352.72       167.09 o                         
 -18   3   1        112.13         21.24       125.57 o                         
 -17   3   1       1780.01       1605.78       225.52 o                         
 -16   3   1        597.08        689.86       182.22 o                         
 -15   3   1       1266.97       1374.79       258.72 o                         
 -14   3   1        417.29        402.93       169.16 o                         
 -13   3   1       4614.28       4179.19       384.40 o                         
 -12   3   1        192.76        101.50       108.50 o                         
 -11   3   1      10793.69      10222.35       452.39 o                         
 -10   3   1       4081.63       4709.19       300.98 o                         
  -9   3   1      18810.82      19772.54       595.51 o                         
  -8   3   1      65541.98      65877.61      1291.09 o                         
  -7   3   1      12290.99      14715.12       795.54 o                         
  -6   3   1     112980.61     106484.03      1466.70 o                         
  -5   3   1       1774.86       2449.02       122.79 o                         
  -4   3   1     118893.21     123753.78      2445.66 o                         
  -3   3   1       2695.03       2102.06       169.10 o                         
  -2   3   1      26923.40      29137.11       325.05 o                         
  -1   3   1        656.46        598.50        32.34 o                         
   0   3   1       9369.08       8177.93       135.25 o                         
   1   3   1        568.64        457.50        27.41 o                         
   2   3   1      24511.10      23600.05       288.09 o                         
   3   3   1          5.08         36.52        24.73 o                         
   4   3   1      18733.53      16181.91       337.12 o                         
   5   3   1       4306.90       6337.92       165.03 o                         
   6   3   1      27716.26      24646.29       441.12 o                         
   7   3   1      16540.60      17829.05       379.28 o                         
   8   3   1       7052.55       5748.03       218.38 o                         
   9   3   1      83975.59      82510.67      1171.88 o                         
  10   3   1       3013.02       4030.77       271.47 o                         
  11   3   1       5891.26       5295.72       250.85 o                         
  12   3   1         19.01        125.84        83.70 o                         
  13   3   1       8581.01       8407.64       479.18 o                         
  14   3   1       2212.31       1991.63       294.90 o                         
  15   3   1       4384.71       4939.91       470.09 o                         
  16   3   1       1985.33       1898.32       309.06 o                         
  17   3   1        569.86        371.62       195.49 o                         
  18   3   1        238.77        157.62       216.53 o                         
  19   3   1         59.20        -17.25       161.32 o                         
  20   3   1        570.29        338.73       182.08 o                         
 -20   4   1        953.49        613.55       216.04 o                         
 -19   4   1       1316.82       1196.32       194.92 o                         
 -18   4   1        818.42        623.45       151.80 o                         
 -17   4   1       3821.75       4416.28       336.09 o                         
 -16   4   1       2863.32       2719.51       288.68 o                         
 -15   4   1      12866.17      13273.65       713.47 o                         
 -14   4   1       2738.55       3054.07       343.50 o                         
 -13   4   1       3913.84       3695.95       511.38 o                         
 -12   4   1      13512.98      14068.61       565.12 o                         
 -11   4   1       9923.83       9790.55       854.10 o                         
 -10   4   1      30679.45      31195.64       827.01 o                         
  -9   4   1         16.87        -62.94        68.54 o                         
  -8   4   1      43339.66      42528.91       941.50 o                         
  -7   4   1        336.35        261.68        82.75 o                         
  -6   4   1      23495.62      24126.74       474.78 o                         
  -5   4   1        846.73        877.25        79.67 o                         
  -4   4   1       1509.36       2277.19       101.94 o                         
  -3   4   1       7045.08       7550.24       123.03 o                         
  -2   4   1      13929.52      17181.71       188.09 o                         
  -1   4   1      14531.31      16313.88       217.93 o                         
   0   4   1      39305.21      41879.66       529.36 o                         
   1   4   1      11275.89      11481.80       149.68 o                         
   2   4   1        869.08       1043.90        42.94 o                         
   3   4   1       8424.65       9425.50       141.32 o                         
   4   4   1        895.28       1234.93        70.97 o                         
   5   4   1       7053.01       6568.76       156.81 o                         
   6   4   1      17244.21      17421.84       354.55 o                         
   7   4   1       9739.80       8965.87       302.63 o                         
   8   4   1      31143.50      31070.91       681.27 o                         
   9   4   1      25740.60      26067.75       549.38 o                         
  10   4   1      48908.33      50111.34       842.03 o                         
  11   4   1      26273.94      26730.92       583.30 o                         
  12   4   1      12852.74      13840.62       419.03 o                         
  13   4   1       9253.54       9502.03       504.26 o                         
  14   4   1       3993.42       4462.40       483.90 o                         
  15   4   1      11991.29      12109.69       618.98 o                         
  16   4   1       5064.31       5423.12       928.60 o                         
  17   4   1        919.15        804.56       248.19 o                         
  18   4   1        894.73        636.16       238.93 o                         
  19   4   1        469.86        365.22       193.33 o                         
  20   4   1         58.63       -107.59       133.41 o                         
 -20   5   1          3.18        -46.89       366.82 o                         
 -19   5   1        164.25         98.13       192.90 o                         
 -18   5   1         73.51         64.64       157.98 o                         
 -17   5   1        343.56        182.44       118.96 o                         
 -16   5   1         30.58          2.92       120.93 o                         
 -15   5   1       3799.05       3797.35       329.59 o                         
 -14   5   1       8476.39       8086.89       472.29 o                         
 -13   5   1       1710.03       1851.89       259.89 o                         
 -12   5   1        735.59        591.27       158.73 o                         
 -11   5   1          4.32         76.51        88.60 o                         
 -10   5   1       4216.59       3361.88       265.46 o                         
  -9   5   1       2400.29       2278.68       234.24 o                         
  -8   5   1       6412.77       7170.24       331.68 o                         
  -7   5   1        358.14        247.84        67.92 o                         
  -6   5   1      15592.76      17149.19       428.36 o                         
  -5   5   1       1992.78       1411.63       100.19 o                         
  -4   5   1       4208.82       5628.79       131.11 o                         
  -3   5   1        489.45        444.57        42.62 o                         
  -2   5   1        246.98        443.04        38.76 o                         
  -1   5   1       8993.88       7751.19       126.49 o                         
   0   5   1         13.16        -20.28        20.28 o                         
   1   5   1      12285.32      13142.46       157.57 o                         
   2   5   1          4.12         38.91        17.76 o                         
   3   5   1      48882.71      56458.84       543.38 o                         
   4   5   1        500.81       1114.03        51.19 o                         
   5   5   1       2705.82       3637.09       126.25 o                         
   6   5   1       2012.24       1554.96       104.34 o                         
   7   5   1         84.08         81.37        50.22 o                         
   8   5   1       7790.28       8221.72       262.96 o                         
   9   5   1      11724.25      12539.40       348.95 o                         
  10   5   1       2284.55       2115.73       176.55 o                         
  11   5   1       3720.32       4054.72       229.39 o                         
  12   5   1        793.88        937.05       162.91 o                         
  13   5   1       9971.45      10633.17       534.08 o                         
  14   5   1       1845.59       1987.81       294.69 o                         
  15   5   1       7255.96       7092.40       637.80 o                         
  16   5   1         76.49          0.72       165.51 o                         
  17   5   1         21.05        139.50       142.62 o                         
  18   5   1       1276.70        840.47       273.64 o                         
  19   5   1          0.13        -65.20       169.01 o                         
  20   5   1       2006.64       2109.20       329.45 o                         
 -20   6   1         26.77        184.27       302.71 o                         
 -19   6   1        114.98       -154.90       297.35 o                         
 -18   6   1         18.33        120.99       183.40 o                         
 -17   6   1       1684.94       1970.08       319.78 o                         
 -16   6   1       2736.14       2339.50       316.38 o                         
 -15   6   1       2368.34       2314.72       234.25 o                         
 -14   6   1       3973.44       4337.66       422.09 o                         
 -13   6   1       2686.81       2499.44       245.46 o                         
 -12   6   1      14485.21      14760.77       539.09 o                         
 -11   6   1        300.44        352.08       114.39 o                         
 -10   6   1      33237.48      32893.22       716.59 o                         
  -9   6   1        831.94       1196.46       150.37 o                         
  -8   6   1      60406.88      59843.51      1008.04 o                         
  -7   6   1       5151.00       4682.44       295.97 o                         
  -6   6   1      14946.19      14816.20       313.49 o                         
  -5   6   1      12747.26      11860.54       236.51 o                         
  -4   6   1        739.07       1341.19        59.12 o                         
  -3   6   1      43878.70      44797.34       412.29 o                         
  -2   6   1        457.92        416.24        35.34 o                         
  -1   6   1     156565.27     165019.73      1929.64 o                         
   0   6   1       7755.03       8515.28       116.99 o                         
   1   6   1      18240.34      18259.26       285.35 o                         
   2   6   1      22652.22      27641.67       261.41 o                         
   3   6   1         31.42         36.65        20.37 o                         
   4   6   1      22312.06      20390.11       263.15 o                         
   5   6   1       1015.34       1103.50        63.27 o                         
   6   6   1      85540.70      85638.20       913.11 o                         
   7   6   1         27.34         37.71        48.44 o                         
   8   6   1      75244.05      73619.73      1049.33 o                         
   9   6   1       2122.43       2408.74       177.57 o                         
  10   6   1      47668.70      46066.36       799.55 o                         
  11   6   1      17511.96      18494.15       473.92 o                         
  12   6   1       1977.47       2063.84       230.04 o                         
  13   6   1      19679.07      19328.45       731.58 o                         
  14   6   1        410.05        251.21       147.05 o                         
  15   6   1      15492.57      15926.59       706.26 o                         
  16   6   1       1403.04       1530.80       240.26 o                         
  17   6   1       4846.19       5129.43       427.38 o                         
  18   6   1        201.04        349.23       178.47 o                         
  19   6   1         97.29         18.81       179.07 o                         
  20   6   1        116.57        434.69       221.62 o                         
 -20   7   1        136.05       -145.06       268.84 o                         
 -19   7   1       2282.66       1852.44       438.65 o                         
 -18   7   1        135.11       -191.56       195.76 o                         
 -17   7   1        906.62        941.71       269.28 o                         
 -16   7   1       1132.70        823.62       282.79 o                         
 -15   7   1         52.61        106.32       133.00 o                         
 -14   7   1       4762.73       5338.74       314.96 o                         
 -13   7   1        114.28        238.98       131.89 o                         
 -12   7   1        499.39        573.77       129.53 o                         
 -11   7   1       6736.45       6583.12       321.30 o                         
 -10   7   1        202.82        145.53       114.31 o                         
  -9   7   1        121.10         80.29        94.50 o                         
  -8   7   1      18631.59      18295.90       588.88 o                         
  -7   7   1        137.27         59.27        55.73 o                         
  -6   7   1      28615.13      28592.80       417.21 o                         
  -5   7   1        473.84        776.55        55.90 o                         
  -4   7   1       9109.58      10730.62       173.20 o                         
  -3   7   1       5965.19       6860.33       128.30 o                         
  -2   7   1        616.16        536.56        44.75 o                         
  -1   7   1       8593.13      10776.82       145.99 o                         
   0   7   1        139.98        219.26        42.61 o                         
   1   7   1       4039.06       4245.68        95.33 o                         
   2   7   1      41325.73      43600.85       433.65 o                         
   3   7   1       1793.27       1222.72        55.27 o                         
   4   7   1      69675.58      74523.48       676.10 o                         
   5   7   1       8265.35       8307.24       172.50 o                         
   6   7   1      20930.91      22234.52       354.35 o                         
   7   7   1      65881.20      67609.02       703.14 o                         
   8   7   1        665.15        884.34       103.98 o                         
   9   7   1      63896.93      63282.23       870.43 o                         
  10   7   1       7183.22       7029.41       253.60 o                         
  11   7   1      24313.29      25052.47       510.34 o                         
  12   7   1       4617.76       4468.63       332.93 o                         
  13   7   1       9701.41      10018.98       793.84 o                         
  14   7   1       4185.35       4426.02       359.44 o                         
  15   7   1        255.24        331.43       169.01 o                         
  16   7   1         25.38        171.85       132.24 o                         
  17   7   1       5561.69       5809.23       476.23 o                         
  18   7   1        219.49        317.91       262.76 o                         
  19   7   1       5794.34       5704.01       621.27 o                         
  20   7   1       1877.96       1991.83       358.99 o                         
 -20   8   1          6.01       -234.71       251.84 o                         
 -19   8   1          1.74        -92.79       246.86 o                         
 -18   8   1       1539.81       1596.40       300.19 o                         
 -17   8   1       1446.64       1459.87       416.42 o                         
 -16   8   1        569.18        474.57       235.64 o                         
 -15   8   1       3728.11       3842.84       439.70 o                         
 -14   8   1        147.74        395.43       126.05 o                         
 -13   8   1          2.92        118.32        98.90 o                         
 -12   8   1         14.37        -75.44        75.44 o                         
 -11   8   1       5385.65       4657.65       368.22 o                         
 -10   8   1       5036.53       4257.31       336.54 o                         
  -9   8   1       1260.56       1000.72       197.23 o                         
  -8   8   1      13028.33      13267.55       296.17 o                         
  -7   8   1      11568.51      12020.77       251.99 o                         
  -6   8   1       1176.08       1136.77       116.07 o                         
  -5   8   1      10833.50      11895.38       207.48 o                         
  -4   8   1      40326.40      42353.41       506.31 o                         
  -3   8   1      15891.47      18067.10       270.99 o                         
  -2   8   1      87213.64      84875.35       798.49 o                         
  -1   8   1        265.36        788.53        60.16 o                         
   0   8   1      86193.15      92532.35       840.82 o                         
   1   8   1      84824.02      91065.52       748.09 o                         
   2   8   1      14547.22      14923.49       233.37 o                         
   3   8   1      34641.87      34164.71       325.98 o                         
   4   8   1        427.27        624.65        53.04 o                         
   5   8   1      63046.97      62630.93       649.70 o                         
   6   8   1       1347.03       1346.66        87.43 o                         
   7   8   1      51604.39      48922.35       602.49 o                         
   8   8   1       2220.43       1793.27        96.50 o                         
   9   8   1      15953.13      14630.99       350.84 o                         
  10   8   1       1211.09       1217.68       172.36 o                         
  11   8   1        130.81        132.98        94.20 o                         
  12   8   1       9848.08       9610.77       420.88 o                         
  13   8   1       7424.16       7359.49       383.76 o                         
  14   8   1       7745.10       7563.32       413.68 o                         
  15   8   1      13029.16      13013.55       816.61 o                         
  16   8   1       2644.24       3122.91       410.93 o                         
  17   8   1       3639.12       3745.44       485.11 o                         
  18   8   1        619.75        879.09       335.62 o                         
  19   8   1         16.39       -233.53       306.02 o                         
  20   8   1        333.25        432.73       351.77 o                         
 -20   9   1        254.27        537.12       336.65 o                         
 -19   9   1          0.19        224.64       286.55 o                         
 -18   9   1        625.42        394.36       265.47 o                         
 -17   9   1        199.83         78.85       169.72 o                         
 -16   9   1          1.21        129.67       153.26 o                         
 -15   9   1        102.02          0.42       235.58 o                         
 -14   9   1        442.94        212.03       153.76 o                         
 -13   9   1        197.66        397.47        99.38 o                         
 -12   9   1       2998.52       3307.33       232.96 o                         
 -11   9   1        944.20        958.05       133.14 o                         
 -10   9   1       4080.73       4413.37       335.53 o                         
  -9   9   1       9546.88       9495.96       343.50 o                         
  -8   9   1         49.28        159.39        74.26 o                         
  -7   9   1       4546.47       4370.95       158.44 o                         
  -6   9   1       1017.54       1749.75       181.51 o                         
  -5   9   1       2966.69       3185.56       185.74 o                         
  -4   9   1        186.49        143.46        44.31 o                         
  -3   9   1        125.62        510.62        45.64 o                         
  -2   9   1      10537.97      11904.23       305.08 o                         
  -1   9   1      24766.73      26589.40       339.67 o                         
   0   9   1          1.14         47.62        38.88 o                         
   1   9   1      53243.37      57938.51       644.90 o                         
   2   9   1         41.89        216.87        41.94 o                         
   3   9   1      65884.64      66697.12       617.96 o                         
   4   9   1       4662.61       4445.91       102.27 o                         
   5   9   1       1948.93       2108.53       116.49 o                         
   6   9   1      10398.94       9740.96       197.19 o                         
   7   9   1        653.38        911.14       151.35 o                         
   8   9   1      28526.43      27789.86       420.91 o                         
   9   9   1       1352.08       1227.05       100.96 o                         
  10   9   1      22243.36      21894.31       630.25 o                         
  11   9   1       1195.84        822.74       209.12 o                         
  12   9   1       6568.96       6411.57       438.42 o                         
  13   9   1       3990.26       4057.75       425.15 o                         
  14   9   1        572.27        587.10       227.31 o                         
  15   9   1        268.84        447.82       222.60 o                         
  16   9   1       1347.12       1486.14       322.97 o                         
  17   9   1       3148.18       2982.62       831.41 o                         
  18   9   1       1414.66       1032.94       359.02 o                         
  19   9   1       5637.31       5567.44       519.12 o                         
 -19  10   1       2232.80       1821.51       439.61 o                         
 -18  10   1       3853.79       3311.72       522.77 o                         
 -17  10   1       4595.65       4641.97       438.82 o                         
 -16  10   1       1829.82       2223.07       309.48 o                         
 -15  10   1       8634.20       8273.85       467.45 o                         
 -14  10   1       5392.55       5305.49       381.02 o                         
 -13  10   1      16613.65      17352.87       611.33 o                         
 -12  10   1       7508.00       8129.52       406.08 o                         
 -11  10   1       6106.80       5890.67       264.67 o                         
 -10  10   1      16954.01      16488.81       432.68 o                         
  -9  10   1          1.81        -40.44        52.08 o                         
  -8  10   1      16120.64      16025.27       294.27 o                         
  -7  10   1      11980.06      11870.29       430.25 o                         
  -6  10   1       3448.90       3123.81       116.90 o                         
  -5  10   1      20426.13      19904.33       421.88 o                         
  -4  10   1         99.59        156.06        57.20 o                         
  -3  10   1      28440.32      28086.23       354.68 o                         
  -2  10   1       7033.06       6513.52       164.49 o                         
  -1  10   1      28389.54      29534.65       336.91 o                         
   0  10   1      79328.93      76194.20       860.05 o                         
   1  10   1      16500.91      18200.05       264.80 o                         
   2  10   1      62257.89      60212.05       971.14 o                         
   3  10   1       3851.41       4195.79       178.67 o                         
   4  10   1      18190.30      18159.44       308.83 o                         
   5  10   1       4184.74       4551.76       128.64 o                         
   6  10   1      10123.64      10467.69       209.38 o                         
   7  10   1         11.84        128.22        57.39 o                         
   8  10   1       2515.60       2513.07       121.11 o                         
   9  10   1         57.66        -10.99        53.78 o                         
  10  10   1       3448.99       3442.57       421.43 o                         
  11  10   1       2783.86       2816.59       658.14 o                         
  12  10   1       6067.57       5482.31       418.19 o                         
  13  10   1        449.25        438.81       194.81 o                         
  14  10   1       8683.85       8972.39       566.04 o                         
  15  10   1        580.94        446.66       217.94 o                         
  16  10   1       6110.83       5785.69       624.62 o                         
  17  10   1        173.45        192.64       225.23 o                         
  18  10   1       5604.68       5295.03       594.30 o                         
  19  10   1          0.92        108.79       212.84 o                         
 -19  11   1        547.20         90.76       288.60 o                         
 -18  11   1       1744.27       1652.98       420.63 o                         
 -17  11   1        786.76        504.05       205.42 o                         
 -16  11   1       1007.73       1051.49       236.95 o                         
 -15  11   1         79.95        360.28       182.36 o                         
 -14  11   1       3105.11       3365.73       348.65 o                         
 -13  11   1       2454.41       2449.00       275.92 o                         
 -12  11   1       3844.59       3460.16       314.70 o                         
 -11  11   1       1966.93       2052.95       249.59 o                         
 -10  11   1       6730.95       7377.13       595.06 o                         
  -9  11   1        599.20        691.72        96.00 o                         
  -8  11   1       2520.26       2902.43       161.94 o                         
  -7  11   1       1558.90       1507.66       117.70 o                         
  -6  11   1       1434.29       1071.98       108.46 o                         
  -5  11   1      14513.14      14057.23       312.48 o                         
  -4  11   1      23193.28      21357.06       348.87 o                         
  -3  11   1      16722.26      15792.41       253.14 o                         
  -2  11   1      15686.97      14599.53       280.47 o                         
  -1  11   1       4806.53       5035.92       123.69 o                         
   0  11   1      22081.49      21950.15       443.25 o                         
   1  11   1        130.57        176.34        51.54 o                         
   2  11   1       3699.09       3384.62       138.48 o                         
   3  11   1       4464.89       4018.25       215.38 o                         
   4  11   1      18632.10      19793.77       366.35 o                         
   5  11   1      12238.76      11300.82       209.06 o                         
   6  11   1       1091.19       1412.13        89.45 o                         
   7  11   1       9863.84       9802.57       246.69 o                         
   8  11   1       4693.33       5461.42       191.42 o                         
   9  11   1       3136.25       3665.03       170.35 o                         
  10  11   1        100.02         98.55        84.64 o                         
  11  11   1       1478.48       1279.81       211.06 o                         
  12  11   1        507.63        461.46       146.96 o                         
  13  11   1       6802.02       6456.78       415.48 o                         
  14  11   1       1886.05       1725.90       269.52 o                         
  15  11   1        378.89        622.14       244.95 o                         
  16  11   1       3350.63       2826.42       425.37 o                         
  17  11   1          7.62        -51.10       236.00 o                         
  18  11   1       2664.73       3059.30       455.09 o                         
  19  11   1          5.53        -58.83       201.63 o                         
 -19  12   1       5809.02       4904.82       667.31 o                         
 -18  12   1      12164.84      12113.57       825.77 o                         
 -17  12   1       5938.40       5402.64       475.08 o                         
 -16  12   1      21282.82      22627.70       796.48 o                         
 -15  12   1       3686.42       4292.76       399.33 o                         
 -14  12   1      27615.19      26358.46       886.38 o                         
 -13  12   1      13256.72      14587.96       575.44 o                         
 -12  12   1      12937.89      12776.91       520.40 o                         
 -11  12   1      21446.91      21473.49       660.79 o                         
 -10  12   1        363.10        509.80       114.71 o                         
  -9  12   1      35551.06      34297.41       583.07 o                         
  -8  12   1       7782.23       7104.20       238.42 o                         
  -7  12   1      39484.98      37141.95       724.93 o                         
  -6  12   1      20183.13      19584.97       401.31 o                         
  -5  12   1       6559.77       6007.25       201.61 o                         
  -4  12   1      13552.21      14317.42       275.75 o                         
  -3  12   1       6066.33       5806.52       155.76 o                         
  -2  12   1       7211.26       7960.14       207.61 o                         
  -1  12   1      59413.48      62014.05       652.20 o                         
   0  12   1        117.96        -13.23        41.66 o                         
   1  12   1      56785.58      50909.83       622.75 o                         
   2  12   1         13.30        -50.52        50.52 o                         
   3  12   1      12302.94      11806.44       240.92 o                         
   4  12   1       5885.90       6019.66       214.02 o                         
   5  12   1       1098.26        955.34        74.00 o                         
   6  12   1         15.13        141.72        89.77 o                         
   7  12   1       1622.20       1345.09       134.34 o                         
   8  12   1        913.69       1254.35       117.70 o                         
   9  12   1       6205.32       6156.84       229.73 o                         
  10  12   1       1708.55       1825.81       206.17 o                         
  11  12   1       7769.59       7549.16       406.82 o                         
  12  12   1       8009.54       7271.33       405.96 o                         
  13  12   1       8329.38       9013.41       468.38 o                         
  14  12   1       1762.01       1881.87       284.14 o                         
  15  12   1       3180.13       2876.45       404.04 o                         
  16  12   1       1214.66        509.56       276.88 o                         
  17  12   1       3547.62       3492.89       503.50 o                         
  18  12   1         11.14        244.49       209.87 o                         
  19  12   1       5008.12       5106.86       515.70 o                         
 -19  13   1        197.34        192.03       329.43 o                         
 -18  13   1       1328.94       1286.43       378.18 o                         
 -17  13   1        830.67        974.01       349.51 o                         
 -16  13   1        206.57        214.11       206.12 o                         
 -15  13   1       1338.55       1508.57       258.78 o                         
 -14  13   1        785.39        975.58       196.99 o                         
 -13  13   1       2527.78       2793.85       317.21 o                         
 -12  13   1       3612.12       3993.54       348.57 o                         
 -11  13   1       3524.55       3805.27       337.59 o                         
 -10  13   1       7615.09       7592.08       328.67 o                         
  -9  13   1        814.90        821.61       114.65 o                         
  -8  13   1        206.09        124.85       153.90 o                         
  -7  13   1        253.59        648.30       106.85 o                         
  -6  13   1      10280.28       9991.37       292.89 o                         
  -5  13   1      11528.48      11413.93       264.06 o                         
  -4  13   1       9339.04       9160.32       238.73 o                         
  -3  13   1       9497.27       9541.93       207.36 o                         
  -2  13   1      11848.12      10867.46       251.26 o                         
  -1  13   1      20691.93      21564.11       316.38 o                         
   0  13   1       3301.48       3372.27       124.00 o                         
   1  13   1        765.04        898.25        91.53 o                         
   2  13   1       1649.46       2542.83       163.34 o                         
   3  13   1        239.44        134.62        61.26 o                         
   4  13   1        160.91         95.39        54.02 o                         
   5  13   1        816.21        677.55        99.12 o                         
   6  13   1       9218.40       8864.62       297.40 o                         
   7  13   1         40.31         17.17        63.37 o                         
   8  13   1      13419.74      13090.83       348.35 o                         
   9  13   1          1.19        -83.49       144.02 o                         
  10  13   1        377.94        392.43       126.11 o                         
  11  13   1        628.84        309.84       153.88 o                         
  12  13   1       2324.69       2227.35       288.38 o                         
  13  13   1       1726.02       1835.14       275.19 o                         
  14  13   1       4014.04       4619.62       509.41 o                         
  15  13   1       2252.86       2145.45       392.36 o                         
  16  13   1       1414.68        949.49       630.03 o                         
  17  13   1        710.99         -1.89       337.57 o                         
  18  13   1          5.27        152.28       225.03 o                         
  19  13   1       1218.80       1052.29       418.83 o                         
 -18  14   1       5716.46       4765.19       619.35 o                         
 -17  14   1      12084.50      12288.08       809.58 o                         
 -16  14   1       4812.78       4464.14       430.45 o                         
 -15  14   1      17465.31      16297.41       663.52 o                         
 -14  14   1      13982.45      14957.93       627.96 o                         
 -13  14   1      22758.65      21648.73       639.30 o                         
 -12  14   1      10372.03      10153.10       488.89 o                         
 -11  14   1      23397.33      24286.13       729.74 o                         
 -10  14   1      15780.35      14860.16       390.32 o                         
  -9  14   1       8717.12      10123.04       446.34 o                         
  -8  14   1      21004.76      20302.71       450.13 o                         
  -7  14   1        111.71        268.96       104.93 o                         
  -6  14   1      17325.07      17074.63       396.76 o                         
  -5  14   1        300.94        175.59        54.36 o                         
  -4  14   1          8.48          2.68        44.83 o                         
  -3  14   1       6624.31       6730.92       178.50 o                         
  -2  14   1        176.71        490.13        77.98 o                         
  -1  14   1        170.64        236.91        47.74 o                         
   0  14   1      16065.32      15425.08       257.61 o                         
   1  14   1       1623.82       1955.61       118.74 o                         
   2  14   1      15561.21      15097.13       355.46 o                         
   3  14   1       1137.02        722.46       115.03 o                         
   4  14   1      13226.20      11338.55       243.07 o                         
   5  14   1       2414.07       2331.41       132.04 o                         
   6  14   1        635.94        791.10       113.49 o                         
   7  14   1       2152.03       2256.34       182.46 o                         
   8  14   1         25.29         33.98       135.72 o                         
   9  14   1       1006.84       1321.16       145.58 o                         
  10  14   1       3233.09       3204.32       214.86 o                         
  11  14   1       1590.87       1675.65       251.17 o                         
  12  14   1       8285.21       9106.80       478.79 o                         
  13  14   1        222.41        177.68       158.19 o                         
  14  14   1      13994.20      15124.27       771.14 o                         
  15  14   1        403.33        415.87       240.32 o                         
  16  14   1       9468.32       9895.94       688.64 o                         
  17  14   1        307.82        275.80       239.97 o                         
  18  14   1       5556.40       5466.28       518.61 o                         
 -18  15   1        515.13        613.05       338.65 o                         
 -17  15   1       1157.16        951.19       331.93 o                         
 -16  15   1        152.49        217.53       182.57 o                         
 -15  15   1        210.52        368.08       203.15 o                         
 -14  15   1         25.50         63.05       169.90 o                         
 -13  15   1         70.26       -131.97       131.97 o                         
 -12  15   1         65.73        147.10       139.33 o                         
 -11  15   1        655.22        386.08       144.72 o                         
 -10  15   1       2239.44       2069.80       184.45 o                         
  -9  15   1       3574.56       3872.59       229.26 o                         
  -8  15   1       1358.02       1570.88       156.95 o                         
  -7  15   1       1348.83       1202.11       141.20 o                         
  -6  15   1       3784.65       3968.80       191.42 o                         
  -5  15   1        706.23        645.11        98.65 o                         
  -4  15   1        100.97        109.97        67.70 o                         
  -3  15   1         73.44          5.77        51.41 o                         
  -2  15   1        319.84        312.41        71.26 o                         
  -1  15   1      13546.64      13196.40       237.98 o                         
   0  15   1        153.17        245.42        54.43 o                         
   1  15   1       1609.58       1359.26       108.58 o                         
   2  15   1        244.94        126.13        75.15 o                         
   3  15   1      27063.21      26472.14       509.04 o                         
   4  15   1        753.00        766.80        88.31 o                         
   5  15   1       5586.58       5238.75       227.42 o                         
   6  15   1       7847.04       7925.08       290.91 o                         
   7  15   1         49.07        105.69        78.37 o                         
   8  15   1      21182.06      20753.51       473.64 o                         
   9  15   1       6716.43       6898.80       280.43 o                         
  10  15   1      13217.89      12531.27       377.48 o                         
  11  15   1       7938.47       7370.75       359.79 o                         
  12  15   1       4216.76       3977.25       378.66 o                         
  13  15   1       8232.92       8804.78       601.30 o                         
  14  15   1         46.09        260.14       189.01 o                         
  15  15   1        657.41        656.36       286.58 o                         
  16  15   1       1625.19       2131.51       726.41 o                         
  17  15   1        123.77        153.30       250.86 o                         
  18  15   1       4509.16       4620.45       493.49 o                         
 -18  16   1        760.57        335.48       434.70 o                         
 -17  16   1       2266.49       2898.93       756.48 o                         
 -16  16   1       1884.18       1240.08       346.13 o                         
 -15  16   1       2620.06       2952.08       361.46 o                         
 -14  16   1       3464.74       3402.08       370.09 o                         
 -13  16   1       3720.55       4574.99       705.73 o                         
 -12  16   1      20519.68      19802.50       611.22 o                         
 -11  16   1       1000.98        778.04       148.62 o                         
 -10  16   1      15715.99      16441.76       399.63 o                         
  -9  16   1        402.49        306.58        93.06 o                         
  -8  16   1      13040.49      13257.51       348.68 o                         
  -7  16   1        101.55          6.76        83.26 o                         
  -6  16   1       4645.12       4993.66       217.03 o                         
  -5  16   1       7229.57       6878.00       236.29 o                         
  -4  16   1        122.74        -23.95        48.94 o                         
  -3  16   1      10675.80      10633.22       258.50 o                         
  -2  16   1      10535.62      10703.20       272.84 o                         
  -1  16   1       5448.85       5611.86       203.45 o                         
   0  16   1        228.78        266.63        60.83 o                         
   1  16   1       3225.80       2791.36       127.46 o                         
   2  16   1        852.80       1030.37       130.06 o                         
   3  16   1       9814.50       9640.28       305.72 o                         
   4  16   1      14104.13      13666.39       325.53 o                         
   5  16   1      23405.93      23363.73       498.63 o                         
   6  16   1       8782.86       8852.94       307.91 o                         
   7  16   1      26554.32      26810.18       558.52 o                         
   8  16   1       9593.85      10482.22       367.72 o                         
   9  16   1       3227.09       3395.52       234.58 o                         
  10  16   1       7936.31       8345.09       324.48 o                         
  11  16   1       2322.75       2154.05       246.93 o                         
  12  16   1        500.20        248.45       151.08 o                         
  13  16   1      16087.01      17513.78      1147.14 o                         
  14  16   1       3601.42       4090.68       507.65 o                         
  15  16   1      13626.37      13754.18       797.45 o                         
  16  16   1        546.37        592.57       301.44 o                         
  17  16   1       8613.36       8929.45       570.97 o                         
  18  16   1         11.46       -149.26       431.31 o                         
 -17  17   1       1920.21       1153.54       402.44 o                         
 -16  17   1       1007.34       1216.32       391.74 o                         
 -15  17   1        297.74        460.48       221.54 o                         
 -14  17   1       1671.01       1508.38       279.06 o                         
 -13  17   1       1048.85        564.75       214.89 o                         
 -12  17   1       4451.69       4453.88       349.19 o                         
 -11  17   1          0.84        -80.56        95.74 o                         
 -10  17   1        678.07        756.82       120.26 o                         
  -9  17   1        786.89        557.06       109.72 o                         
  -8  17   1        902.27        810.84       123.83 o                         
  -7  17   1       2251.95       2260.39       179.16 o                         
  -6  17   1       3524.05       2968.12       192.08 o                         
  -5  17   1       5432.25       5285.83       219.61 o                         
  -4  17   1       3398.26       3091.09       160.79 o                         
  -3  17   1       5118.22       5095.49       189.40 o                         
  -2  17   1       1982.11       2133.81       150.62 o                         
  -1  17   1        608.65        605.74        92.53 o                         
   0  17   1      10952.78      10148.38       222.07 o                         
   1  17   1        165.97         88.24        67.58 o                         
   2  17   1      60451.57      60362.44       794.56 o                         
   3  17   1         99.93        -20.20        74.58 o                         
   4  17   1      46167.25      45117.86       709.80 o                         
   5  17   1       7886.64       8536.16       304.30 o                         
   6  17   1       5512.91       4978.48       267.41 o                         
   7  17   1      21701.21      21805.69       508.66 o                         
   8  17   1       2263.24       2432.55       205.41 o                         
   9  17   1      36740.78      37150.74       708.84 o                         
  10  17   1       5981.80       6085.87       287.10 o                         
  11  17   1      21604.14      21495.14       535.22 o                         
  12  17   1      13318.81      14064.76       583.53 o                         
  13  17   1       7929.93       8807.93       621.33 o                         
  14  17   1       3586.75       4450.77       547.53 o                         
  15  17   1        273.73         89.53       282.23 o                         
  16  17   1        100.19          9.01       193.76 o                         
  17  17   1       5087.57       5777.42       540.24 o                         
 -17  18   1         75.50        263.15       319.62 o                         
 -16  18   1        309.77        354.06       310.24 o                         
 -15  18   1        158.35        219.50       248.80 o                         
 -14  18   1        255.85        313.81       194.78 o                         
 -13  18   1         42.07        -89.76       156.85 o                         
 -12  18   1       2032.59       1891.38       290.92 o                         
 -11  18   1       2597.07       2293.22       223.96 o                         
 -10  18   1        296.46         80.73        93.70 o                         
  -9  18   1        322.79        140.20        84.01 o                         
  -8  18   1       1005.58        863.33       148.15 o                         
  -7  18   1         27.00         -3.97        83.14 o                         
  -6  18   1       1156.55       1209.11       134.14 o                         
  -5  18   1          0.05        -68.52        68.52 o                         
  -4  18   1       6646.22       6319.00       211.84 o                         
  -3  18   1         17.23        -61.70        61.70 o                         
  -2  18   1      26799.88      26077.28       468.12 o                         
  -1  18   1          2.72         26.72        68.37 o                         
   0  18   1       7061.46       7879.41       344.11 o                         
   1  18   1       4098.59       3977.14       186.18 o                         
   2  18   1         16.29        161.85        77.49 o                         
   3  18   1       8550.05       8121.85       258.48 o                         
   4  18   1       3851.42       3815.61       201.01 o                         
   5  18   1      16586.36      17685.85       451.90 o                         
   6  18   1      27825.03      27127.59       580.82 o                         
   7  18   1       8023.35       7604.72       330.59 o                         
   8  18   1      18019.88      17570.04       470.88 o                         
   9  18   1         67.04          0.18        88.81 o                         
  10  18   1       2886.28       2657.07       230.37 o                         
  11  18   1       2901.78       2899.18       240.49 o                         
  12  18   1        161.84        255.08       174.05 o                         
  13  18   1       8558.44       9277.58       691.48 o                         
  14  18   1       1757.72       1735.21       373.65 o                         
  15  18   1       6871.04       7396.74       628.32 o                         
  16  18   1       2579.06       2964.69       394.22 o                         
  17  18   1       3731.96       4223.11       468.84 o                         
 -17  19   1          4.02       -173.86       437.16 o                         
 -16  19   1        109.21        -50.77       288.04 o                         
 -15  19   1        539.54        614.30       308.70 o                         
 -14  19   1        118.98         83.14       166.09 o                         
 -13  19   1        802.59        189.03       218.15 o                         
 -12  19   1        172.67        322.62       180.88 o                         
 -11  19   1        170.43         35.80       114.06 o                         
 -10  19   1       1748.50       1473.40       167.37 o                         
  -9  19   1         61.16         58.30        85.98 o                         
  -8  19   1       7364.13       6948.01       346.09 o                         
  -7  19   1       1227.10       1165.06       143.08 o                         
  -6  19   1      13205.10      12649.75       347.71 o                         
  -5  19   1       3717.65       4158.69       216.57 o                         
  -4  19   1       6315.08       6701.44       221.00 o                         
  -3  19   1       8117.00       8069.48       280.44 o                         
  -2  19   1        499.68        622.52       102.20 o                         
  -1  19   1      21006.59      21301.65       498.25 o                         
   0  19   1         69.13        -64.26        97.56 o                         
   1  19   1      25710.50      25656.90       607.74 o                         
   2  19   1        699.43        483.17        96.81 o                         
   3  19   1      25762.04      24892.92       475.56 o                         
   4  19   1         66.25        -41.89        65.38 o                         
   5  19   1      11268.02      11105.67       365.32 o                         
   6  19   1       1759.95       1777.87       186.39 o                         
   7  19   1         47.01         49.41        96.59 o                         
   8  19   1       6661.98       6442.70       348.07 o                         
   9  19   1       3132.02       2994.23       244.83 o                         
  10  19   1       5602.46       5167.68       307.57 o                         
  11  19   1       3360.80       3382.49       289.00 o                         
  12  19   1       5951.33       6218.16       453.39 o                         
  13  19   1       3947.45       4085.62       526.74 o                         
  14  19   1        644.78        645.07       222.75 o                         
  15  19   1         11.73         92.88       253.32 o                         
  16  19   1        293.65        -51.87       198.48 o                         
  17  19   1       2208.48       2388.91       530.26 o                         
 -16  20   1        678.94        276.45       309.34 o                         
 -15  20   1       3059.73       2858.52       465.92 o                         
 -14  20   1       1107.16        731.06       244.89 o                         
 -13  20   1       6644.95       6372.36       497.52 o                         
 -12  20   1       3741.69       3527.64       387.70 o                         
 -11  20   1       4802.97       4334.12       332.46 o                         
 -10  20   1       2718.81       2306.67       229.52 o                         
  -9  20   1          8.84         11.17        91.45 o                         
  -8  20   1       7209.33       7241.56       284.97 o                         
  -7  20   1       2994.14       2780.81       205.75 o                         
  -6  20   1       8910.01       8944.00       301.56 o                         
  -5  20   1      10806.29      10294.52       313.89 o                         
  -4  20   1       3115.41       3114.52       174.61 o                         
  -3  20   1      12095.36      11568.46       295.99 o                         
  -2  20   1       2039.10       2293.10       199.39 o                         
  -1  20   1       4225.04       4710.02       312.71 o                         
   0  20   1       1472.91       1406.24       192.64 o                         
   1  20   1        983.12       1070.01       150.22 o                         
   2  20   1       5200.06       4623.74       262.83 o                         
   3  20   1         75.51        133.08        82.40 o                         
   4  20   1        675.70        545.78        95.74 o                         
   5  20   1      11994.09      11993.75       341.06 o                         
   6  20   1        328.32        391.09       114.25 o                         
   7  20   1       6798.78       6607.60       316.35 o                         
   8  20   1       1383.47       1373.34       183.84 o                         
   9  20   1       1388.93       1014.90       168.12 o                         
  10  20   1       6525.44       6158.32       317.17 o                         
  11  20   1       4065.77       4105.18       320.57 o                         
  12  20   1       9696.06       9446.15       700.92 o                         
  13  20   1       1951.29       1949.20       307.50 o                         
  14  20   1       6884.56       6497.72       655.42 o                         
  15  20   1        133.32        254.35       204.40 o                         
  16  20   1       2177.37       2446.34       379.76 o                         
 -16  21   1        201.26        699.18       326.77 o                         
 -15  21   1         24.44        400.75       419.30 o                         
 -14  21   1        210.90        649.15       225.43 o                         
 -13  21   1       1920.43       2293.07       327.27 o                         
 -12  21   1        601.46        526.62       179.04 o                         
 -11  21   1       7830.08       7906.86       414.04 o                         
 -10  21   1        226.58        121.41       157.02 o                         
  -9  21   1       6527.33       6171.98       383.93 o                         
  -8  21   1       6619.83       6591.62       290.87 o                         
  -7  21   1       9681.63       8856.18       314.70 o                         
  -6  21   1      13134.87      13244.75       372.39 o                         
  -5  21   1       8655.18       8188.45       290.49 o                         
  -4  21   1      32004.19      31222.77       520.68 o                         
  -3  21   1        639.74        517.18       109.09 o                         
  -2  21   1      35436.63      34996.78       687.22 o                         
  -1  21   1        360.53        328.05       124.77 o                         
   0  21   1      14070.49      13537.62       480.70 o                         
   1  21   1        163.96        199.62        88.05 o                         
   2  21   1         16.07         11.74        83.80 o                         
   3  21   1        236.06        268.48       101.39 o                         
   4  21   1        370.97        237.66        80.56 o                         
   5  21   1        101.85        -20.79        83.42 o                         
   6  21   1       1775.96       1835.21       174.66 o                         
   7  21   1        185.77        162.68       123.63 o                         
   8  21   1       2736.50       2611.07       222.06 o                         
   9  21   1       2113.41       1915.68       246.56 o                         
  10  21   1       1048.29        936.32       180.19 o                         
  11  21   1         14.32       -119.68       119.68 o                         
  12  21   1        107.54        228.73       151.86 o                         
  13  21   1        253.16        187.71       182.06 o                         
  14  21   1          0.25          5.35       201.30 o                         
  15  21   1        118.22       -182.27       264.77 o                         
  16  21   1        735.51        700.28       267.48 o                         
 -15  22   1        729.13        522.55       287.34 o                         
 -14  22   1       7514.47       7919.06       676.90 o                         
 -13  22   1       1836.38       1390.86       297.55 o                         
 -12  22   1       4789.09       4338.00       356.59 o                         
 -11  22   1       4206.48       3957.44       336.61 o                         
 -10  22   1       1175.26        825.43       197.93 o                         
  -9  22   1       6705.97       5949.07       361.05 o                         
  -8  22   1       3990.08       4187.97       264.66 o                         
  -7  22   1      13348.78      12979.71       382.45 o                         
  -6  22   1        460.29        370.33       109.31 o                         
  -5  22   1       9377.84       9370.49       314.48 o                         
  -4  22   1        931.15        962.81       130.56 o                         
  -3  22   1         56.24         81.93       117.11 o                         
  -2  22   1        110.26        214.00       100.66 o                         
  -1  22   1        360.29        612.51       143.16 o                         
   0  22   1       5570.37       5369.88       349.53 o                         
   1  22   1        211.62        307.04       119.04 o                         
   2  22   1       6364.95       5934.27       278.49 o                         
   3  22   1        222.74        165.47        95.61 o                         
   4  22   1       2547.95       2531.03       192.75 o                         
   5  22   1       2306.30       2190.14       207.83 o                         
   6  22   1        878.41        820.85       135.42 o                         
   7  22   1       3612.93       3662.75       234.25 o                         
   8  22   1         73.75        108.48       126.22 o                         
   9  22   1       2851.52       2972.43       256.88 o                         
  10  22   1        528.63        286.45       141.04 o                         
  11  22   1       3469.63       3102.42       307.38 o                         
  12  22   1       2318.87       1965.88       272.08 o                         
  13  22   1       1818.17       1619.81       327.75 o                         
  14  22   1        646.84        251.62       227.57 o                         
  15  22   1       1240.23       1139.29       284.66 o                         
 -15  23   1       1106.59       1295.58       371.01 o                         
 -14  23   1       1864.36       1838.96       408.44 o                         
 -13  23   1        428.97        565.40       227.97 o                         
 -12  23   1       9315.33       9920.38       547.51 o                         
 -11  23   1        332.49        452.78       201.93 o                         
 -10  23   1      14577.83      13244.57       609.82 o                         
  -9  23   1       1610.13       1545.95       212.94 o                         
  -8  23   1       9530.22       9625.02       423.95 o                         
  -7  23   1      13502.10      13158.90       394.81 o                         
  -6  23   1       6476.85       6050.61       319.03 o                         
  -5  23   1       7247.12       7341.68       349.11 o                         
  -4  23   1        120.85        166.84        98.04 o                         
  -3  23   1       4660.51       4395.77       245.80 o                         
  -2  23   1        273.22        214.48       116.11 o                         
  -1  23   1       1534.63       1234.64       187.56 o                         
   0  23   1        890.85       1038.39       221.36 o                         
   1  23   1         16.81        219.05       170.28 o                         
   2  23   1         20.15        165.50       112.90 o                         
   3  23   1       1559.98       1412.92       195.30 o                         
   4  23   1       1545.01       1572.94       161.73 o                         
   5  23   1       2035.07       1898.80       199.59 o                         
   6  23   1       2414.04       2257.13       246.41 o                         
   7  23   1       5262.46       4863.44       270.20 o                         
   8  23   1        770.72        682.00       154.38 o                         
   9  23   1       2098.53       2185.91       226.81 o                         
  10  23   1        100.31         26.69       145.55 o                         
  11  23   1       1333.40       1329.87       231.75 o                         
  12  23   1        598.41        367.67       235.19 o                         
  13  23   1        772.68        852.09       268.63 o                         
  14  23   1         15.81        -13.43       215.60 o                         
 -14  24   1         67.97       -275.76       275.76 o                         
 -13  24   1       7070.67       6327.91       672.99 o                         
 -12  24   1        385.76        566.08       250.62 o                         
 -11  24   1       6149.13       5840.90       644.32 o                         
 -10  24   1        858.71        897.72       219.97 o                         
  -9  24   1       5200.99       4158.85       352.24 o                         
  -8  24   1       2481.37       2078.13       248.45 o                         
  -7  24   1        935.85        601.75       196.48 o                         
  -6  24   1       2203.05       2237.74       228.38 o                         
  -5  24   1        533.22        392.09       132.80 o                         
  -4  24   1       2648.82       3214.59       300.04 o                         
  -3  24   1        365.87        353.35       118.08 o                         
  -2  24   1       1609.78       1412.77       195.31 o                         
  -1  24   1       1339.62       1484.49       207.04 o                         
   0  24   1       3446.18       3229.31       303.01 o                         
   1  24   1       2711.65       3026.20       291.50 o                         
   2  24   1         14.47        178.35       104.77 o                         
   3  24   1       1793.09       1423.62       165.78 o                         
   4  24   1        146.15        279.59       105.45 o                         
   5  24   1       6695.41       6504.90       334.98 o                         
   6  24   1         91.49        197.56       114.64 o                         
   7  24   1       3594.28       3331.26       385.66 o                         
   8  24   1        115.15        -62.76       143.90 o                         
   9  24   1       3017.98       2564.12       287.65 o                         
  10  24   1         17.66         24.74       161.39 o                         
  11  24   1       1970.84       1883.53       347.92 o                         
  12  24   1       1007.48       1216.00       300.53 o                         
  13  24   1        502.39        661.12       269.31 o                         
  14  24   1       1371.39        585.40       288.94 o                         
 -13  25   1        718.69        368.79       523.42 o                         
 -12  25   1       3565.25       4084.37       504.04 o                         
 -11  25   1       1931.48       1391.60       556.96 o                         
 -10  25   1       1464.70       1740.28       305.44 o                         
  -9  25   1       7302.92       6361.15       651.72 o                         
  -8  25   1       1267.90        810.98       233.44 o                         
  -7  25   1      17082.92      17158.45       684.16 o                         
  -6  25   1       2335.02       2119.05       388.40 o                         
  -5  25   1      20928.58      20290.40       726.81 o                         
  -4  25   1        239.25        262.56       128.78 o                         
  -3  25   1       4703.30       4170.17       272.53 o                         
  -2  25   1        740.36        831.78       171.05 o                         
  -1  25   1        251.99        371.03       142.74 o                         
   0  25   1         57.56        175.03       117.01 o                         
   1  25   1       3834.16       3979.18       396.90 o                         
   2  25   1        291.57        305.15       127.71 o                         
   3  25   1       6972.47       7067.77       322.95 o                         
   4  25   1        223.38        131.86       123.37 o                         
   5  25   1       9992.92      10467.54       421.16 o                         
   6  25   1       7014.10       6108.11       487.53 o                         
   7  25   1       3387.35       3577.68       339.43 o                         
   8  25   1      12621.98      11445.93       647.08 o                         
   9  25   1        519.99        728.36       295.42 o                         
  10  25   1      13626.58      15308.97       889.97 o                         
  11  25   1         22.43         35.28       237.68 o                         
  12  25   1      12179.43      11529.28       648.49 o                         
  13  25   1         37.27        122.86       207.07 o                         
 -13  26   1         26.40        340.30       264.12 o                         
 -12  26   1       4298.33       5002.98       634.16 o                         
 -11  26   1        833.82       1288.18       489.74 o                         
 -10  26   1       8120.44       8535.17       725.79 o                         
  -9  26   1        693.56        373.79       289.35 o                         
  -8  26   1      10728.78      10457.79       717.14 o                         
  -7  26   1          2.11         -9.56       168.85 o                         
  -6  26   1       4846.85       4799.08       413.23 o                         
  -5  26   1       4724.26       4236.88       585.10 o                         
  -4  26   1        539.07        361.03       132.30 o                         
  -3  26   1       8434.64       8062.66       393.56 o                         
  -2  26   1        474.95        334.75       141.56 o                         
  -1  26   1       8304.77       8311.89       446.32 o                         
   0  26   1        277.91        238.60       154.94 o                         
   1  26   1       3357.21       3026.62       317.28 o                         
   2  26   1         58.00        401.44       189.76 o                         
   3  26   1        101.39         33.70       127.89 o                         
   4  26   1       3678.82       3220.15       254.61 o                         
   5  26   1       3149.10       2356.46       568.93 o                         
   6  26   1       6386.07       5924.60       390.80 o                         
   7  26   1       6647.01       5986.66       532.49 o                         
   8  26   1       3096.69       3427.77       476.57 o                         
   9  26   1       5750.39       5943.92       676.88 o                         
  10  26   1        762.58       1264.11       361.59 o                         
  11  26   1        367.17        443.35       435.37 o                         
  12  26   1        541.73        186.99       317.63 o                         
 -12  27   1        334.82        173.72       410.75 o                         
 -11  27   1       3017.41       3866.10       670.17 o                         
 -10  27   1        290.67        196.11       269.27 o                         
  -9  27   1         96.06        253.52       289.22 o                         
  -8  27   1       3973.52       3091.28       487.66 o                         
  -7  27   1        102.90        295.65       267.01 o                         
  -6  27   1      12224.77      11625.86       747.26 o                         
  -5  27   1        248.55        242.02       255.99 o                         
  -4  27   1      13542.16      13546.24       439.81 o                         
  -3  27   1         31.37        220.18       153.85 o                         
  -2  27   1       2227.28       2394.73       327.21 o                         
  -1  27   1        666.55       1109.92       265.78 o                         
   0  27   1        144.88        289.46       157.48 o                         
   1  27   1        596.72        664.17       176.89 o                         
   2  27   1      11556.12      11749.80       512.32 o                         
   3  27   1        444.45        493.57       216.57 o                         
   4  27   1      17379.93      17127.68       502.09 o                         
   5  27   1        509.32        212.93       188.56 o                         
   6  27   1       9807.59       9890.85       687.50 o                         
   7  27   1       4253.88       3941.60       546.38 o                         
   8  27   1       3050.19       2916.86       476.03 o                         
   9  27   1      18266.97      18419.88      1412.69 o                         
  10  27   1        778.24        459.65       306.04 o                         
  11  27   1      14651.33      15981.92       970.58 o                         
  12  27   1         23.50        314.02       308.87 o                         
 -11  28   1         94.84         24.28       408.22 o                         
 -10  28   1       1684.98       1807.34       414.72 o                         
  -9  28   1        865.05        621.89       330.30 o                         
  -8  28   1        378.79        301.31       304.15 o                         
  -7  28   1        319.08        375.52       248.06 o                         
  -6  28   1        917.92        698.23       258.78 o                         
  -5  28   1          0.03        -52.41       165.03 o                         
  -4  28   1       4089.81       4876.27       888.68 o                         
  -3  28   1        376.33        243.47       157.47 o                         
  -2  28   1       8739.17       7664.86       427.94 o                         
  -1  28   1        184.43         64.08       332.55 o                         
   0  28   1      12597.16      12071.77       795.67 o                         
   1  28   1        109.56        192.28       278.67 o                         
   2  28   1       2202.37       2744.93       473.25 o                         
   3  28   1         23.75         74.51       188.30 o                         
   4  28   1       1041.94       1166.57       193.79 o                         
   5  28   1        639.58        645.89       313.11 o                         
   6  28   1       4162.83       4480.72       568.51 o                         
   7  28   1        100.26        176.22       214.93 o                         
   8  28   1       5076.22       5184.79       609.76 o                         
   9  28   1       1355.77        863.30       333.61 o                         
  10  28   1       5884.07       6485.46       721.86 o                         
  11  28   1       4379.75       4451.86       685.80 o                         
 -10  29   1          0.19        221.71       259.13 o                         
  -9  29   1         33.72        115.38       410.62 o                         
  -8  29   1       1239.48        925.59       387.33 o                         
  -7  29   1         86.37        259.70       322.03 o                         
  -6  29   1       2073.26       1421.01       416.78 o                         
  -5  29   1        124.04       -125.20       199.89 o                         
  -4  29   1       1439.89       1789.82       359.33 o                         
  -3  29   1         24.36         69.90       169.45 o                         
  -2  29   1        489.47        468.64       212.52 o                         
  -1  29   1       1501.60       1069.67       315.86 o                         
   0  29   1        506.50        411.14       256.36 o                         
   1  29   1       1297.93       1699.29       424.96 o                         
   2  29   1       1566.16       1555.53       334.43 o                         
   3  29   1       4784.70       5056.55       480.58 o                         
   4  29   1        108.27        244.84       211.01 o                         
   5  29   1       3732.54       4844.20       579.69 o                         
   6  29   1         89.14          5.42       223.63 o                         
   7  29   1        749.32        587.19       282.18 o                         
   8  29   1        774.71        951.32       360.75 o                         
   9  29   1        786.43        694.78       333.34 o                         
  10  29   1       2956.89       2208.52       811.77 o                         
  -9  30   1          1.59       -106.63       254.63 o                         
  -8  30   1       3426.16       3396.82       561.87 o                         
  -7  30   1        220.57        486.35       400.78 o                         
  -6  30   1       4060.15       3692.39       734.11 o                         
  -5  30   1        259.65        408.46       260.67 o                         
  -4  30   1        871.87        446.75       487.13 o                         
  -3  30   1        220.67         32.78       171.96 o                         
  -2  30   1        753.59        157.00       202.49 o                         
  -1  30   1        454.94        492.83       235.67 o                         
   0  30   1        461.74        442.67       339.09 o                         
   1  30   1        672.38        572.76       338.29 o                         
   2  30   1       1829.33       1712.57       340.82 o                         
   3  30   1       3428.05       3552.37       565.88 o                         
   4  30   1       2142.65       1785.75       394.33 o                         
   5  30   1        627.39        362.42       310.82 o                         
   6  30   1       5335.23       5966.60       692.23 o                         
   7  30   1       1966.61       1945.65       423.29 o                         
   8  30   1       2914.94       2839.88       515.87 o                         
   9  30   1       2001.49       1904.50       414.80 o                         
  -7  31   1       1636.73        815.44       633.38 o                         
  -6  31   1       5098.23       4775.99       784.51 o                         
  -5  31   1          1.77        270.68       239.85 o                         
  -4  31   1       4724.53       4923.23       658.89 o                         
  -3  31   1         16.73         12.19       168.53 o                         
  -2  31   1       1839.88       1835.11       313.51 o                         
  -1  31   1         17.37        251.37       194.85 o                         
   0  31   1        278.79        269.74       275.92 o                         
   1  31   1          8.28        450.72       397.90 o                         
   2  31   1       1298.44       2006.62       357.95 o                         
   3  31   1          6.09        119.00       179.37 o                         
   4  31   1       2906.23       3456.91       528.50 o                         
   5  31   1        720.42       1050.30       492.77 o                         
   6  31   1        634.58        267.99       594.44 o                         
   7  31   1       1515.13       1091.58       502.91 o                         
  -5  32   1       1594.84       1152.23       601.83 o                         
  -4  32   1       1422.07       1382.03       409.82 o                         
  -3  32   1       2157.27       2145.91       319.27 o                         
  -2  32   1       8327.46       8437.05       612.18 o                         
  -1  32   1       2368.08       2628.84       513.05 o                         
   0  32   1       8221.29       8635.50       629.38 o                         
   1  32   1       3977.10       4128.30       552.42 o                         
   2  32   1       9053.55       9045.53       719.99 o                         
   3  32   1       3834.72       3823.82       432.25 o                         
   4  32   1       3898.55       3652.40       549.62 o                         
   5  32   1       7736.66       9099.95       778.55 o                         
  -3  33   1       1023.05       1435.59       374.07 o                         
  -2  33   1        135.97        539.37       272.02 o                         
  -1  33   1         50.91        -76.33       218.26 o                         
   0  33   1         20.55        219.37       215.31 o                         
   1  33   1        261.82        676.04       321.03 o                         
   2  33   1        134.64        252.10       207.77 o                         
   3  33   1        795.23       1436.92       397.65 o                         
 -20   0   2       7891.90       7118.51       970.23 o                         
 -19   0   2       9850.50       9692.72       637.36 o                         
 -18   0   2       6236.98       6845.76       511.16 o                         
 -17   0   2       7389.75       7776.73       547.76 o                         
 -16   0   2       2935.76       3609.37       409.34 o                         
 -15   0   2       7128.25       7369.00       483.75 o                         
 -14   0   2       9821.48       9559.35       517.34 o                         
 -13   0   2        147.16         48.74       161.44 o                         
 -12   0   2      28605.85      28723.47      1161.34 o                         
 -11   0   2      16033.69      14283.53       746.09 o                         
 -10   0   2      78850.11      76620.98      2127.92 o                         
  -9   0   2      59425.73      57997.21      1674.91 o                         
  -8   0   2      35830.08      34589.56      1110.95 o                         
  -7   0   2       9776.12       8069.33       432.34 o                         
  -6   0   2      11080.37      11808.75       499.89 o                         
  -5   0   2      13264.90      13451.51       495.68 o                         
  -4   0   2      66701.91      74632.30      1882.06 o                         
  -3   0   2       6093.36       5187.37       276.83 o                         
  -2   0   2     531765.19     536115.06     12092.72 o                         
  -1   0   2        697.50       1014.79        28.75 o                         
   0   0   2     645443.56     656472.56     20692.79 o                         
   1   0   2       5949.31       6814.81       146.56 o                         
   2   0   2     271778.16     293665.41      4803.06 o                         
   3   0   2        862.49       1408.44       153.71 o                         
   4   0   2        706.19        462.39        82.83 o                         
   5   0   2     168736.92     180377.70      2941.32 o                         
   6   0   2       1038.75       1699.08       174.98 o                         
   7   0   2      85950.41      86490.34      1639.64 o                         
   8   0   2       5848.44       5343.91       300.75 o                         
   9   0   2      21729.96      21585.72       678.23 o                         
  10   0   2       1585.46       1579.54       229.44 o                         
  11   0   2       4688.96       4890.71       347.14 o                         
  12   0   2        381.77        379.08       157.40 o                         
  13   0   2       7908.66       7055.49       446.20 o                         
  14   0   2         64.36        250.91       248.82 o                         
  15   0   2      12509.18      12418.76       895.50 o                         
  16   0   2        440.47        505.34       277.76 o                         
  17   0   2       4715.82       5047.34       724.46 o                         
  18   0   2        256.79         18.63       213.52 o                         
  19   0   2       1917.04       1325.52       448.59 o                         
  20   0   2        188.60          5.31       263.13 o                         
 -20   1   2         14.74         22.16       234.01 o                         
 -19   1   2        362.62        307.60       157.26 o                         
 -18   1   2       1983.01       1916.53       231.13 o                         
 -17   1   2       5023.98       5482.22       375.67 o                         
 -16   1   2      20494.60      21293.24       595.57 o                         
 -15   1   2      19577.54      18593.66       532.62 o                         
 -14   1   2      28509.90      27421.95       720.04 o                         
 -13   1   2       9832.16       8920.07       460.21 o                         
 -12   1   2       3564.35       3064.30       300.85 o                         
 -11   1   2       7896.42       7699.94       384.57 o                         
 -10   1   2       4426.70       5135.89       305.31 o                         
  -9   1   2        466.69        379.61       115.33 o                         
  -8   1   2      20212.33      18039.30       595.75 o                         
  -7   1   2      14750.77      12449.53       390.18 o                         
  -6   1   2     106094.36      99865.72      1671.92 o                         
  -5   1   2      90879.34      86793.00      1438.60 o                         
  -4   1   2      94795.52      94934.80      1642.11 o                         
  -3   1   2        944.09       1608.17       112.34 o                         
  -2   1   2      34375.52      32483.93       480.14 o                         
  -1   1   2       6062.26       7206.46        85.49 o                         
   0   1   2      20397.03      21496.74       355.32 o                         
   1   1   2      80139.82      88294.53       990.08 o                         
   2   1   2      85878.70      89510.55      1200.39 o                         
   3   1   2       8550.66      10095.11       204.76 o                         
   4   1   2      50060.41      50088.59       603.32 o                         
   5   1   2      40143.62      36024.23       559.27 o                         
   6   1   2      14037.19      10675.38       269.58 o                         
   7   1   2       4351.62       3733.75       170.18 o                         
   8   1   2         97.08        134.48        63.37 o                         
   9   1   2       1947.71       2060.41       186.94 o                         
  10   1   2       3402.56       3188.01       210.44 o                         
  11   1   2       1053.55        767.39       127.94 o                         
  12   1   2       8607.41       7923.52       322.87 o                         
  13   1   2        949.39       1037.07       158.57 o                         
  14   1   2       4466.69       4313.81       306.72 o                         
  15   1   2       1248.05       1282.37       263.96 o                         
  16   1   2        993.21       1007.71       236.33 o                         
  17   1   2       5551.26       5569.47       533.73 o                         
  18   1   2         78.40        -97.46       136.79 o                         
  19   1   2       7745.78       8149.42       596.65 o                         
  20   1   2        134.26       -166.81       166.81 o                         
 -20   2   2       2743.04       2481.55       356.84 o                         
 -19   2   2       2957.62       3057.14       356.00 o                         
 -18   2   2       3668.01       3520.82       311.87 o                         
 -17   2   2          0.18       -102.02       112.53 o                         
 -16   2   2       3026.20       2983.39       275.54 o                         
 -15   2   2       2289.56       2359.02       235.12 o                         
 -14   2   2         21.22         43.94       114.39 o                         
 -13   2   2       5043.27       4515.63       341.13 o                         
 -12   2   2       1179.68       1279.54       208.64 o                         
 -11   2   2      18863.99      18064.52       720.02 o                         
 -10   2   2      32084.14      31352.28       806.93 o                         
  -9   2   2      43663.68      42999.08       956.88 o                         
  -8   2   2      52031.07      51280.62      1046.70 o                         
  -7   2   2         75.75        209.37        57.01 o                         
  -6   2   2      31197.53      31992.09       690.73 o                         
  -5   2   2      58443.11      62573.00      1215.32 o                         
  -4   2   2          3.21         83.97        89.69 o                         
  -3   2   2      19934.41      19924.86       339.58 o                         
  -2   2   2       4884.50       4062.36        94.82 o                         
  -1   2   2     253568.64     283198.75      2076.51 o                         
   0   2   2        141.50        356.19        24.50 o                         
   1   2   2     218958.48     237490.08      2103.14 o                         
   2   2   2      14953.41      16572.85       373.35 o                         
   3   2   2      38528.54      35781.15       565.72 o                         
   4   2   2         17.90        187.56        51.77 o                         
   5   2   2      39478.08      39151.24       525.30 o                         
   6   2   2      18761.14      20263.75       395.64 o                         
   7   2   2        861.30        949.22       102.55 o                         
   8   2   2      30492.87      31424.16       577.92 o                         
   9   2   2       8209.09       7656.19       273.59 o                         
  10   2   2      23332.54      23424.27       525.34 o                         
  11   2   2       1060.71        833.34       132.04 o                         
  12   2   2       1796.01       1566.11       176.56 o                         
  13   2   2        652.57        435.47       123.05 o                         
  14   2   2        869.15        934.33       162.22 o                         
  15   2   2        109.13        297.71       158.68 o                         
  16   2   2       2141.71       2060.80       328.15 o                         
  17   2   2       1192.25       1300.45       274.11 o                         
  18   2   2        383.32        471.65       200.38 o                         
  19   2   2         60.90        128.53       208.65 o                         
  20   2   2        246.54       -108.86       263.22 o                         
 -20   3   2        448.66        409.60       180.79 o                         
 -19   3   2       2380.29       2455.97       288.04 o                         
 -18   3   2       1976.84       1756.83       219.93 o                         
 -17   3   2       2073.31       2101.88       236.54 o                         
 -16   3   2       7230.77       6760.05       342.51 o                         
 -15   3   2       2610.05       2514.82       245.69 o                         
 -14   3   2      17771.94      17149.17       555.14 o                         
 -13   3   2        599.53        421.50       133.44 o                         
 -12   3   2       7643.20       7552.48       401.54 o                         
 -11   3   2       2248.00       1915.87       230.43 o                         
 -10   3   2       3319.00       3786.35       269.92 o                         
  -9   3   2      28940.38      29620.97       747.71 o                         
  -8   3   2       4810.89       5243.60       270.78 o                         
  -7   3   2      87051.04      87089.36      1255.42 o                         
  -6   3   2       4298.35       3515.12       152.99 o                         
  -5   3   2     110176.28     110044.62      1190.64 o                         
  -4   3   2        785.81        356.54        57.96 o                         
  -3   3   2       3661.14       3356.74        88.80 o                         
  -2   3   2       4045.16       3942.86        73.78 o                         
  -1   3   2        919.51        710.15        28.54 o                         
   0   3   2        345.72        324.37        24.66 o                         
   1   3   2       1108.24       1423.18        60.84 o                         
   2   3   2          2.61        114.56        26.84 o                         
   3   3   2       5887.50       6824.63       135.73 o                         
   4   3   2      14447.21      17727.98       263.61 o                         
   5   3   2      50768.82      48415.87       617.01 o                         
   6   3   2       3411.87       2548.42       133.06 o                         
   7   3   2      22193.62      21076.31       427.89 o                         
   8   3   2      21155.65      20879.22       446.69 o                         
   9   3   2       1300.27       1251.48       139.40 o                         
  10   3   2       3699.78       3721.16       214.13 o                         
  11   3   2       8423.54       8719.49       320.75 o                         
  12   3   2        248.83        404.35       107.15 o                         
  13   3   2      17407.72      17289.60       501.28 o                         
  14   3   2        162.72        106.14       112.54 o                         
  15   3   2      33390.75      32600.67      1275.15 o                         
  16   3   2       3879.27       4247.05       455.48 o                         
  17   3   2      15220.36      16120.07       760.68 o                         
  18   3   2       3672.73       3598.24       545.84 o                         
  19   3   2       8591.09       9797.13       630.67 o                         
  20   3   2       3496.12       2825.36       357.12 o                         
 -20   4   2         20.88        120.35       337.51 o                         
 -19   4   2       1831.94       1722.35       306.71 o                         
 -18   4   2       1321.04       1400.70       198.47 o                         
 -17   4   2        120.29         55.09       109.49 o                         
 -16   4   2      14736.92      15156.66       447.64 o                         
 -15   4   2        733.18        571.98       146.96 o                         
 -14   4   2      19837.19      18876.19       583.41 o                         
 -13   4   2       1415.28       1240.91       182.75 o                         
 -12   4   2      15584.32      15789.92       486.23 o                         
 -11   4   2        517.78        420.58       126.67 o                         
 -10   4   2      11274.41      11097.13       444.37 o                         
  -9   4   2       8521.90       8756.43       373.21 o                         
  -8   4   2         13.17         16.99        67.41 o                         
  -7   4   2       6308.62       7074.35       255.90 o                         
  -6   4   2       2814.30       3260.29       149.16 o                         
  -5   4   2       7565.83       8296.93       194.83 o                         
  -4   4   2      59236.24      60201.08       666.77 o                         
  -3   4   2      17306.73      17497.92       205.26 o                         
  -2   4   2       3759.32       3962.90        87.85 o                         
  -1   4   2       7720.29       9139.06       106.88 o                         
   0   4   2      28679.79      31604.39       408.48 o                         
   1   4   2        355.16        330.71        31.71 o                         
   2   4   2       1368.56        896.64        37.19 o                         
   3   4   2       2093.36       2207.16        68.11 o                         
   4   4   2      56143.17      54788.33       656.91 o                         
   5   4   2        316.06        147.19        45.60 o                         
   6   4   2      24881.80      23163.12       433.80 o                         
   7   4   2       3206.55       3795.50       172.68 o                         
   8   4   2       6076.84       5496.06       219.32 o                         
   9   4   2      10539.97      10980.89       330.66 o                         
  10   4   2       2659.50       2546.66       194.85 o                         
  11   4   2      28824.89      28332.66       612.93 o                         
  12   4   2         66.69        102.62        82.39 o                         
  13   4   2      17513.50      17310.56       502.53 o                         
  14   4   2       3307.76       3137.19       265.53 o                         
  15   4   2       2527.22       2856.38       415.42 o                         
  16   4   2        508.85        504.00       187.75 o                         
  17   4   2          3.42        288.35       171.00 o                         
  18   4   2       1881.57       1765.03       328.73 o                         
  19   4   2       1653.05       1357.43       408.30 o                         
  20   4   2        237.55         43.75       214.96 o                         
 -20   5   2       1745.59       1939.34       441.71 o                         
 -19   5   2       3580.18       3358.10       510.63 o                         
 -18   5   2       2698.15       2707.47       291.23 o                         
 -17   5   2       5223.25       4673.89       307.02 o                         
 -16   5   2         12.93         59.63       101.73 o                         
 -15   5   2       7588.73       7330.24       309.60 o                         
 -14   5   2       1571.68       1486.28       186.37 o                         
 -13   5   2       3302.30       3273.14       235.15 o                         
 -12   5   2      17572.84      17006.09       441.82 o                         
 -11   5   2         31.20        -74.48        74.48 o                         
 -10   5   2      37766.67      36905.18       650.32 o                         
  -9   5   2         91.54         33.34       116.55 o                         
  -8   5   2      50716.40      51050.62       759.59 o                         
  -7   5   2       1069.13       1067.23       117.31 o                         
  -6   5   2       7382.25       6725.72       318.63 o                         
  -5   5   2       3000.06       3322.20       101.36 o                         
  -4   5   2      15677.67      13970.08       184.99 o                         
  -3   5   2       1703.41       2264.86        65.86 o                         
  -2   5   2       1803.99       2218.32        56.57 o                         
  -1   5   2        628.66        575.35        57.21 o                         
   0   5   2       1897.69       1600.20        55.76 o                         
   1   5   2      56444.53      58972.32       704.68 o                         
   2   5   2       2083.60       1839.02        60.75 o                         
   3   5   2      25266.51      28148.53       321.94 o                         
   4   5   2        611.99       1156.77        58.46 o                         
   5   5   2       6435.36       7069.34       196.40 o                         
   6   5   2        150.94         84.81        41.63 o                         
   7   5   2      12206.72      10700.97       332.42 o                         
   8   5   2       2711.44       3497.90       179.40 o                         
   9   5   2      43409.98      41458.47       728.71 o                         
  10   5   2      12446.90      13535.68       387.54 o                         
  11   5   2      26156.34      24971.53       570.83 o                         
  12   5   2      16665.72      16831.64       474.02 o                         
  13   5   2      14553.46      15289.98       469.97 o                         
  14   5   2      37166.59      35532.36       909.13 o                         
  15   5   2       5026.62       5575.35       603.68 o                         
  16   5   2      45002.63      43544.93      1290.88 o                         
  17   5   2        722.84        492.09       219.17 o                         
  18   5   2      23136.71      23542.38       956.72 o                         
  19   5   2        196.28        -77.41       148.78 o                         
  20   5   2       7103.09       7682.18       719.75 o                         
 -20   6   2       2222.83       1464.69       412.00 o                         
 -19   6   2        230.51         13.87       306.20 o                         
 -18   6   2        311.76        116.65       300.71 o                         
 -17   6   2        428.23         90.11       170.75 o                         
 -16   6   2       4821.30       4705.31       368.57 o                         
 -15   6   2       3712.39       4090.25       307.16 o                         
 -14   6   2       3603.47       3479.13       260.53 o                         
 -13   6   2       6264.52       6118.37       282.32 o                         
 -12   6   2        779.55        800.07       124.76 o                         
 -11   6   2      14894.30      15573.71       402.21 o                         
 -10   6   2       1079.32       1157.61       127.51 o                         
  -9   6   2       6718.79       6423.08       275.92 o                         
  -8   6   2       3375.51       3843.80       304.59 o                         
  -7   6   2       5166.11       5288.62       195.77 o                         
  -6   6   2      31332.90      32981.89       422.27 o                         
  -5   6   2        415.46        467.04        39.95 o                         
  -4   6   2      10981.66      11700.38       165.14 o                         
  -3   6   2        428.19        590.73        35.60 o                         
  -2   6   2      89613.84      94768.29       683.25 o                         
  -1   6   2       6966.37       8211.06       142.33 o                         
   0   6   2      34531.61      35752.81       372.66 o                         
   1   6   2      47650.45      46199.27       443.22 o                         
   2   6   2       3007.32       3755.83        77.01 o                         
   3   6   2       1059.70       1529.99        62.18 o                         
   4   6   2       4503.10       5010.30       130.94 o                         
   5   6   2       4386.21       3652.98       106.11 o                         
   6   6   2      10094.23      10990.92       207.32 o                         
   7   6   2       8192.02       7913.32       222.52 o                         
   8   6   2      34332.55      34693.23       625.22 o                         
   9   6   2       4786.44       4754.85       224.36 o                         
  10   6   2      14112.78      14122.71       398.37 o                         
  11   6   2       1737.34       1364.23       161.54 o                         
  12   6   2       4265.82       3450.56       249.66 o                         
  13   6   2         91.68        197.32       109.44 o                         
  14   6   2       3401.96       3598.43       805.64 o                         
  15   6   2       1776.54       2257.04       323.64 o                         
  16   6   2        294.33        511.47       194.89 o                         
  17   6   2        501.14        116.22       169.74 o                         
  18   6   2        761.47        997.72       222.16 o                         
  19   6   2        409.33        269.45       167.81 o                         
  20   6   2       1405.16       1119.72       272.85 o                         
 -20   7   2        887.62        442.69       333.08 o                         
 -19   7   2        389.91        291.30       314.83 o                         
 -18   7   2       3902.90       4143.09       543.53 o                         
 -17   7   2       3013.45       2775.84       341.65 o                         
 -16   7   2       4272.84       4103.67       381.89 o                         
 -15   7   2       2884.14       2815.31       264.17 o                         
 -14   7   2       2924.63       2832.25       248.75 o                         
 -13   7   2       1145.05       1006.13       175.45 o                         
 -12   7   2         14.36        105.78       100.20 o                         
 -11   7   2       3357.83       3028.88       229.52 o                         
 -10   7   2        651.08        559.79       258.93 o                         
  -9   7   2       2571.02       2601.69       214.38 o                         
  -8   7   2       8063.75       7810.60       258.16 o                         
  -7   7   2      39891.77      40619.96       538.02 o                         
  -6   7   2      13248.76      12012.12       196.36 o                         
  -5   7   2      15991.65      16163.46       228.57 o                         
  -4   7   2       5854.91       5644.44       166.61 o                         
  -3   7   2      16455.05      17360.16       284.83 o                         
  -2   7   2     209893.92     227626.16      1907.04 o                         
  -1   7   2        978.09        908.55        46.37 o                         
   0   7   2      31875.36      35204.02       354.53 o                         
   1   7   2       6549.61       6812.70       122.62 o                         
   2   7   2      12474.78      12057.59       156.56 o                         
   3   7   2         61.95         39.07        23.59 o                         
   4   7   2       6185.81       7200.30       158.30 o                         
   5   7   2        551.64        818.28        68.44 o                         
   6   7   2      19580.82      18267.05       317.17 o                         
   7   7   2        885.14       1038.54       101.61 o                         
   8   7   2       9485.24       9148.14       315.32 o                         
   9   7   2       2374.15       2689.79       189.02 o                         
  10   7   2       6825.90       6330.07       268.03 o                         
  11   7   2      12272.83      12817.74       397.84 o                         
  12   7   2       1395.33       1376.91       169.61 o                         
  13   7   2       9568.80      10553.79       391.42 o                         
  14   7   2       4184.65       4466.08       453.92 o                         
  15   7   2      16973.39      17242.57       628.63 o                         
  16   7   2       2727.95       3053.16       341.45 o                         
  17   7   2       7974.02       7912.24       464.84 o                         
  18   7   2       4132.04       5066.41       453.30 o                         
  19   7   2       4531.44       4318.45       562.61 o                         
  20   7   2       4446.86       4837.84       617.74 o                         
 -20   8   2        574.71        544.52       334.31 o                         
 -19   8   2       4596.95       4746.38      1479.40 o                         
 -18   8   2         79.47        190.95       242.08 o                         
 -17   8   2       3365.40       2956.11       353.38 o                         
 -16   8   2         73.12         -2.84       134.44 o                         
 -15   8   2       3532.49       3804.29       313.61 o                         
 -14   8   2        326.38        540.39       119.99 o                         
 -13   8   2          4.14        199.61        91.52 o                         
 -12   8   2      15783.99      15586.10       434.28 o                         
 -11   8   2        572.65        321.01       127.00 o                         
 -10   8   2      39950.46      39880.71       711.72 o                         
  -9   8   2       2833.78       2720.34       178.87 o                         
  -8   8   2      59091.66      56381.72       722.25 o                         
  -7   8   2      29346.99      32219.95       427.53 o                         
  -6   8   2      22375.90      20950.60       288.51 o                         
  -5   8   2      50152.06      53061.25       552.05 o                         
  -4   8   2          7.22          9.03        32.58 o                         
  -3   8   2     192730.03     189375.55      2933.89 o                         
  -2   8   2       6807.14       8693.50       235.37 o                         
  -1   8   2     135063.98     137647.06      1339.85 o                         
   0   8   2       2088.14       3649.10        91.43 o                         
   1   8   2      44515.03      42366.63       407.46 o                         
   2   8   2       1596.77       1406.95        66.48 o                         
   3   8   2        120.46        381.06        38.33 o                         
   4   8   2          8.67         70.39        41.73 o                         
   5   8   2       3775.20       3257.87       127.71 o                         
   6   8   2         89.07        116.20        68.03 o                         
   7   8   2      28006.13      26109.81       421.64 o                         
   8   8   2        112.76         20.77        54.56 o                         
   9   8   2      43190.92      41571.37       663.28 o                         
  10   8   2        182.50        153.47        78.63 o                         
  11   8   2      15871.85      15353.33       398.70 o                         
  12   8   2       7496.27       8090.13       299.43 o                         
  13   8   2       3696.24       3837.14       289.49 o                         
  14   8   2       5180.58       4707.96       382.74 o                         
  15   8   2        401.20        692.15       184.70 o                         
  16   8   2       1560.13       1322.99       234.03 o                         
  17   8   2       1273.49       1391.86       326.02 o                         
  18   8   2        179.27        288.97       244.17 o                         
  19   8   2        611.56        766.86       350.84 o                         
 -20   9   2       1575.91       1951.54       459.28 o                         
 -19   9   2        632.18        528.90       313.42 o                         
 -18   9   2          0.11        230.67       229.10 o                         
 -17   9   2       5003.10       6512.00       648.02 o                         
 -16   9   2       5087.70       5477.96       444.89 o                         
 -15   9   2      12049.76      11729.74       469.24 o                         
 -14   9   2      20363.65      20727.40       794.88 o                         
 -13   9   2       6370.28       6588.91       612.85 o                         
 -12   9   2      15376.46      14117.72       537.77 o                         
 -11   9   2        920.97       1055.17       140.49 o                         
 -10   9   2       6163.92       6691.79       270.28 o                         
  -9   9   2      21714.34      20503.62       459.10 o                         
  -8   9   2       2400.60       2812.67       116.94 o                         
  -7   9   2      73323.84      71865.58       796.37 o                         
  -6   9   2       8599.83       8854.86       233.02 o                         
  -5   9   2     103825.39     104455.70       921.04 o                         
  -4   9   2       1480.32       1332.74        69.06 o                         
  -3   9   2       9263.34       9726.27       150.32 o                         
  -2   9   2        323.47        496.31        55.67 o                         
  -1   9   2       6078.69       6814.66       122.91 o                         
   0   9   2      30359.84      32931.29       355.76 o                         
   1   9   2       6186.59       6559.33       136.76 o                         
   2   9   2      44401.78      45056.53       754.59 o                         
   3   9   2      22940.30      22466.47       331.96 o                         
   4   9   2      19823.66      20094.32       259.60 o                         
   5   9   2      32295.79      31982.02       432.82 o                         
   6   9   2       2054.72       1911.36       113.89 o                         
   7   9   2      13801.31      14747.92       319.83 o                         
   8   9   2      11522.06      11894.74       327.04 o                         
   9   9   2       1066.66       1193.71       149.41 o                         
  10   9   2      11497.22      12121.76       383.27 o                         
  11   9   2         15.45         20.50        83.61 o                         
  12   9   2      14334.49      14364.49       397.18 o                         
  13   9   2        877.50       1003.92       190.71 o                         
  14   9   2       3850.16       3900.35       442.41 o                         
  15   9   2       2636.38       2326.87       369.90 o                         
  16   9   2        735.68        495.22       230.83 o                         
  17   9   2       6245.07       7123.14       596.13 o                         
  18   9   2        683.94        558.02       622.76 o                         
  19   9   2       7686.68       8082.39       708.98 o                         
 -19  10   2        542.40        640.04       352.56 o                         
 -18  10   2       6459.03       6471.23       667.26 o                         
 -17  10   2        508.87        167.04       359.76 o                         
 -16  10   2       3196.12       2988.69       345.15 o                         
 -15  10   2        662.43        518.19       167.45 o                         
 -14  10   2        443.41        272.66       190.99 o                         
 -13  10   2       3697.42       3506.75       320.11 o                         
 -12  10   2       2145.22       2030.33       245.86 o                         
 -11  10   2      13569.96      13629.68       425.19 o                         
 -10  10   2      10324.82      10045.39       332.82 o                         
  -9  10   2      34768.32      33141.19       522.80 o                         
  -8  10   2       6226.82       5236.58       161.86 o                         
  -7  10   2      19609.27      18860.69       312.84 o                         
  -6  10   2      10263.93      10956.78       402.07 o                         
  -5  10   2       7934.20       8989.92       180.86 o                         
  -4  10   2      31107.24      30406.39       478.98 o                         
  -3  10   2        111.13        318.02        47.15 o                         
  -2  10   2     114538.36     106784.78       965.81 o                         
  -1  10   2       2420.18       1853.74        74.04 o                         
   0  10   2     101515.06      99570.54       872.30 o                         
   1  10   2       5824.58       4778.36       204.87 o                         
   2  10   2      67578.27      64760.96       796.90 o                         
   3  10   2      13897.34      14588.59       249.89 o                         
   4  10   2          7.30         26.61        33.86 o                         
   5  10   2      19494.67      19620.38       299.97 o                         
   6  10   2      13089.45      12384.20       236.68 o                         
   7  10   2      25046.69      23067.66       352.95 o                         
   8  10   2      17342.85      16148.12       312.02 o                         
   9  10   2       9083.37       8665.85       273.60 o                         
  10  10   2       3324.80       3118.03       221.15 o                         
  11  10   2       1037.53        942.96       151.31 o                         
  12  10   2        124.28        122.31       188.34 o                         
  13  10   2       7248.24       6775.48       510.94 o                         
  14  10   2        665.24        564.12       318.78 o                         
  15  10   2       6334.24       5495.90       550.27 o                         
  16  10   2        433.87        221.94       215.30 o                         
  17  10   2       2272.64       2353.54       406.97 o                         
  18  10   2        204.56        398.88       274.42 o                         
  19  10   2        171.32        173.32       305.69 o                         
 -19  11   2        377.05        339.02       309.74 o                         
 -18  11   2        954.60        760.46       357.02 o                         
 -17  11   2        373.53        178.00       262.44 o                         
 -16  11   2       3437.37       3856.16       411.61 o                         
 -15  11   2       3077.99       2775.55       324.93 o                         
 -14  11   2       2696.72       2329.37       260.23 o                         
 -13  11   2      19533.63      19274.22       559.60 o                         
 -12  11   2       1595.24       1474.22       181.51 o                         
 -11  11   2      19292.25      18814.70       633.56 o                         
 -10  11   2      12687.64      12811.66       609.47 o                         
  -9  11   2      17314.09      18043.17       331.94 o                         
  -8  11   2      88009.73      87559.69       970.18 o                         
  -7  11   2      19397.14      20007.01       331.58 o                         
  -6  11   2     105512.23     106146.99      1116.43 o                         
  -5  11   2       8347.19       8861.84       254.07 o                         
  -4  11   2      78702.34      77752.43       794.97 o                         
  -3  11   2       5174.06       4508.78       129.88 o                         
  -2  11   2      20065.00      21343.27       327.26 o                         
  -1  11   2      20852.50      21605.58       308.50 o                         
   0  11   2      11925.81      13208.14       221.23 o                         
   1  11   2      35833.57      37272.29       448.99 o                         
   2  11   2       3035.80       3022.17       106.67 o                         
   3  11   2      24578.40      26684.18       346.77 o                         
   4  11   2       8361.89       8540.99       155.47 o                         
   5  11   2       3814.72       3597.52       121.30 o                         
   6  11   2       4170.70       4283.41       141.25 o                         
   7  11   2        868.94       1134.85       110.07 o                         
   8  11   2         60.43        245.81        70.59 o                         
   9  11   2       2734.42       2761.01       151.24 o                         
  10  11   2        708.21        883.21       122.84 o                         
  11  11   2       6823.88       7286.71       402.75 o                         
  12  11   2       3127.27       3558.27       417.02 o                         
  13  11   2       1330.37       1042.03       262.16 o                         
  14  11   2       1884.53       1726.76       320.40 o                         
  15  11   2        292.40        459.76       208.54 o                         
  16  11   2          0.52        -91.63       174.99 o                         
  17  11   2       1413.85       1440.47       351.42 o                         
  18  11   2        170.79       -122.33       221.51 o                         
  19  11   2       2533.61       2896.19       519.31 o                         
 -19  12   2       1087.69       1234.21       396.51 o                         
 -18  12   2         95.42        -14.69       685.88 o                         
 -17  12   2        241.03        482.39       301.94 o                         
 -16  12   2        812.01       1307.09       449.99 o                         
 -15  12   2        260.62        308.08       167.47 o                         
 -14  12   2       1866.54       2165.87       254.89 o                         
 -13  12   2         31.05        164.57       121.90 o                         
 -12  12   2       3867.85       4390.02       313.32 o                         
 -11  12   2        362.47        357.70       161.37 o                         
 -10  12   2      12592.16      11649.78       405.32 o                         
  -9  12   2          5.84        101.11       104.44 o                         
  -8  12   2      17716.03      17733.08       353.36 o                         
  -7  12   2         21.82         60.47        94.83 o                         
  -6  12   2       4042.17       4251.89       172.03 o                         
  -5  12   2       3926.91       3848.51       122.73 o                         
  -4  12   2       1117.26       1111.41        84.87 o                         
  -3  12   2      19114.56      19146.97       293.71 o                         
  -2  12   2        230.14        256.46        60.39 o                         
  -1  12   2      18527.15      18231.37       373.52 o                         
   0  12   2        366.57        304.90        53.05 o                         
   1  12   2       3375.75       4682.28       144.06 o                         
   2  12   2        113.97        260.55        48.46 o                         
   3  12   2       3064.00       2709.87       115.34 o                         
   4  12   2       5762.61       5799.64       146.04 o                         
   5  12   2       1082.77       1063.70        65.85 o                         
   6  12   2        158.36         94.00        47.17 o                         
   7  12   2        417.34        332.22        60.76 o                         
   8  12   2       2430.05       2304.85       195.54 o                         
   9  12   2         65.33         26.41       109.27 o                         
  10  12   2       2604.26       2280.44       345.99 o                         
  11  12   2        311.15         84.75       201.61 o                         
  12  12   2        594.16        563.26       227.96 o                         
  13  12   2          2.08         90.25       144.68 o                         
  14  12   2        997.50       1103.64       221.86 o                         
  15  12   2        136.77        -42.36       180.99 o                         
  16  12   2          7.34       -127.46       150.25 o                         
  17  12   2         90.67       -216.24       216.24 o                         
  18  12   2        453.45        308.29       292.91 o                         
  19  12   2         66.18        139.99       310.63 o                         
 -19  13   2       3395.50       3288.96       579.89 o                         
 -18  13   2          3.40         33.56       609.73 o                         
 -17  13   2        193.61        -86.48       278.82 o                         
 -16  13   2         90.20        274.15       252.31 o                         
 -15  13   2          2.03         96.52       166.54 o                         
 -14  13   2       1247.90       1384.46       224.18 o                         
 -13  13   2       8406.85       8105.67       396.17 o                         
 -12  13   2       2040.10       2023.67       229.20 o                         
 -11  13   2      15758.83      16660.58       506.70 o                         
 -10  13   2       3704.13       3866.79       236.75 o                         
  -9  13   2      46079.05      47069.68       676.81 o                         
  -8  13   2      22899.63      23711.69       434.65 o                         
  -7  13   2      67562.72      69249.76       861.85 o                         
  -6  13   2      32673.92      31814.01       503.17 o                         
  -5  13   2      58142.87      59558.31       672.70 o                         
  -4  13   2      60886.37      61405.75       762.27 o                         
  -3  13   2      31924.05      31663.02       418.28 o                         
  -2  13   2      58626.05      58359.37       722.18 o                         
  -1  13   2      23174.99      23871.53       349.52 o                         
   0  13   2      12717.13      13380.19       266.47 o                         
   1  13   2      16862.61      15947.23       270.14 o                         
   2  13   2        638.40        515.81        73.05 o                         
   3  13   2      11822.52      11033.54       241.56 o                         
   4  13   2       5337.60       5765.72       154.50 o                         
   5  13   2       2458.93       2288.34       120.81 o                         
   6  13   2       3555.06       3314.26       171.02 o                         
   7  13   2       1751.90       1581.96       134.17 o                         
   8  13   2        930.22        826.79       103.15 o                         
   9  13   2        799.63        766.87       115.08 o                         
  10  13   2        705.42        715.22       130.26 o                         
  11  13   2        505.18        477.36       210.07 o                         
  12  13   2        237.53        192.29       141.31 o                         
  13  13   2       4491.78       5094.73       426.42 o                         
  14  13   2         49.66         71.91       171.43 o                         
  15  13   2       1506.05       1297.27       322.30 o                         
  16  13   2          2.78        332.41       220.63 o                         
  17  13   2       3624.29       3543.62       515.03 o                         
  18  13   2        206.76         40.92       284.68 o                         
 -18  14   2       1894.99       2276.50       468.65 o                         
 -17  14   2        946.45        468.71       381.33 o                         
 -16  14   2       3165.39       3285.83       512.96 o                         
 -15  14   2       3179.84       3236.80       368.65 o                         
 -14  14   2       2007.50       1587.55       268.85 o                         
 -13  14   2       2572.36       2590.14       276.62 o                         
 -12  14   2        291.22        225.58       167.56 o                         
 -11  14   2         17.54        -24.53       120.71 o                         
 -10  14   2        175.09        157.63        90.45 o                         
  -9  14   2       8045.82       8109.26       263.83 o                         
  -8  14   2       4029.37       4137.88       197.92 o                         
  -7  14   2        260.56        296.36       123.24 o                         
  -6  14   2       2606.87       2905.86       167.87 o                         
  -5  14   2        728.81        804.15        81.87 o                         
  -4  14   2       3818.36       3854.55       145.21 o                         
  -3  14   2        339.26        386.57        65.07 o                         
  -2  14   2       9113.68       9528.96       243.42 o                         
  -1  14   2       1073.74       1246.76       104.51 o                         
   0  14   2       7094.22       7355.66       201.31 o                         
   1  14   2          1.07         22.72        50.25 o                         
   2  14   2      21162.76      21781.06       386.82 o                         
   3  14   2        637.29        782.87        99.42 o                         
   4  14   2       3013.57       2965.41       142.27 o                         
   5  14   2        206.47         63.07        65.24 o                         
   6  14   2       9415.19       9094.07       264.40 o                         
   7  14   2          6.58         87.91        77.49 o                         
   8  14   2       8101.73       7638.76       254.76 o                         
   9  14   2       3381.87       3356.55       193.42 o                         
  10  14   2       4937.25       5054.45       250.57 o                         
  11  14   2       8429.94       7725.21       448.99 o                         
  12  14   2        744.65        719.58       201.63 o                         
  13  14   2       4441.86       4676.80       422.00 o                         
  14  14   2        271.23        131.12       193.04 o                         
  15  14   2       4171.77       3896.92       753.41 o                         
  16  14   2        523.39        589.94       324.90 o                         
  17  14   2        296.97        322.54       282.71 o                         
  18  14   2       1066.11        945.93       343.10 o                         
 -18  15   2        610.00        849.34       349.19 o                         
 -17  15   2         23.53         -1.40       282.78 o                         
 -16  15   2        180.39        138.38       255.13 o                         
 -15  15   2         52.81        370.48       251.29 o                         
 -14  15   2       8222.38       8336.03       480.24 o                         
 -13  15   2       1211.66       1216.62       216.35 o                         
 -12  15   2      21069.24      20581.51       606.81 o                         
 -11  15   2       1012.22        731.82       255.32 o                         
 -10  15   2      20513.19      20820.18       441.01 o                         
  -9  15   2      12448.26      12315.52       328.83 o                         
  -8  15   2      22875.95      23525.16       457.42 o                         
  -7  15   2      18841.65      17766.37       386.22 o                         
  -6  15   2      11159.41      11966.41       307.38 o                         
  -5  15   2      29927.92      30623.62       508.74 o                         
  -4  15   2       5580.43       5439.43       194.88 o                         
  -3  15   2      55102.93      56079.22       689.75 o                         
  -2  15   2       9473.43       9479.17       250.68 o                         
  -1  15   2      10282.35      10445.66       211.21 o                         
   0  15   2      12726.37      13252.76       282.86 o                         
   1  15   2       3180.34       3533.72       159.42 o                         
   2  15   2      21416.27      20980.34       362.05 o                         
   3  15   2         54.47        -13.16        61.57 o                         
   4  15   2      13071.10      11858.05       406.74 o                         
   5  15   2        700.87        830.40       108.91 o                         
   6  15   2       3387.42       3487.41       284.67 o                         
   7  15   2       2529.45       3065.57       174.33 o                         
   8  15   2        293.98        503.73       111.19 o                         
   9  15   2       7493.01       7916.35       296.53 o                         
  10  15   2       1045.53       1014.50       143.86 o                         
  11  15   2       4328.04       4509.62       328.65 o                         
  12  15   2        115.26        331.81       172.52 o                         
  13  15   2        337.77        364.82       194.38 o                         
  14  15   2       4455.60       4718.38       529.20 o                         
  15  15   2        296.06        490.30       218.34 o                         
  16  15   2       3743.79       3720.34       519.96 o                         
  17  15   2        424.83        697.24       323.94 o                         
  18  15   2       2301.79       2138.52       434.65 o                         
 -18  16   2        373.56        493.57       364.71 o                         
 -17  16   2        525.22        307.04       303.52 o                         
 -16  16   2        173.95        517.09       418.57 o                         
 -15  16   2        633.14        658.36       301.52 o                         
 -14  16   2         93.54        169.11       182.97 o                         
 -13  16   2        195.65        248.15       171.47 o                         
 -12  16   2       1109.38        944.78       202.17 o                         
 -11  16   2       1816.31       1900.02       234.67 o                         
 -10  16   2       2396.51       2491.02       186.73 o                         
  -9  16   2        122.83        186.70       104.59 o                         
  -8  16   2      13581.29      13426.22       348.26 o                         
  -7  16   2       1335.38       1364.50       141.34 o                         
  -6  16   2       4995.31       5618.33       227.01 o                         
  -5  16   2       6061.00       5616.88       242.50 o                         
  -4  16   2      14019.88      13871.81       268.13 o                         
  -3  16   2      19597.15      20385.71       369.70 o                         
  -2  16   2       3057.36       2892.23       168.61 o                         
  -1  16   2       7619.66       7897.56       187.16 o                         
   0  16   2         96.69        339.48       108.11 o                         
   1  16   2      13833.54      13820.81       299.44 o                         
   2  16   2         59.28        -53.97        77.76 o                         
   3  16   2        779.44        599.96       116.69 o                         
   4  16   2        649.37        536.06       115.54 o                         
   5  16   2       7943.41       7980.10       291.70 o                         
   6  16   2       2749.91       2735.29       202.35 o                         
   7  16   2      19755.72      19612.63       475.08 o                         
   8  16   2       7297.23       7179.01       292.25 o                         
   9  16   2       7314.46       7361.61       294.45 o                         
  10  16   2      12830.78      13199.21       400.54 o                         
  11  16   2       1648.29       1519.49       249.81 o                         
  12  16   2       6987.98       6236.25       385.15 o                         
  13  16   2        494.64        365.69       202.44 o                         
  14  16   2       1861.47       1879.05       398.43 o                         
  15  16   2         20.97        182.14       232.52 o                         
  16  16   2        184.33        215.06       268.59 o                         
  17  16   2          7.72        248.94       299.91 o                         
  18  16   2        620.56        940.78       287.57 o                         
 -17  17   2        275.91       -247.20       377.52 o                         
 -16  17   2          5.43        385.25       305.71 o                         
 -15  17   2        140.30        190.92       395.87 o                         
 -14  17   2         10.94        -50.23       217.31 o                         
 -13  17   2        423.59        435.74       207.93 o                         
 -12  17   2        174.79         45.71       141.24 o                         
 -11  17   2        268.48         22.74       174.08 o                         
 -10  17   2        201.82        289.50        94.05 o                         
  -9  17   2          1.37        -69.17        69.26 o                         
  -8  17   2       2473.75       2114.52       173.75 o                         
  -7  17   2         85.80        118.94        91.18 o                         
  -6  17   2         25.08         53.13        69.16 o                         
  -5  17   2       2480.32       2321.62       167.22 o                         
  -4  17   2       7242.60       8008.11       226.64 o                         
  -3  17   2       1733.07       1326.23       118.84 o                         
  -2  17   2      25070.46      25778.74       541.33 o                         
  -1  17   2       2617.34       2874.74       161.51 o                         
   0  17   2      19551.97      19903.24       331.52 o                         
   1  17   2       6140.92       5745.73       246.09 o                         
   2  17   2       5239.96       4858.03       235.73 o                         
   3  17   2       6717.52       7171.27       278.93 o                         
   4  17   2      13666.45      13283.82       379.78 o                         
   5  17   2       5851.17       5975.38       275.04 o                         
   6  17   2       3704.92       3842.55       241.96 o                         
   7  17   2       3245.18       3299.07       261.96 o                         
   8  17   2        891.96        947.65       145.86 o                         
   9  17   2        631.54        579.28       134.00 o                         
  10  17   2        126.09        198.44       101.55 o                         
  11  17   2         65.34        330.79       129.19 o                         
  12  17   2        178.73        487.29       192.17 o                         
  13  17   2          5.45        103.77       194.90 o                         
  14  17   2        574.12        845.55       299.27 o                         
  15  17   2        253.33        102.64       316.86 o                         
  16  17   2          8.04        -81.71       301.85 o                         
  17  17   2        242.74        -14.00       244.11 o                         
 -17  18   2       3403.57       2857.29       560.67 o                         
 -16  18   2        305.57        256.53       300.21 o                         
 -15  18   2       4887.72       4487.11       625.67 o                         
 -14  18   2         81.55         60.33       258.53 o                         
 -13  18   2       9015.09       8468.23       482.07 o                         
 -12  18   2       5075.90       5011.72       432.42 o                         
 -11  18   2       6803.58       6205.03       311.71 o                         
 -10  18   2      10211.25      10300.56       369.08 o                         
  -9  18   2       4571.62       4294.09       244.05 o                         
  -8  18   2       9839.64       9722.43       310.81 o                         
  -7  18   2       8025.44       7759.30       280.40 o                         
  -6  18   2      10483.79      10372.17       311.76 o                         
  -5  18   2      15244.89      14611.79       358.53 o                         
  -4  18   2       8895.74      10666.99       598.17 o                         
  -3  18   2      23534.27      23027.94       413.15 o                         
  -2  18   2        254.57        393.57        89.57 o                         
  -1  18   2       9674.29       9113.37       292.06 o                         
   0  18   2        263.12        279.65        94.46 o                         
   1  18   2       2742.79       2458.54       154.00 o                         
   2  18   2        676.66        698.32       123.89 o                         
   3  18   2        958.26        716.81       136.15 o                         
   4  18   2        938.88        958.91       143.72 o                         
   5  18   2       9776.20       9085.28       422.60 o                         
   6  18   2         16.30        -23.47        72.23 o                         
   7  18   2      16112.16      15419.52       438.45 o                         
   8  18   2       2514.32       2449.26       264.50 o                         
   9  18   2       8636.55       8439.62       339.86 o                         
  10  18   2       3145.19       3168.34       250.06 o                         
  11  18   2        535.57        324.79       132.66 o                         
  12  18   2       9497.96      10233.68       520.24 o                         
  13  18   2          4.44        529.13       300.45 o                         
  14  18   2       2521.84       2652.84       424.83 o                         
  15  18   2        229.21        214.45       261.00 o                         
  16  18   2        716.30       1032.60       383.64 o                         
  17  18   2         12.89        -83.74       206.20 o                         
 -17  19   2          0.27       -310.20       310.20 o                         
 -16  19   2        345.12        358.60       333.63 o                         
 -15  19   2         11.85       -171.50       211.85 o                         
 -14  19   2       1284.49       1016.75       324.76 o                         
 -13  19   2        240.25         84.19       174.72 o                         
 -12  19   2       7170.12       7480.40       460.66 o                         
 -11  19   2       1081.49       1076.27       180.64 o                         
 -10  19   2       2371.12       2221.66       221.61 o                         
  -9  19   2       2639.50       2343.72       187.81 o                         
  -8  19   2        588.79        484.21       111.48 o                         
  -7  19   2       1750.69       1774.18       163.26 o                         
  -6  19   2        431.74        437.76       123.02 o                         
  -5  19   2         47.40         84.44        77.85 o                         
  -4  19   2        199.98         10.91        82.28 o                         
  -3  19   2       2486.12       2316.15       161.44 o                         
  -2  19   2         93.49         -3.52        76.02 o                         
  -1  19   2       9069.23       8534.38       370.46 o                         
   0  19   2         52.63        -10.56        84.30 o                         
   1  19   2      28483.14      26612.81       558.40 o                         
   2  19   2        132.80        127.71        99.38 o                         
   3  19   2      25572.06      24362.85       535.43 o                         
   4  19   2        598.57        610.66       110.14 o                         
   5  19   2       5552.07       5774.50       281.94 o                         
   6  19   2       3045.22       3325.42       245.56 o                         
   7  19   2        112.63        127.62        93.35 o                         
   8  19   2       3660.40       3212.88       246.07 o                         
   9  19   2       1157.70        811.90       156.17 o                         
  10  19   2          4.40        -28.50       110.31 o                         
  11  19   2       3768.73       3728.60       309.29 o                         
  12  19   2         39.94        108.37       160.23 o                         
  13  19   2        951.05        838.33       310.39 o                         
  14  19   2       1780.56       1757.03       403.50 o                         
  15  19   2         57.96        187.20       287.71 o                         
  16  19   2       4493.20       4454.63       484.49 o                         
 -16  20   2      12797.15      12613.90       829.36 o                         
 -15  20   2       1435.39        763.03       497.19 o                         
 -14  20   2      10378.01      10186.75       709.40 o                         
 -13  20   2       1593.91       1268.07       278.87 o                         
 -12  20   2       6942.43       7177.32       462.78 o                         
 -11  20   2       7773.59       8091.05       395.72 o                         
 -10  20   2       3730.80       3637.48       274.45 o                         
  -9  20   2       6483.13       6323.28       318.58 o                         
  -8  20   2       1110.49       1055.12       147.08 o                         
  -7  20   2       4745.51       5051.60       247.58 o                         
  -6  20   2       6028.06       5303.94       252.06 o                         
  -5  20   2        207.39        273.64        95.26 o                         
  -4  20   2       9531.77       9441.71       289.68 o                         
  -3  20   2       1355.92       1197.11       125.68 o                         
  -2  20   2       5210.90       5198.20       289.04 o                         
  -1  20   2       1784.38       1504.16       195.79 o                         
   0  20   2       1004.11        860.60       167.20 o                         
   1  20   2       1223.26       1106.03       161.31 o                         
   2  20   2       1410.72       1301.06       156.21 o                         
   3  20   2        405.14        411.50       107.44 o                         
   4  20   2       4720.08       4532.30       230.29 o                         
   5  20   2       1022.38        921.03       144.15 o                         
   6  20   2       6312.91       5648.34       295.69 o                         
   7  20   2         87.63         -0.29       129.89 o                         
   8  20   2       6380.16       6146.55       317.56 o                         
   9  20   2         72.75         48.20       109.66 o                         
  10  20   2        185.36        169.37       140.53 o                         
  11  20   2       5579.97       4627.29       352.85 o                         
  12  20   2         60.21        114.25       146.88 o                         
  13  20   2       3969.98       4051.88       544.55 o                         
  14  20   2        456.84        949.87       285.23 o                         
  15  20   2       1989.68       1462.67       318.77 o                         
  16  20   2        278.46       -221.23       250.59 o                         
 -16  21   2        471.39        607.13       293.85 o                         
 -15  21   2         11.94        212.42       259.24 o                         
 -14  21   2        435.01        927.94       484.33 o                         
 -13  21   2        968.62        718.84       274.77 o                         
 -12  21   2        108.60        -10.14       131.44 o                         
 -11  21   2       4911.24       4347.58       339.81 o                         
 -10  21   2       3262.45       3250.67       294.07 o                         
  -9  21   2       5169.41       4956.08       307.95 o                         
  -8  21   2       5623.38       5357.06       301.70 o                         
  -7  21   2       7213.13       7457.61       327.85 o                         
  -6  21   2       9260.13       8555.46       299.93 o                         
  -5  21   2       7025.62       6662.23       270.70 o                         
  -4  21   2       2765.18       2469.12       164.39 o                         
  -3  21   2       3034.32       3106.64       211.86 o                         
  -2  21   2         23.42         82.56        94.38 o                         
  -1  21   2       3479.73       3322.12       284.85 o                         
   0  21   2         73.86        194.41       103.74 o                         
   1  21   2        466.17        474.00       105.32 o                         
   2  21   2          9.38          1.44        82.84 o                         
   3  21   2        372.55        329.73       101.23 o                         
   4  21   2        474.09        310.22        99.24 o                         
   5  21   2          4.04         64.15        93.41 o                         
   6  21   2         40.24         -5.13        84.84 o                         
   7  21   2       1080.98       1085.88       164.08 o                         
   8  21   2        173.28          6.04       110.59 o                         
   9  21   2       1177.88        708.05       190.82 o                         
  10  21   2       1360.95       1018.85       195.87 o                         
  11  21   2          8.18       -109.11       202.65 o                         
  12  21   2       3632.87       3279.59       368.42 o                         
  13  21   2        359.14        398.60       257.99 o                         
  14  21   2       3401.14       3628.57       589.24 o                         
  15  21   2       2532.92       2346.39       367.01 o                         
 -15  22   2       4464.90       4363.14       572.86 o                         
 -14  22   2       5664.62       6217.22       855.43 o                         
 -13  22   2      12137.89      13174.57      1686.88 o                         
 -12  22   2       4308.49       4407.00       359.86 o                         
 -11  22   2      12896.02      13092.93       509.50 o                         
 -10  22   2        977.86        831.46       211.76 o                         
  -9  22   2       8460.59       8870.52       540.56 o                         
  -8  22   2        603.37        639.89       150.96 o                         
  -7  22   2        705.04        642.81       128.31 o                         
  -6  22   2         32.99        120.28        98.78 o                         
  -5  22   2       1502.84       1579.88       161.48 o                         
  -4  22   2         91.03        273.57        98.45 o                         
  -3  22   2       2732.11       2395.65       197.77 o                         
  -2  22   2         39.93        203.66       104.95 o                         
  -1  22   2       8005.95       7508.20       374.87 o                         
   0  22   2        148.48        251.11       137.46 o                         
   1  22   2      20356.95      19326.65       491.22 o                         
   2  22   2        291.53        260.62        97.99 o                         
   3  22   2       8655.42       9025.78       337.37 o                         
   4  22   2       2305.55       2307.41       182.62 o                         
   5  22   2         65.97        228.14        99.46 o                         
   6  22   2        339.94        145.38       116.18 o                         
   7  22   2         15.42         56.23       102.67 o                         
   8  22   2       1323.94       1332.09       267.74 o                         
   9  22   2         14.83         17.00       149.19 o                         
  10  22   2        463.50        222.14       146.98 o                         
  11  22   2         62.99       -114.61       123.37 o                         
  12  22   2          3.91       -141.23       141.23 o                         
  13  22   2        233.64        325.11       212.47 o                         
  14  22   2        228.25         41.06       201.68 o                         
  15  22   2        206.45       -181.74       181.74 o                         
 -15  23   2       2662.12       2579.18       470.67 o                         
 -14  23   2       3310.85       4387.14       583.57 o                         
 -13  23   2       6693.41       7386.47       635.46 o                         
 -12  23   2        109.15        180.30       178.96 o                         
 -11  23   2       5907.08       5548.74       399.56 o                         
 -10  23   2       2774.14       2750.98       300.56 o                         
  -9  23   2       1046.42        915.26       199.70 o                         
  -8  23   2       4156.45       4060.14       320.93 o                         
  -7  23   2         62.93        174.43       186.27 o                         
  -6  23   2      17565.20      17903.43       506.10 o                         
  -5  23   2         34.34        163.34       105.84 o                         
  -4  23   2      19612.71      19856.59       461.53 o                         
  -3  23   2       1226.14       1270.87       158.52 o                         
  -2  23   2       4840.65       4706.83       304.13 o                         
  -1  23   2       2205.24       1936.41       230.45 o                         
   0  23   2        348.73        355.46       131.55 o                         
   1  23   2      17397.53      17734.49       561.35 o                         
   2  23   2       1633.69       1577.63       174.01 o                         
   3  23   2      12310.19      12154.41       401.92 o                         
   4  23   2       1761.80       1797.11       175.85 o                         
   5  23   2       7707.24       8139.10       342.26 o                         
   6  23   2        487.93        438.94       140.38 o                         
   7  23   2       1910.22       2049.12       196.25 o                         
   8  23   2          2.95         82.50       119.33 o                         
   9  23   2        884.65        567.48       166.38 o                         
  10  23   2        725.90        578.90       167.66 o                         
  11  23   2          0.54         28.25       169.74 o                         
  12  23   2       1399.65        777.92       255.40 o                         
  13  23   2        868.94        888.75       260.89 o                         
  14  23   2        841.72        871.61       291.27 o                         
 -14  24   2       1399.68       1246.90       406.98 o                         
 -13  24   2        999.26        613.01       318.04 o                         
 -12  24   2       9516.32       8784.05       684.74 o                         
 -11  24   2         11.34         80.03       189.77 o                         
 -10  24   2      11739.60      12100.62       512.11 o                         
  -9  24   2       1650.91       1285.21       229.15 o                         
  -8  24   2      10443.57       9854.83       520.66 o                         
  -7  24   2       2396.72       2466.34       312.53 o                         
  -6  24   2         31.41         62.87       145.52 o                         
  -5  24   2       1757.25       1727.54       198.70 o                         
  -4  24   2      18713.35      19418.38       467.85 o                         
  -3  24   2        415.39        356.45       124.43 o                         
  -2  24   2      32689.33      33312.49       749.79 o                         
  -1  24   2        279.17        488.93       193.65 o                         
   0  24   2      30294.24      31038.40       800.40 o                         
   1  24   2        587.59        743.19       149.89 o                         
   2  24   2      30423.76      29216.78       642.43 o                         
   3  24   2       6596.40       6343.09       313.74 o                         
   4  24   2       8722.80       8623.46       316.75 o                         
   5  24   2      10262.45      10430.00       392.31 o                         
   6  24   2        140.31        197.76       117.45 o                         
   7  24   2       5201.80       4832.22       355.01 o                         
   8  24   2       1826.73       1949.84       300.19 o                         
   9  24   2       1287.16        951.08       192.62 o                         
  10  24   2       4768.07       4412.58       374.20 o                         
  11  24   2       1425.18       1126.30       266.22 o                         
  12  24   2        635.05        583.52       237.34 o                         
  13  24   2       3431.29       3793.07       455.89 o                         
  14  24   2         74.52        -38.21       334.14 o                         
 -13  25   2        653.71        715.39       323.95 o                         
 -12  25   2       7877.12       7304.33       629.64 o                         
 -11  25   2         55.75         68.29       203.82 o                         
 -10  25   2        542.44        265.57       249.65 o                         
  -9  25   2       2089.37       1785.49       408.08 o                         
  -8  25   2         96.52        -31.83       179.84 o                         
  -7  25   2       8518.02       9109.23       737.85 o                         
  -6  25   2       3435.40       3233.61       351.53 o                         
  -5  25   2      16819.55      17711.79       824.85 o                         
  -4  25   2       5924.47       6138.59       285.20 o                         
  -3  25   2       7574.58       7503.45       352.38 o                         
  -2  25   2        116.39        258.05       125.83 o                         
  -1  25   2       1810.36       1566.25       238.78 o                         
   0  25   2       4516.55       4700.83       360.43 o                         
   1  25   2        180.70        349.33       235.27 o                         
   2  25   2      21972.72      22427.08       570.61 o                         
   3  25   2        568.85        558.65       147.85 o                         
   4  25   2      20370.17      20286.61       495.42 o                         
   5  25   2         17.77        125.20       206.05 o                         
   6  25   2       9861.02      10236.05       491.84 o                         
   7  25   2       3048.07       2885.37       458.29 o                         
   8  25   2       3070.48       2957.12       311.82 o                         
   9  25   2       8866.73       6731.79       995.46 o                         
  10  25   2        277.70        469.88       542.82 o                         
  11  25   2       9064.02       8904.76       583.27 o                         
  12  25   2        673.28        351.36       233.83 o                         
  13  25   2       1442.74       1871.98       351.51 o                         
 -13  26   2       3257.09       2263.32      1684.53 o                         
 -12  26   2        868.82       1131.73       516.42 o                         
 -11  26   2       3846.21       3478.68       520.72 o                         
 -10  26   2       1725.16       1191.07       353.58 o                         
  -9  26   2       1188.71       1012.67       390.21 o                         
  -8  26   2       4991.00       4672.77       584.10 o                         
  -7  26   2         52.29        181.00       213.72 o                         
  -6  26   2       6792.43       6526.75       465.94 o                         
  -5  26   2       4965.41       3603.50       377.08 o                         
  -4  26   2       3530.89       2854.52       264.46 o                         
  -3  26   2      12444.14      12435.69       564.02 o                         
  -2  26   2        825.32        755.96       160.20 o                         
  -1  26   2      16284.21      17002.02       546.93 o                         
   0  26   2         75.85         29.59       142.37 o                         
   1  26   2      14617.99      15358.70       572.78 o                         
   2  26   2       1177.76       1347.51       222.12 o                         
   3  26   2       7944.72       8554.84       375.32 o                         
   4  26   2       6041.03       6133.03       329.82 o                         
   5  26   2        442.92        516.27       197.48 o                         
   6  26   2       5631.37       5164.47       381.57 o                         
   7  26   2        132.87        123.82       235.54 o                         
   8  26   2       3178.69       3184.92       491.34 o                         
   9  26   2        299.50        -87.13       226.39 o                         
  10  26   2       2802.58       2621.85       458.37 o                         
  11  26   2        100.37        408.24       293.77 o                         
  12  26   2          8.39        479.19       303.05 o                         
 -12  27   2          0.34        453.84       417.46 o                         
 -11  27   2        251.39        715.96       463.06 o                         
 -10  27   2          0.09        251.94       278.73 o                         
  -9  27   2        900.43        838.73       308.73 o                         
  -8  27   2        407.66        194.93       516.52 o                         
  -7  27   2        526.95        468.72       294.69 o                         
  -6  27   2       2651.33       2357.65       425.78 o                         
  -5  27   2        708.22        492.83       223.57 o                         
  -4  27   2       5604.48       5050.63       377.57 o                         
  -3  27   2         90.22         13.60       152.57 o                         
  -2  27   2       6494.57       6568.69       679.09 o                         
  -1  27   2        564.44        738.69       197.64 o                         
   0  27   2       8305.78       8803.48       534.33 o                         
   1  27   2       4332.36       4689.50       451.70 o                         
   2  27   2       2922.62       3162.01       369.70 o                         
   3  27   2      10587.73      10088.54       456.51 o                         
   4  27   2       1867.62       1501.60       228.63 o                         
   5  27   2       9124.94       9620.37       723.15 o                         
   6  27   2        874.82       1153.16       310.25 o                         
   7  27   2       1809.55       2503.20       436.53 o                         
   8  27   2        780.32         89.11       356.18 o                         
   9  27   2         85.55        131.78       315.11 o                         
  10  27   2        153.68        181.11       292.14 o                         
  11  27   2       1283.01       1459.41       405.81 o                         
  12  27   2        197.98        218.79       326.47 o                         
 -11  28   2       2922.44       2935.04       734.21 o                         
 -10  28   2         40.35        573.63       301.09 o                         
  -9  28   2       1225.66       1016.51       364.74 o                         
  -8  28   2        495.73        269.58       484.62 o                         
  -7  28   2       2169.34       1778.05       410.15 o                         
  -6  28   2       1089.42        656.86       265.11 o                         
  -5  28   2       1361.20       1430.13       374.75 o                         
  -4  28   2        533.80        608.37       396.76 o                         
  -3  28   2       1134.41       1308.83       356.63 o                         
  -2  28   2        299.98        553.69       255.00 o                         
  -1  28   2       1223.53       1558.78       237.07 o                         
   0  28   2       6291.54       6756.27       509.21 o                         
   1  28   2        920.71        901.46       327.47 o                         
   2  28   2       6060.06       6243.25       670.40 o                         
   3  28   2        666.61        551.28       241.20 o                         
   4  28   2       3969.86       3773.68       300.77 o                         
   5  28   2        224.39        370.63       364.74 o                         
   6  28   2       1787.27       1742.84       380.30 o                         
   7  28   2       1139.12        990.86       327.42 o                         
   8  28   2       1306.04        978.41       366.98 o                         
   9  28   2       1133.95       1158.02       556.92 o                         
  10  28   2        269.43        589.58       298.11 o                         
  11  28   2       2690.28       2689.94       534.61 o                         
 -10  29   2       1719.63       1711.99       548.81 o                         
  -9  29   2         53.10         42.75       438.73 o                         
  -8  29   2       1864.06       1496.72       669.69 o                         
  -7  29   2        335.44        172.42       264.29 o                         
  -6  29   2        574.83        601.80       316.74 o                         
  -5  29   2        655.84        695.68       230.88 o                         
  -4  29   2        248.69         74.49       672.53 o                         
  -3  29   2        740.27        389.64       190.65 o                         
  -2  29   2        317.17        429.59       205.29 o                         
  -1  29   2       2439.55       3541.38       462.97 o                         
   0  29   2       1060.94        851.66       442.04 o                         
   1  29   2       7174.27       7791.35       749.19 o                         
   2  29   2       1353.32       1138.45       379.84 o                         
   3  29   2       5778.72       5555.04       485.41 o                         
   4  29   2       2078.03       2016.95       421.46 o                         
   5  29   2       1146.18       1666.44       389.10 o                         
   6  29   2       1313.55       1718.36       398.40 o                         
   7  29   2       1183.22       1084.84       346.80 o                         
   8  29   2        920.49       1879.05       705.00 o                         
   9  29   2       2767.56       2789.22       536.38 o                         
  10  29   2        118.33        495.47       303.00 o                         
  -9  30   2         38.06       -271.88       551.09 o                         
  -8  30   2          8.78       -246.03       414.25 o                         
  -7  30   2          0.71        639.54       332.85 o                         
  -6  30   2        352.56        -74.47       300.74 o                         
  -5  30   2          9.98        211.17       210.11 o                         
  -4  30   2        257.92        373.89       267.14 o                         
  -3  30   2          8.37        -90.40       177.35 o                         
  -2  30   2         34.14        171.95       183.58 o                         
  -1  30   2        315.40        195.28       206.47 o                         
   0  30   2         19.82        158.38       195.05 o                         
   1  30   2       2202.24       2228.03       409.66 o                         
   2  30   2         76.49        194.50       238.06 o                         
   3  30   2       3746.94       3644.34       420.81 o                         
   4  30   2          2.32         62.89       239.31 o                         
   5  30   2       5062.72       5297.99       639.85 o                         
   6  30   2        488.69         40.96       249.53 o                         
   7  30   2       4258.18       4686.35       609.78 o                         
   8  30   2       2081.12       1635.68       427.31 o                         
  -7  31   2        946.20        482.42       315.52 o                         
  -6  31   2        251.18        358.12       356.57 o                         
  -5  31   2        311.38         64.96       476.15 o                         
  -4  31   2        834.26       1002.55       333.32 o                         
  -3  31   2         85.98       -144.66       245.92 o                         
  -2  31   2        312.91        378.62       196.67 o                         
  -1  31   2          1.36        124.81       182.46 o                         
   0  31   2          9.37        217.74       201.33 o                         
   1  31   2       1039.36        959.98       496.71 o                         
   2  31   2        377.86         78.43       215.40 o                         
   3  31   2       1459.80       1024.88       282.02 o                         
   4  31   2       1227.41       1007.38       535.90 o                         
   5  31   2       1384.64       1692.80       372.12 o                         
   6  31   2       1424.83       1158.14       719.57 o                         
   7  31   2         39.51        150.06       237.68 o                         
  -5  32   2        290.43        439.23       321.91 o                         
  -4  32   2         20.09        101.11       238.13 o                         
  -3  32   2       4721.94       3892.74       407.65 o                         
  -2  32   2        257.47        693.95       235.21 o                         
  -1  32   2       8163.75       7537.86       722.77 o                         
   0  32   2        263.07        494.01       307.47 o                         
   1  32   2       5559.90       6514.22       797.81 o                         
   2  32   2        447.64        241.13       314.75 o                         
   3  32   2        929.87        941.23       264.28 o                         
   4  32   2          9.77        -52.51       449.48 o                         
   5  32   2        777.28        779.69       345.17 o                         
  -3  33   2       2013.79       2546.26       709.68 o                         
  -2  33   2        376.36        530.01       258.36 o                         
  -1  33   2        441.77        340.03       342.60 o                         
   0  33   2         19.44        320.81       234.16 o                         
   1  33   2       8283.14       7727.67       528.75 o                         
   2  33   2        274.08        452.69       227.55 o                         
 -20   1   3       8958.69       9351.21       725.49 o                         
 -19   1   3       2564.83       1998.77       380.35 o                         
 -18   1   3       5872.39       5284.19       370.04 o                         
 -17   1   3       3437.15       3709.47       302.07 o                         
 -16   1   3       2225.19       2246.13       300.80 o                         
 -15   1   3       6287.83       6101.76       311.85 o                         
 -14   1   3        102.98         55.74        96.20 o                         
 -13   1   3       1416.85       1140.36       151.83 o                         
 -12   1   3       4338.90       3761.77       217.56 o                         
 -11   1   3         57.93        103.45        67.75 o                         
 -10   1   3       2335.58       2334.33       177.49 o                         
  -9   1   3       3839.77       3818.57       178.46 o                         
  -8   1   3         94.23        124.41        51.38 o                         
  -7   1   3      22619.23      21474.67       399.19 o                         
  -6   1   3       7293.92       7812.09       203.80 o                         
  -5   1   3       3290.24       2556.53       131.62 o                         
  -4   1   3      51358.60      51183.53       981.22 o                         
  -3   1   3       3674.74       3960.87       145.52 o                         
  -2   1   3       1993.52       2667.34        71.23 o                         
  -1   1   3      10555.28      11344.73       127.10 o                         
   0   1   3       6229.59       6431.46       140.65 o                         
   1   1   3      60472.41      63745.61       601.48 o                         
   2   1   3        179.04         57.65        39.12 o                         
   3   1   3      18574.45      18104.12       279.60 o                         
   4   1   3      20499.94      21352.66       373.28 o                         
   5   1   3      33810.89      33285.98       619.58 o                         
   6   1   3      25036.88      25003.39       462.12 o                         
   7   1   3       3953.85       3857.93       176.76 o                         
   8   1   3      49622.67      48860.62       791.45 o                         
   9   1   3        117.45        172.25        76.18 o                         
  10   1   3      32793.23      32281.87       650.19 o                         
  11   1   3        229.84        205.20        94.49 o                         
  12   1   3       5704.54       5556.95       278.52 o                         
  13   1   3        856.90        677.41       137.92 o                         
  14   1   3        970.87        927.77       169.75 o                         
  15   1   3       4309.55       4621.10       319.37 o                         
  16   1   3       1751.23       2065.36       327.62 o                         
  17   1   3       3719.88       4176.79       475.66 o                         
  18   1   3       1832.66       1803.77       322.94 o                         
  19   1   3       1968.65       1872.23       362.54 o                         
  20   1   3       2378.76       2133.18       401.45 o                         
 -20   2   3       1927.17       1354.13       409.14 o                         
 -19   2   3        379.47        343.29       215.77 o                         
 -18   2   3       7929.61       8150.15       406.86 o                         
 -17   2   3       1593.53       1098.66       190.90 o                         
 -16   2   3      20426.90      19009.10       651.56 o                         
 -15   2   3        606.86        787.43       154.74 o                         
 -14   2   3       2489.20       2367.42       223.66 o                         
 -13   2   3       2947.06       3380.10       235.36 o                         
 -12   2   3         52.05         82.84       103.51 o                         
 -11   2   3      15049.11      14068.22       379.85 o                         
 -10   2   3       8839.14       8850.39       283.21 o                         
  -9   2   3      19972.16      20001.32       590.89 o                         
  -8   2   3      17908.92      18780.43       467.93 o                         
  -7   2   3         33.52         99.22        80.44 o                         
  -6   2   3      34500.29      39350.38       578.60 o                         
  -5   2   3       2044.71       3187.20       127.42 o                         
  -4   2   3      10765.36      11219.47       269.63 o                         
  -3   2   3        213.12        392.84        68.18 o                         
  -2   2   3          6.57        -27.68        28.06 o                         
  -1   2   3      76888.23      85491.81       675.13 o                         
   0   2   3       7066.45       7076.06       109.57 o                         
   1   2   3      23956.76      24648.50       255.15 o                         
   2   2   3         98.53        106.34        28.22 o                         
   3   2   3      32051.54      33019.88       483.86 o                         
   4   2   3       5473.30       5165.36       163.55 o                         
   5   2   3      80961.77      81654.09      1059.82 o                         
   6   2   3       5799.45       6609.45       214.33 o                         
   7   2   3      41105.32      39920.21       662.55 o                         
   8   2   3       8222.14       8691.97       325.77 o                         
   9   2   3      16317.09      15964.13       409.13 o                         
  10   2   3      15354.55      14599.40       438.96 o                         
  11   2   3       1220.62       1523.62       169.97 o                         
  12   2   3        887.21        942.02       146.75 o                         
  13   2   3        749.03        633.95       141.40 o                         
  14   2   3      12444.69      11936.09       437.65 o                         
  15   2   3        187.04        431.05       121.11 o                         
  16   2   3        488.65        791.31       374.85 o                         
  17   2   3        975.67       1515.50       308.89 o                         
  18   2   3       1690.98       1526.74       484.90 o                         
  19   2   3        620.76        226.00       196.48 o                         
  20   2   3       2528.25       2349.03       412.45 o                         
 -20   3   3        269.83        403.50       416.91 o                         
 -19   3   3       5298.39       4860.57       378.50 o                         
 -18   3   3        590.57        673.28       175.08 o                         
 -17   3   3       2943.82       2459.53       228.04 o                         
 -16   3   3       4159.69       4645.99       328.79 o                         
 -15   3   3          0.67        -17.35       101.68 o                         
 -14   3   3      17136.73      16866.81       508.17 o                         
 -13   3   3       2217.37       1754.56       197.41 o                         
 -12   3   3       4048.70       3646.04       234.47 o                         
 -11   3   3       3486.13       3504.72       203.03 o                         
 -10   3   3       1336.37       1227.45       198.06 o                         
  -9   3   3        188.82        298.06        76.82 o                         
  -8   3   3       4412.11       3543.48       163.13 o                         
  -7   3   3      11980.52      11594.61       244.24 o                         
  -6   3   3      49391.54      49472.20       556.27 o                         
  -5   3   3       3876.13       2660.43       106.47 o                         
  -4   3   3      58937.80      58782.44       662.75 o                         
  -3   3   3        573.33        578.95        31.09 o                         
  -2   3   3      28101.59      28358.63       255.43 o                         
  -1   3   3        198.56        396.46        27.46 o                         
   0   3   3       3403.52       3889.72        80.28 o                         
   1   3   3         76.90        122.73        24.47 o                         
   2   3   3      13131.28      15032.03       197.53 o                         
   3   3   3       5069.56       3846.62       117.38 o                         
   4   3   3        563.56        216.92        38.41 o                         
   5   3   3       7808.54       9015.96       212.59 o                         
   6   3   3       3129.18       2487.47       140.44 o                         
   7   3   3      20200.67      21018.71       508.42 o                         
   8   3   3       3555.52       4211.09       198.80 o                         
   9   3   3      41368.86      39609.99       712.05 o                         
  10   3   3        795.86        884.99       131.92 o                         
  11   3   3      22823.84      22352.06       541.21 o                         
  12   3   3         13.51        119.81        89.43 o                         
  13   3   3       4997.36       4860.48       280.02 o                         
  14   3   3       8618.58       8326.96       368.26 o                         
  15   3   3       1201.33        964.38       179.33 o                         
  16   3   3       4927.60       5484.21       480.21 o                         
  17   3   3       1244.88        791.77       218.05 o                         
  18   3   3       1516.26       1292.16       283.56 o                         
  19   3   3        762.62        240.44       207.40 o                         
  20   3   3          1.15         51.17       186.68 o                         
 -20   4   3        225.55         62.15       338.14 o                         
 -19   4   3       4846.16       5323.20       599.67 o                         
 -18   4   3          0.18        -70.84       160.64 o                         
 -17   4   3       8860.92       8930.54       362.64 o                         
 -16   4   3         66.55         57.12       106.15 o                         
 -15   4   3       9149.37       8718.03       326.84 o                         
 -14   4   3       1279.58       1492.90       171.85 o                         
 -13   4   3       1409.84       1571.69       155.69 o                         
 -12   4   3       6850.38       6921.62       334.88 o                         
 -11   4   3        385.08        396.90        99.48 o                         
 -10   4   3      12024.81      11889.64       301.84 o                         
  -9   4   3      12088.20      11449.52       279.61 o                         
  -8   4   3      19569.23      20041.47       389.10 o                         
  -7   4   3       8960.15       8714.85       210.83 o                         
  -6   4   3       5276.48       6323.23       153.56 o                         
  -5   4   3       7880.58       7999.50       179.92 o                         
  -4   4   3      23728.70      25534.04       352.69 o                         
  -3   4   3       8225.69       8268.77       120.42 o                         
  -2   4   3      42613.54      45174.73       402.14 o                         
  -1   4   3       5013.66       5075.86        78.52 o                         
   0   4   3      13179.57      15622.49       194.99 o                         
   1   4   3      19146.82      21508.00       255.92 o                         
   2   4   3      14976.85      16457.73       197.21 o                         
   3   4   3       3659.41       3257.32        97.97 o                         
   4   4   3      11123.85      12431.17       244.91 o                         
   5   4   3      12067.02      11565.97       247.97 o                         
   6   4   3      12858.38      12568.54       273.92 o                         
   7   4   3      11209.92      11057.05       302.73 o                         
   8   4   3      28806.21      29057.50       561.93 o                         
   9   4   3      34345.23      33817.43       644.45 o                         
  10   4   3      17401.48      18456.00       467.49 o                         
  11   4   3       9748.13       9450.29       343.90 o                         
  12   4   3       7027.89       7013.68       308.91 o                         
  13   4   3       4275.98       4395.44       290.87 o                         
  14   4   3        523.23        696.83       153.18 o                         
  15   4   3        544.10        407.03       143.93 o                         
  16   4   3        882.54        610.53       250.82 o                         
  17   4   3         34.35        197.15       160.71 o                         
  18   4   3         47.31        756.01       229.76 o                         
  19   4   3       1346.71        884.24       281.78 o                         
  20   4   3        438.53        585.65       329.15 o                         
 -20   5   3        555.68        -39.65       369.95 o                         
 -19   5   3          8.49        167.25       267.99 o                         
 -18   5   3        694.84        604.50       303.94 o                         
 -17   5   3         53.24        107.78       157.81 o                         
 -16   5   3        161.40        -72.00       134.22 o                         
 -15   5   3        204.20        323.51       138.81 o                         
 -14   5   3       2680.31       2356.22       199.30 o                         
 -13   5   3       1715.56       1695.88       163.44 o                         
 -12   5   3       1028.19        631.62       107.47 o                         
 -11   5   3       5878.87       5224.05       221.64 o                         
 -10   5   3       3226.17       3041.06       168.91 o                         
  -9   5   3         37.60        106.75        90.95 o                         
  -8   5   3      11707.44      12069.90       310.16 o                         
  -7   5   3       1186.77       1017.26        84.35 o                         
  -6   5   3       5015.08       5826.47       151.21 o                         
  -5   5   3      11194.83       9924.68       186.36 o                         
  -4   5   3       2712.67       2617.87        73.77 o                         
  -3   5   3      46792.33      42326.41       398.42 o                         
  -2   5   3        121.50        390.33        29.31 o                         
  -1   5   3      85951.10      88709.59       888.41 o                         
   0   5   3       6523.45       7307.00       125.14 o                         
   1   5   3      54895.64      57589.28       707.37 o                         
   2   5   3      27653.37      28824.83       293.56 o                         
   3   5   3       7738.76       9368.17       161.66 o                         
   4   5   3      11050.91      10308.84       249.53 o                         
   5   5   3       3189.20       4030.62       144.77 o                         
   6   5   3      21610.42      19540.45       358.82 o                         
   7   5   3       8375.09       7105.05       214.92 o                         
   8   5   3      21364.00      20984.61       461.67 o                         
   9   5   3      11428.27      11729.79       351.42 o                         
  10   5   3      10307.22      10630.37       347.98 o                         
  11   5   3      10811.05      11520.92       379.72 o                         
  12   5   3        331.74        321.77       107.28 o                         
  13   5   3       3476.22       3917.15       286.14 o                         
  14   5   3        422.61        422.43       135.99 o                         
  15   5   3        834.56       1027.16       178.87 o                         
  16   5   3       4316.44       4680.53       616.40 o                         
  17   5   3         70.72       -140.06       140.06 o                         
  18   5   3       5206.59       5749.14       567.62 o                         
  19   5   3         50.19        -50.12       187.51 o                         
  20   5   3       2231.89       2077.70       322.09 o                         
 -20   6   3        744.98        138.59       308.85 o                         
 -19   6   3        259.07          2.53       256.41 o                         
 -18   6   3       2557.56       1979.90       401.42 o                         
 -17   6   3        324.14        166.82       394.33 o                         
 -16   6   3       1875.87       1574.70       215.42 o                         
 -15   6   3       2290.07       2361.80       236.91 o                         
 -14   6   3        845.08        817.17       180.58 o                         
 -13   6   3        386.12        471.69       131.13 o                         
 -12   6   3       5362.59       5487.73       268.29 o                         
 -11   6   3       5292.11       5211.87       250.09 o                         
 -10   6   3       2356.32       2337.34       179.79 o                         
  -9   6   3        152.88        167.79        69.53 o                         
  -8   6   3       5013.54       5005.27       186.82 o                         
  -7   6   3       1228.32       1219.48        91.46 o                         
  -6   6   3      18438.05      17060.84       237.70 o                         
  -5   6   3        627.96        497.29        40.88 o                         
  -4   6   3       9508.86      10158.53       151.60 o                         
  -3   6   3       3334.14       3482.10       133.04 o                         
  -2   6   3      30049.12      27078.16       290.09 o                         
  -1   6   3      12925.87      12798.88       160.47 o                         
   0   6   3        270.28        385.08        45.64 o                         
   1   6   3       1368.73       1526.35        68.85 o                         
   2   6   3      87839.66      87956.66       779.14 o                         
   3   6   3      65581.57      68121.20       589.48 o                         
   4   6   3      84071.74      88895.38       845.26 o                         
   5   6   3      19707.32      18409.92       342.05 o                         
   6   6   3      61424.10      57242.22       663.48 o                         
   7   6   3          6.73        148.07        67.98 o                         
   8   6   3      19478.72      17455.10       416.14 o                         
   9   6   3       2214.22       2907.68       197.64 o                         
  10   6   3        706.43        792.45       127.65 o                         
  11   6   3      16228.70      16085.94       452.99 o                         
  12   6   3       3688.04       3945.10       264.55 o                         
  13   6   3      27197.93      27968.85       665.72 o                         
  14   6   3       9143.59       9141.09       392.40 o                         
  15   6   3      19626.89      19047.66       885.39 o                         
  16   6   3       4697.95       4319.62       472.47 o                         
  17   6   3        928.95       1073.54       268.06 o                         
  18   6   3        732.71        987.45       238.92 o                         
  19   6   3        902.42        690.94       206.32 o                         
  20   6   3         88.69       -177.15       241.12 o                         
 -20   7   3         77.20        -35.25       263.29 o                         
 -19   7   3        351.72        111.30       305.19 o                         
 -18   7   3        590.49        542.23       295.90 o                         
 -17   7   3         55.29        -10.12       238.94 o                         
 -16   7   3       1229.07       1011.36       202.28 o                         
 -15   7   3        222.86         48.19       103.88 o                         
 -14   7   3         11.04        198.56       112.04 o                         
 -13   7   3       5569.92       5457.87       252.48 o                         
 -12   7   3        257.04        198.72        88.08 o                         
 -11   7   3       2993.31       3086.75       203.50 o                         
 -10   7   3      12852.53      12569.19       325.20 o                         
  -9   7   3      22903.02      22722.43       441.61 o                         
  -8   7   3       3853.12       3542.48       165.11 o                         
  -7   7   3      42501.06      41808.75       475.26 o                         
  -6   7   3      31180.44      33440.48       367.47 o                         
  -5   7   3      14983.72      16614.47       222.70 o                         
  -4   7   3       9659.51       8316.17       161.33 o                         
  -3   7   3      13714.10      17978.61       191.00 o                         
  -2   7   3     113308.17     109875.27      1202.46 o                         
  -1   7   3       1372.46       2066.83        64.31 o                         
   0   7   3     242956.94     251279.73      1954.75 o                         
   1   7   3        170.45        224.40        36.65 o                         
   2   7   3      80405.39      81141.73       698.48 o                         
   3   7   3      34691.70      38308.33       398.90 o                         
   4   7   3     129434.87     131999.42      1297.05 o                         
   5   7   3      57378.27      55651.80       598.16 o                         
   6   7   3       1534.68       1997.02        98.58 o                         
   7   7   3     102514.28     100529.13      1108.38 o                         
   8   7   3       2952.14       3039.01       132.17 o                         
   9   7   3     122419.00     118608.49      1600.60 o                         
  10   7   3      12185.83      12337.20       379.62 o                         
  11   7   3      43776.56      43524.39       820.90 o                         
  12   7   3       1884.59       1889.00       193.83 o                         
  13   7   3       2180.87       2560.61       234.45 o                         
  14   7   3       1117.40       1616.26       203.40 o                         
  15   7   3       1600.97       1986.13       273.74 o                         
  16   7   3        962.51        854.58       229.85 o                         
  17   7   3       6350.07       7147.76       475.97 o                         
  18   7   3       1804.19       1899.72       305.95 o                         
  19   7   3       4632.92       5408.55       472.21 o                         
  20   7   3        120.94        115.68       273.98 o                         
 -20   8   3        250.73        -14.72       269.34 o                         
 -19   8   3          2.03       -149.67       276.47 o                         
 -18   8   3          0.06        -87.04       221.74 o                         
 -17   8   3         15.38         11.19       209.55 o                         
 -16   8   3        184.95        231.18       199.53 o                         
 -15   8   3        998.96       1173.53       195.54 o                         
 -14   8   3       3237.72       3973.79       248.99 o                         
 -13   8   3       3004.72       3373.94       281.95 o                         
 -12   8   3       6373.24       6343.06       256.83 o                         
 -11   8   3       4328.15       4058.21       212.51 o                         
 -10   8   3      22095.09      21231.06       438.34 o                         
  -9   8   3       1077.38       1230.75       123.69 o                         
  -8   8   3        362.18        425.03        82.70 o                         
  -7   8   3      18439.92      18405.04       308.87 o                         
  -6   8   3       5849.65       5465.96       127.68 o                         
  -5   8   3      48986.78      48060.25       484.15 o                         
  -4   8   3      20038.32      19221.23       248.67 o                         
  -3   8   3      61865.51      64219.27       527.93 o                         
  -2   8   3      34162.77      34003.90       518.71 o                         
  -1   8   3     140010.98     149284.02      1508.23 o                         
   0   8   3       9680.25       9473.02       159.63 o                         
   1   8   3      22521.70      20974.47       282.22 o                         
   2   8   3        679.69        643.34        63.34 o                         
   3   8   3      81808.81      84734.66       705.16 o                         
   4   8   3      20357.63      18653.22       311.85 o                         
   5   8   3     122529.91     116097.73      1187.15 o                         
   6   8   3       5547.46       4598.11       138.14 o                         
   7   8   3      65028.04      60844.18       677.04 o                         
   8   8   3       3027.16       2719.49       119.65 o                         
   9   8   3      11859.99      11454.76       292.31 o                         
  10   8   3      16828.60      17040.54       412.85 o                         
  11   8   3       1910.23       1721.40       182.01 o                         
  12   8   3      16212.05      15777.38       469.73 o                         
  13   8   3       7460.35       7577.33       309.74 o                         
  14   8   3      19317.88      20841.35       534.47 o                         
  15   8   3      14289.56      15262.06       612.83 o                         
  16   8   3       3840.61       4197.93       390.76 o                         
  17   8   3       4016.20       4143.00       396.76 o                         
  18   8   3        197.20        165.82       164.37 o                         
  19   8   3        171.86       -105.31       236.86 o                         
 -20   9   3        152.81       -313.30       355.80 o                         
 -19   9   3       3047.47       2929.01       513.54 o                         
 -18   9   3         95.35        -85.00       215.74 o                         
 -17   9   3       2651.91       3077.04       478.53 o                         
 -16   9   3        711.52        745.70       267.30 o                         
 -15   9   3         54.54        174.33       137.21 o                         
 -14   9   3       2796.08       2401.83       250.16 o                         
 -13   9   3        347.88        484.74       140.49 o                         
 -12   9   3       6987.02       7339.32       278.64 o                         
 -11   9   3       8146.94       8064.09       277.57 o                         
 -10   9   3       2503.17       2161.91       164.20 o                         
  -9   9   3      21887.71      19863.21       410.31 o                         
  -8   9   3      16477.84      17318.54       308.10 o                         
  -7   9   3       3280.05       3250.97       134.85 o                         
  -6   9   3      30221.46      32785.11       381.06 o                         
  -5   9   3      10021.11       9874.88       203.57 o                         
  -4   9   3       3411.80       4704.55       148.98 o                         
  -3   9   3      84790.67      85684.04       753.64 o                         
  -2   9   3      15255.89      17339.14       221.78 o                         
  -1   9   3     221681.45     222222.23      2026.27 o                         
   0   9   3       1275.28       1230.56        74.00 o                         
   1   9   3     162821.61     160918.94      1425.78 o                         
   2   9   3      20243.36      21146.40       383.41 o                         
   3   9   3     151185.91     154564.58      1363.34 o                         
   4   9   3      21868.02      21339.54       277.75 o                         
   5   9   3      46324.88      45794.14       574.36 o                         
   6   9   3      63139.54      62530.31       739.03 o                         
   7   9   3       2604.49       3090.39       172.15 o                         
   8   9   3     104138.78     103784.10      1138.79 o                         
   9   9   3       2454.51       2312.24       173.57 o                         
  10   9   3      25411.14      24866.61       513.54 o                         
  11   9   3       5540.22       5540.03       251.47 o                         
  12   9   3       8396.99       8311.75       314.28 o                         
  13   9   3       1142.20       1331.74       171.24 o                         
  14   9   3       3020.70       3665.26       312.40 o                         
  15   9   3        325.06        236.63       153.99 o                         
  16   9   3       4395.62       5058.45       809.59 o                         
  17   9   3       2732.51       2877.29       416.71 o                         
  18   9   3       4896.73       5225.70       608.83 o                         
  19   9   3       5407.43       6710.53       882.31 o                         
 -19  10   3       4114.29       4940.09       623.80 o                         
 -18  10   3         72.87        120.68       265.33 o                         
 -17  10   3      14057.34      15034.56       836.13 o                         
 -16  10   3        587.83        300.12       257.15 o                         
 -15  10   3      24984.43      24030.07       668.20 o                         
 -14  10   3        793.64        702.72       172.91 o                         
 -13  10   3      11908.25      12410.70       446.12 o                         
 -12  10   3       3891.27       3736.23       297.40 o                         
 -11  10   3       2117.15       1940.29       162.27 o                         
 -10  10   3      10769.00      11953.01       401.53 o                         
  -9  10   3        425.92        615.52       102.51 o                         
  -8  10   3      20422.17      20045.30       317.66 o                         
  -7  10   3      14774.12      14443.99       340.69 o                         
  -6  10   3      19805.43      18738.67       290.15 o                         
  -5  10   3      30198.21      29808.22       379.62 o                         
  -4  10   3       2441.64       2077.03        87.84 o                         
  -3  10   3      14280.71      14132.34       212.25 o                         
  -2  10   3          9.53        -19.94        30.98 o                         
  -1  10   3       7591.00       8018.86       140.82 o                         
   0  10   3      41707.43      41200.56       437.23 o                         
   1  10   3       1527.62       1400.18        81.15 o                         
   2  10   3      93889.81      94694.48       916.30 o                         
   3  10   3        752.33        757.09        62.64 o                         
   4  10   3      35415.54      34081.93       377.09 o                         
   5  10   3       1879.66       1539.47        87.88 o                         
   6  10   3      32430.44      32337.09       467.27 o                         
   7  10   3       1568.13       1575.00       136.69 o                         
   8  10   3      15380.17      14838.74       305.72 o                         
   9  10   3       1363.86       1649.59       116.26 o                         
  10  10   3          1.82         41.02        70.56 o                         
  11  10   3       7979.42       7927.50       337.46 o                         
  12  10   3       1667.24       1462.61       235.74 o                         
  13  10   3       7221.92       7003.50       425.11 o                         
  14  10   3       4893.46       5094.73       396.64 o                         
  15  10   3       5326.63       5023.59       521.88 o                         
  16  10   3       1350.71       1138.50       287.76 o                         
  17  10   3       1801.91       2152.71       424.35 o                         
  18  10   3         76.57        373.68       241.67 o                         
  19  10   3        544.84        276.12       325.53 o                         
 -19  11   3        564.31        976.14       350.45 o                         
 -18  11   3       6857.43       7586.34       678.40 o                         
 -17  11   3        105.63        162.43       288.46 o                         
 -16  11   3         20.86        377.90       267.95 o                         
 -15  11   3       1333.10       1503.62       293.98 o                         
 -14  11   3       5965.63       6273.51       375.65 o                         
 -13  11   3      13206.67      14169.46       483.75 o                         
 -12  11   3       7441.61       7565.19       382.28 o                         
 -11  11   3       3071.74       4163.87       394.09 o                         
 -10  11   3       5275.23       5570.54       288.61 o                         
  -9  11   3       2092.01       2856.83       245.74 o                         
  -8  11   3       1668.50       1827.56       113.98 o                         
  -7  11   3        762.90       1082.53       126.49 o                         
  -6  11   3      21129.60      21279.02       319.77 o                         
  -5  11   3       6640.94       6538.76       188.97 o                         
  -4  11   3      47626.27      44400.59       484.01 o                         
  -3  11   3       3403.04       3462.70       165.41 o                         
  -2  11   3      58938.30      56344.09       540.05 o                         
  -1  11   3       3098.97       2815.11        91.51 o                         
   0  11   3      75174.41      73183.91       744.53 o                         
   1  11   3       2642.79       2800.33       115.57 o                         
   2  11   3      55938.09      57735.83       627.60 o                         
   3  11   3      20092.92      20011.87       401.38 o                         
   4  11   3      24693.91      25862.27       317.70 o                         
   5  11   3      23868.32      24699.49       361.75 o                         
   6  11   3       1109.05       1081.78       102.15 o                         
   7  11   3      25371.99      26086.57       395.57 o                         
   8  11   3        876.82        823.99       109.70 o                         
   9  11   3      24768.86      24925.26       433.06 o                         
  10  11   3          7.82        -25.04        65.85 o                         
  11  11   3       1195.70       1142.78       213.05 o                         
  12  11   3         14.04        -93.07       114.88 o                         
  13  11   3      12876.53      13003.03       562.76 o                         
  14  11   3        200.92        -20.02       244.95 o                         
  15  11   3        175.56        359.27       250.76 o                         
  16  11   3       1316.17       1287.69       330.14 o                         
  17  11   3        408.07         -7.77       200.33 o                         
  18  11   3       5176.20       5091.41       592.69 o                         
  19  11   3        701.53        196.95       306.84 o                         
 -19  12   3        882.28        401.56       530.29 o                         
 -18  12   3      25291.92      26285.22      1167.56 o                         
 -17  12   3        256.59        266.68       260.22 o                         
 -16  12   3      38893.07      39993.23      1370.71 o                         
 -15  12   3        445.43        246.81       262.17 o                         
 -14  12   3      34786.63      33946.64       805.41 o                         
 -13  12   3       9350.43       9843.31       424.51 o                         
 -12  12   3      11451.82      10837.86       412.38 o                         
 -11  12   3      23561.88      23046.88       586.30 o                         
 -10  12   3          4.12        -23.55       100.61 o                         
  -9  12   3      53138.76      52330.45       790.87 o                         
  -8  12   3      26837.76      26034.69       442.32 o                         
  -7  12   3      32192.40      30930.47       484.08 o                         
  -6  12   3      41188.01      41660.77       579.68 o                         
  -5  12   3       3952.95       3539.21       115.65 o                         
  -4  12   3      13626.93      13023.64       259.54 o                         
  -3  12   3       2461.15       2185.10       106.39 o                         
  -2  12   3       1306.04       1676.91        82.35 o                         
  -1  12   3       8605.10       7675.48       153.39 o                         
   0  12   3        205.01        120.18        48.45 o                         
   1  12   3     123901.13     124210.10      1176.51 o                         
   2  12   3       5903.14       5534.93       153.07 o                         
   3  12   3      35588.78      32999.61       406.28 o                         
   4  12   3       6155.40       5396.43       132.86 o                         
   5  12   3      12145.16      12867.10       245.99 o                         
   6  12   3        166.11        274.00        61.32 o                         
   7  12   3        297.18        342.66        65.07 o                         
   8  12   3       2268.19       2341.37       136.21 o                         
   9  12   3        758.86        991.60       104.68 o                         
  10  12   3         51.52        -56.01        74.61 o                         
  11  12   3        542.71        386.46       172.49 o                         
  12  12   3       2237.08       2311.56       284.81 o                         
  13  12   3        124.08        154.63       137.91 o                         
  14  12   3       5703.38       6644.04       934.26 o                         
  15  12   3         38.70         48.97       176.31 o                         
  16  12   3       4472.48       4525.31       549.78 o                         
  17  12   3         90.60         -0.25       207.88 o                         
  18  12   3       6051.48       6461.54       674.63 o                         
  19  12   3        803.03        542.95       345.92 o                         
 -19  13   3       4728.08       3912.20       593.44 o                         
 -18  13   3       1377.30       1171.34       393.68 o                         
 -17  13   3        610.30        942.90       363.04 o                         
 -16  13   3        204.56        553.85       275.86 o                         
 -15  13   3       1328.63        960.42       323.60 o                         
 -14  13   3      14563.22      15195.74       534.61 o                         
 -13  13   3       4534.07       5157.73       358.30 o                         
 -12  13   3      34514.30      35011.11       778.45 o                         
 -11  13   3       7627.44       7162.66       335.42 o                         
 -10  13   3      34863.44      34063.29       730.22 o                         
  -9  13   3          4.79        226.94        88.27 o                         
  -8  13   3      11492.93      12782.12       310.04 o                         
  -7  13   3      10014.80      10196.19       268.27 o                         
  -6  13   3       1578.17       1513.80       128.32 o                         
  -5  13   3      32896.93      33950.79       449.22 o                         
  -4  13   3      16616.27      15519.84       315.71 o                         
  -3  13   3      49487.12      49427.75       571.71 o                         
  -2  13   3      51867.55      51261.73       622.49 o                         
  -1  13   3      24690.78      24858.95       321.87 o                         
   0  13   3      24104.27      22663.40       333.13 o                         
   1  13   3       1827.92       2424.37       116.31 o                         
   2  13   3      24054.96      25584.05       368.61 o                         
   3  13   3       1276.09       1464.24        89.18 o                         
   4  13   3        129.14        107.94        43.38 o                         
   5  13   3       5412.85       5136.09       132.12 o                         
   6  13   3       3016.26       2723.40       127.24 o                         
   7  13   3       2701.06       2539.76       167.55 o                         
   8  13   3       5078.68       4794.70       200.61 o                         
   9  13   3       4169.56       3967.80       201.58 o                         
  10  13   3       2332.78       2399.76       178.05 o                         
  11  13   3          0.55       -106.22       106.22 o                         
  12  13   3       7166.71       6805.34       370.92 o                         
  13  13   3        529.35        812.95       198.32 o                         
  14  13   3       8854.89       8845.27       605.66 o                         
  15  13   3       2108.87       2281.37       415.68 o                         
  16  13   3       1231.26       1595.48       345.55 o                         
  17  13   3       2083.68       1842.96       395.35 o                         
  18  13   3        112.95        179.23       449.24 o                         
 -18  14   3        245.19       -221.42       236.45 o                         
 -17  14   3      20868.03      21656.74      1048.56 o                         
 -16  14   3         29.83       -224.73       357.72 o                         
 -15  14   3      31227.65      29588.87      1153.36 o                         
 -14  14   3       3169.43       3058.89       337.14 o                         
 -13  14   3      29170.13      28541.84       727.43 o                         
 -12  14   3       5180.29       5971.51       443.42 o                         
 -11  14   3      10098.09      10534.73       411.87 o                         
 -10  14   3      18741.32      18522.56       401.23 o                         
  -9  14   3        352.18        205.50        88.16 o                         
  -8  14   3      48036.73      46956.20       677.79 o                         
  -7  14   3       4980.57       4599.48       198.71 o                         
  -6  14   3      59696.28      58550.37       767.04 o                         
  -5  14   3       9609.46      10065.63       269.56 o                         
  -4  14   3       3811.63       4362.05       154.07 o                         
  -3  14   3      20595.75      21240.54       335.53 o                         
  -2  14   3       1522.73       1453.82       111.66 o                         
  -1  14   3        216.86        177.70        45.01 o                         
   0  14   3       8909.50       8709.76       196.32 o                         
   1  14   3          2.36        163.73        47.47 o                         
   2  14   3      64339.25      60724.11       686.30 o                         
   3  14   3       8446.50       7651.13       227.55 o                         
   4  14   3      65556.50      64965.52       716.43 o                         
   5  14   3       2418.71       2318.24       157.63 o                         
   6  14   3      23587.30      24429.34       453.15 o                         
   7  14   3         18.75         48.21        64.57 o                         
   8  14   3       6123.82       6451.07       238.86 o                         
   9  14   3       1729.21       1656.39       149.79 o                         
  10  14   3        194.35        131.64        80.79 o                         
  11  14   3       2418.18       2798.24       234.87 o                         
  12  14   3       1562.64       2012.87       492.47 o                         
  13  14   3      13560.15      14016.45       618.95 o                         
  14  14   3       2239.83       2681.12       708.85 o                         
  15  14   3       9383.55      10108.17       674.86 o                         
  16  14   3       2544.02       2967.52       466.08 o                         
  17  14   3       3866.89       3923.53       537.01 o                         
  18  14   3        396.62         92.20       295.27 o                         
 -18  15   3        785.13       -114.20       333.45 o                         
 -17  15   3        724.36        483.85       283.28 o                         
 -16  15   3         39.70        457.55       283.43 o                         
 -15  15   3       1319.85       1465.13       368.50 o                         
 -14  15   3        326.35        625.42       291.71 o                         
 -13  15   3      13682.87      12997.68       501.48 o                         
 -12  15   3       7857.97       8341.14       400.15 o                         
 -11  15   3      19237.31      20288.62       582.49 o                         
 -10  15   3      12421.26      11919.09       329.28 o                         
  -9  15   3      17332.46      17659.41       392.15 o                         
  -8  15   3       9673.71      10339.41       296.49 o                         
  -7  15   3      11378.94      12624.15       328.17 o                         
  -6  15   3       3117.22       3213.45       178.05 o                         
  -5  15   3        130.78        292.33        77.75 o                         
  -4  15   3         47.93         98.62        52.02 o                         
  -3  15   3      58151.99      57489.72       703.82 o                         
  -2  15   3       3653.08       3515.74       156.68 o                         
  -1  15   3     115071.99     115380.95      1733.09 o                         
   0  15   3        749.46        674.01        88.73 o                         
   1  15   3      75243.64      72578.79       789.17 o                         
   2  15   3      10032.26      11720.24       280.67 o                         
   3  15   3      52774.26      51299.88       769.15 o                         
   4  15   3      19834.24      20347.28       365.50 o                         
   5  15   3       5421.87       5402.07       216.58 o                         
   6  15   3      41162.59      40138.80       628.75 o                         
   7  15   3       5921.86       6140.21       233.02 o                         
   8  15   3      42523.76      42767.23       677.10 o                         
   9  15   3      19511.36      19389.54       434.63 o                         
  10  15   3      23368.09      23704.89       493.41 o                         
  11  15   3      13559.51      14236.43       447.41 o                         
  12  15   3       4107.57       3862.21       322.10 o                         
  13  15   3       5259.89       5792.83       578.32 o                         
  14  15   3        223.65        253.31       325.41 o                         
  15  15   3        414.73        608.53       278.98 o                         
  16  15   3       5807.76       6369.32       653.31 o                         
  17  15   3         86.56        195.09       280.74 o                         
  18  15   3       9126.90       9896.71       776.56 o                         
 -18  16   3       2585.12       1576.09       473.34 o                         
 -17  16   3          4.13       -237.41       237.41 o                         
 -16  16   3       6785.97       6700.06       679.73 o                         
 -15  16   3        651.90        -87.79       257.06 o                         
 -14  16   3      10188.17       9742.27      1025.69 o                         
 -13  16   3         40.71         10.22       149.28 o                         
 -12  16   3      21763.97      21042.75       625.18 o                         
 -11  16   3       1151.95        942.44       187.65 o                         
 -10  16   3      12259.59      12232.98       381.51 o                         
  -9  16   3       5871.26       5608.16       232.13 o                         
  -8  16   3         73.65         41.62        79.17 o                         
  -7  16   3      35156.87      34429.10       575.99 o                         
  -6  16   3       1069.31        789.91       113.85 o                         
  -5  16   3      53367.90      52605.61       732.09 o                         
  -4  16   3      17738.60      17323.05       332.00 o                         
  -3  16   3      48346.30      46806.51       622.01 o                         
  -2  16   3       8396.87       8632.50       236.50 o                         
  -1  16   3      22978.78      24085.20       472.90 o                         
   0  16   3         62.95          1.84        65.01 o                         
   1  16   3      15106.40      15029.00       283.92 o                         
   2  16   3       5388.92       4852.44       216.13 o                         
   3  16   3      66816.73      65441.39       844.84 o                         
   4  16   3      30993.70      30401.62       520.75 o                         
   5  16   3      54142.51      52933.00       822.98 o                         
   6  16   3      13239.19      13564.19       350.33 o                         
   7  16   3      47300.05      46601.84       807.08 o                         
   8  16   3        311.68        581.99       109.89 o                         
   9  16   3       6843.38       7341.40       277.35 o                         
  10  16   3       6890.96       7491.75       311.56 o                         
  11  16   3       2693.36       2447.13       257.01 o                         
  12  16   3      20417.39      21663.60       647.33 o                         
  13  16   3       9328.54      10105.43       661.02 o                         
  14  16   3      25187.02      26760.46      1282.16 o                         
  15  16   3      10634.31      11520.29       741.88 o                         
  16  16   3      10053.68      11756.08       760.15 o                         
  17  16   3       1897.68       2028.36       443.82 o                         
 -17  17   3        739.12          2.56       290.39 o                         
 -16  17   3        482.53        623.45       428.19 o                         
 -15  17   3         44.06        -77.84       235.62 o                         
 -14  17   3         61.18        225.30       257.63 o                         
 -13  17   3       1490.85        893.19       319.94 o                         
 -12  17   3       1351.21       1280.83       216.10 o                         
 -11  17   3      15115.40      15822.20       534.19 o                         
 -10  17   3       4870.79       5219.45       297.83 o                         
  -9  17   3      15558.13      15846.47       387.50 o                         
  -8  17   3       8185.19       8008.85       327.25 o                         
  -7  17   3      31788.93      31656.76       558.86 o                         
  -6  17   3       1814.51       1795.36       155.64 o                         
  -5  17   3      16263.41      15910.55       368.64 o                         
  -4  17   3       6122.07       6623.09       210.64 o                         
  -3  17   3       2878.74       3029.17       162.28 o                         
  -2  17   3      78170.83      77865.65       910.53 o                         
  -1  17   3        902.31        900.15       124.38 o                         
   0  17   3     117106.48     117830.12      1299.95 o                         
   1  17   3         32.49         55.37        83.12 o                         
   2  17   3     131633.42     130896.31      1581.64 o                         
   3  17   3       3945.40       4751.60       211.70 o                         
   4  17   3      54495.09      53246.73       772.50 o                         
   5  17   3      25453.34      26115.79       495.53 o                         
   6  17   3       4591.24       4796.54       237.10 o                         
   7  17   3      79520.51      79739.24      1049.80 o                         
   8  17   3       6465.40       6720.54       273.04 o                         
   9  17   3      62185.36      62854.79      1001.62 o                         
  10  17   3      10597.34      11022.03       382.55 o                         
  11  17   3      43978.36      44889.09       835.37 o                         
  12  17   3       7434.39       8147.93       539.75 o                         
  13  17   3       5098.63       6181.05       619.85 o                         
  14  17   3        257.75        395.87       252.02 o                         
  15  17   3        365.01        442.30       276.94 o                         
  16  17   3       2028.38       2013.55       424.04 o                         
  17  17   3       9562.40      10285.46       788.09 o                         
 -17  18   3        684.29         78.76       294.08 o                         
 -16  18   3        988.59        402.45       318.99 o                         
 -15  18   3       1709.45       1711.67       446.49 o                         
 -14  18   3       3318.79       3244.83       494.07 o                         
 -13  18   3       4968.17       5350.03       563.82 o                         
 -12  18   3       1390.86       1601.59       268.76 o                         
 -11  18   3       8547.96       8004.45       341.32 o                         
 -10  18   3        569.15        606.12       140.49 o                         
  -9  18   3        300.04        353.15       112.75 o                         
  -8  18   3       2955.54       3347.97       208.34 o                         
  -7  18   3       4150.77       3989.52       219.89 o                         
  -6  18   3      22249.84      21123.05       447.57 o                         
  -5  18   3       8209.76       8109.60       273.08 o                         
  -4  18   3      38039.71      37885.64       557.28 o                         
  -3  18   3      13776.35      14675.88       323.03 o                         
  -2  18   3      32325.52      33196.44       519.04 o                         
  -1  18   3         43.30         67.01        82.81 o                         
   0  18   3       1651.79       2157.04       175.77 o                         
   1  18   3       1848.28       1815.91       171.36 o                         
   2  18   3       8479.18       9118.25       311.88 o                         
   3  18   3      33682.07      34590.67       647.80 o                         
   4  18   3      44870.53      46277.04      1094.26 o                         
   5  18   3      21675.59      21216.49       516.36 o                         
   6  18   3      61049.59      59478.85       950.27 o                         
   7  18   3       4430.79       4492.05       272.64 o                         
   8  18   3      18303.85      18555.12       493.91 o                         
   9  18   3        217.38        354.82       134.84 o                         
  10  18   3         97.27        115.39       110.72 o                         
  11  18   3      14758.84      16266.48       481.54 o                         
  12  18   3       1179.77       1158.66       262.83 o                         
  13  18   3      30256.26      33513.68      1718.69 o                         
  14  18   3       3417.49       2946.59       476.94 o                         
  15  18   3      12803.89      13683.50      1027.78 o                         
  16  18   3       1453.33       2607.77       475.24 o                         
  17  18   3       3812.10       4044.56       627.53 o                         
 -17  19   3        957.73        994.59       437.59 o                         
 -16  19   3         31.15         12.35       304.86 o                         
 -15  19   3        184.10        108.47       244.11 o                         
 -14  19   3       1638.07       2159.92       403.03 o                         
 -13  19   3        649.45       1598.86       357.29 o                         
 -12  19   3       9099.73      10139.43       545.84 o                         
 -11  19   3        851.75       1000.02       177.75 o                         
 -10  19   3      17399.20      18369.79       696.75 o                         
  -9  19   3       1293.87       1082.65       159.25 o                         
  -8  19   3       6754.26       6782.05       270.14 o                         
  -7  19   3        747.12        872.09       126.35 o                         
  -6  19   3      12785.13      12180.59       340.61 o                         
  -5  19   3      16825.46      17094.04       399.69 o                         
  -4  19   3       4319.13       4637.11       195.65 o                         
  -3  19   3      60355.57      59542.63       772.83 o                         
  -2  19   3       1913.64       2260.83       156.27 o                         
  -1  19   3      89432.93      88078.60      1389.80 o                         
   0  19   3        109.23         48.88        89.84 o                         
   1  19   3     130742.93     132582.83      1632.61 o                         
   2  19   3       8687.31       9410.85       329.93 o                         
   3  19   3      85250.09      84102.48      1177.50 o                         
   4  19   3      16789.25      16895.31       449.60 o                         
   5  19   3      17245.53      16771.15       458.52 o                         
   6  19   3      48538.29      48916.24       854.37 o                         
   7  19   3         16.92         20.82        95.35 o                         
   8  19   3      25769.53      25218.46       595.07 o                         
   9  19   3       2274.51       2060.74       218.59 o                         
  10  19   3      20590.08      20437.11       549.22 o                         
  11  19   3       1258.63       1386.99       219.34 o                         
  12  19   3       8984.26       8755.64       561.86 o                         
  13  19   3        954.48       1851.24       839.93 o                         
  14  19   3         35.92        311.72       230.68 o                         
  15  19   3        471.63        638.19       287.64 o                         
  16  19   3       3182.05       3269.71       528.90 o                         
 -16  20   3        946.56        968.45       374.57 o                         
 -15  20   3       6529.19       6949.89       621.32 o                         
 -14  20   3        709.50       1476.62       347.64 o                         
 -13  20   3       4079.61       3646.49       971.32 o                         
 -12  20   3        118.49        349.53       175.72 o                         
 -11  20   3        188.37        330.99       169.34 o                         
 -10  20   3        812.84        903.57       180.02 o                         
  -9  20   3       8948.89       9324.08       365.09 o                         
  -8  20   3       5120.86       5042.84       284.66 o                         
  -7  20   3      21299.38      21539.47       474.67 o                         
  -6  20   3      12022.11      12053.79       344.74 o                         
  -5  20   3      21444.86      21547.45       462.08 o                         
  -4  20   3       4316.67       4012.81       188.72 o                         
  -3  20   3      10968.44      11327.95       298.17 o                         
  -2  20   3        439.52        492.16       118.04 o                         
  -1  20   3       3734.51       4038.56       310.02 o                         
   0  20   3       6875.05       6498.12       272.84 o                         
   1  20   3      10342.94      10220.01       342.53 o                         
   2  20   3      11482.59      11294.91       362.02 o                         
   3  20   3      13573.75      13616.15       399.77 o                         
   4  20   3       5372.69       5181.67       321.54 o                         
   5  20   3      17217.12      18252.84       484.70 o                         
   6  20   3        812.09        741.58       142.19 o                         
   7  20   3       6767.38       6394.63       317.50 o                         
   8  20   3         21.58        -88.52        88.52 o                         
   9  20   3       4750.09       4514.62       294.17 o                         
  10  20   3       3769.51       3517.55       313.13 o                         
  11  20   3        459.48        308.25       171.18 o                         
  12  20   3      10144.38      10478.00       466.97 o                         
  13  20   3        292.17        300.88       414.62 o                         
  14  20   3       5334.86       6731.55       710.30 o                         
  15  20   3       2218.07       1942.98       782.92 o                         
  16  20   3        771.99        735.51       393.58 o                         
 -16  21   3         30.55         26.70       270.84 o                         
 -15  21   3       1208.26       1485.67       384.22 o                         
 -14  21   3       1621.12       2367.40       412.59 o                         
 -13  21   3      11183.87      12151.13      1016.67 o                         
 -12  21   3       1795.59       1768.32       280.13 o                         
 -11  21   3      21672.95      22524.37       655.34 o                         
 -10  21   3          4.22          4.78       122.44 o                         
  -9  21   3      22181.37      21485.07       560.98 o                         
  -8  21   3       8655.38       9267.24       364.73 o                         
  -7  21   3       8430.71       7384.90       333.24 o                         
  -6  21   3      31335.62      32436.38       600.09 o                         
  -5  21   3       1362.54       1573.58       181.71 o                         
  -4  21   3      63446.63      64235.38       852.51 o                         
  -3  21   3        619.69        586.90       118.82 o                         
  -2  21   3      74188.19      73099.88      1215.67 o                         
  -1  21   3        713.87       1162.71       186.04 o                         
   0  21   3      42322.50      40716.30       870.51 o                         
   1  21   3       1997.93       1921.67       175.11 o                         
   2  21   3      14911.48      14240.04       410.80 o                         
   3  21   3       4882.81       5016.79       270.96 o                         
   4  21   3       1977.68       1894.87       191.28 o                         
   5  21   3       2781.94       2642.69       223.90 o                         
   6  21   3       1133.04       1006.08       174.08 o                         
   7  21   3       2090.34       1707.57       198.04 o                         
   8  21   3         56.35        -60.23       100.80 o                         
   9  21   3        370.14        306.06       119.19 o                         
  10  21   3         26.91        -67.16       120.58 o                         
  11  21   3        197.95          1.24       237.04 o                         
  12  21   3         90.65        121.97       164.54 o                         
  13  21   3       1760.31       2529.06       473.89 o                         
  14  21   3          5.67         53.18       427.92 o                         
  15  21   3        151.99        263.77       304.61 o                         
 -15  22   3        104.45        286.88       277.22 o                         
 -14  22   3      12616.29      13984.42       837.02 o                         
 -13  22   3        493.49       1475.41       446.81 o                         
 -12  22   3        824.46        597.32       223.26 o                         
 -11  22   3       3877.33       4331.17       348.06 o                         
 -10  22   3       2991.71       3254.00       300.68 o                         
  -9  22   3       8160.01       8571.44       409.65 o                         
  -8  22   3      12206.57      11891.36       420.85 o                         
  -7  22   3       4518.49       5118.59       287.80 o                         
  -6  22   3      19244.78      19604.86       512.94 o                         
  -5  22   3       1021.06       1154.44       139.79 o                         
  -4  22   3      13171.47      13215.56       362.24 o                         
  -3  22   3       2517.33       2525.54       198.65 o                         
  -2  22   3       1082.77       1156.17       169.64 o                         
  -1  22   3        987.48       1121.26       229.51 o                         
   0  22   3       1697.16       1869.26       216.68 o                         
   1  22   3       8352.38       8986.57       331.41 o                         
   2  22   3       4101.30       4186.08       250.74 o                         
   3  22   3       2522.63       2148.24       194.58 o                         
   4  22   3       2552.01       2063.82       204.35 o                         
   5  22   3        834.98        908.03       151.49 o                         
   6  22   3       1765.70       1744.92       198.85 o                         
   7  22   3        367.97        198.83       121.93 o                         
   8  22   3        138.37        -58.49       124.30 o                         
   9  22   3        815.31        601.51       170.60 o                         
  10  22   3        818.37        511.38       182.11 o                         
  11  22   3        625.83        314.87       261.41 o                         
  12  22   3          0.03        -54.45       154.93 o                         
  13  22   3        392.48        439.80       287.98 o                         
  14  22   3        807.24       1124.05       370.11 o                         
  15  22   3         90.08         68.18       221.96 o                         
 -15  23   3         79.74        200.61       272.19 o                         
 -14  23   3       5279.09       6055.73       664.12 o                         
 -13  23   3        850.56        982.95       414.01 o                         
 -12  23   3      18208.10      18914.98      1695.62 o                         
 -11  23   3        120.55        335.16       289.47 o                         
 -10  23   3      15478.33      15747.23       835.58 o                         
  -9  23   3       1102.97        886.64       219.08 o                         
  -8  23   3       9736.75       9772.35       424.64 o                         
  -7  23   3      12198.67      13070.50       433.93 o                         
  -6  23   3       4745.49       4613.74       327.97 o                         
  -5  23   3      11365.83      11873.95       408.18 o                         
  -4  23   3         37.21        196.32       101.67 o                         
  -3  23   3      20479.87      19884.33       709.66 o                         
  -2  23   3        182.83        173.04       123.11 o                         
  -1  23   3       6149.30       6413.66       383.22 o                         
   0  23   3       2678.52       2432.64       261.84 o                         
   1  23   3          8.27        272.64       112.97 o                         
   2  23   3        244.38        274.76       100.42 o                         
   3  23   3         19.65        178.03        93.37 o                         
   4  23   3        103.79        101.06        93.53 o                         
   5  23   3       2124.73       2059.81       208.45 o                         
   6  23   3        957.98        573.62       136.78 o                         
   7  23   3       4064.20       3867.00       324.84 o                         
   8  23   3       1249.95       1543.51       233.20 o                         
   9  23   3       1763.67       1475.69       229.52 o                         
  10  23   3       2624.20       2490.52       328.72 o                         
  11  23   3         31.62       -121.41       182.27 o                         
  12  23   3       1430.86       1657.64       404.98 o                         
  13  23   3         45.11         71.28       246.84 o                         
  14  23   3        863.72        860.66       258.11 o                         
 -14  24   3        217.17        257.19       452.70 o                         
 -13  24   3       3524.59       1925.16       441.20 o                         
 -12  24   3        134.03        -99.05       997.67 o                         
 -11  24   3       1076.96        480.00       664.14 o                         
 -10  24   3       1128.53        911.27       391.47 o                         
  -9  24   3        179.04        123.53       141.19 o                         
  -8  24   3       5268.66       5429.74       365.18 o                         
  -7  24   3          6.64         54.63       157.31 o                         
  -6  24   3       4503.74       4829.53       576.75 o                         
  -5  24   3        517.11        592.59       165.11 o                         
  -4  24   3       4844.56       4451.62       276.14 o                         
  -3  24   3         11.20       -102.23       102.23 o                         
  -2  24   3        190.14        185.45       137.76 o                         
  -1  24   3        321.17        354.49       134.55 o                         
   0  24   3        548.22        723.82       161.60 o                         
   1  24   3       1843.49       1991.80       233.21 o                         
   2  24   3       4808.48       5115.84       275.80 o                         
   3  24   3       2312.41       2362.69       224.54 o                         
   4  24   3       7035.27       7132.83       439.02 o                         
   5  24   3       1640.50       1350.00       187.46 o                         
   6  24   3       5924.75       6194.89       526.51 o                         
   7  24   3         74.42        206.44       140.76 o                         
   8  24   3       2710.16       2566.98       292.81 o                         
   9  24   3        888.34        649.71       261.09 o                         
  10  24   3         41.07       -111.36       196.02 o                         
  11  24   3       2857.72       2980.39       384.06 o                         
  12  24   3        511.12        787.85       249.99 o                         
  13  24   3       3908.96       4445.93       484.51 o                         
  14  24   3        737.33        378.32       260.88 o                         
 -13  25   3       1280.88       1046.74       410.73 o                         
 -12  25   3        113.91        619.03       277.05 o                         
 -11  25   3       6125.97       6096.77       571.50 o                         
 -10  25   3       1322.84       1232.56       260.80 o                         
  -9  25   3       8676.40       8597.98       862.68 o                         
  -8  25   3          2.07         12.75       187.74 o                         
  -7  25   3      14907.46      13497.01       614.89 o                         
  -6  25   3        924.84        580.20       193.47 o                         
  -5  25   3       3247.91       2852.59       333.55 o                         
  -4  25   3        801.71        604.89       157.91 o                         
  -3  25   3        648.49        594.38       204.71 o                         
  -2  25   3       2993.64       3356.24       279.66 o                         
  -1  25   3       5436.07       5344.67       352.88 o                         
   0  25   3       1579.52       1333.08       217.63 o                         
   1  25   3       6976.09       7278.95       397.79 o                         
   2  25   3        317.39        304.55       114.61 o                         
   3  25   3       5045.86       4732.06       388.02 o                         
   4  25   3       6789.49       6144.02       291.98 o                         
   5  25   3        591.24       1003.51       268.87 o                         
   6  25   3      15144.91      14120.79       538.58 o                         
   7  25   3        347.54        526.02       188.17 o                         
   8  25   3      16067.83      16078.38       794.35 o                         
   9  25   3        956.30        793.58       294.33 o                         
  10  25   3      16285.02      17128.70       947.79 o                         
  11  25   3       1889.79       1988.39       335.82 o                         
  12  25   3       5655.83       5242.10       515.29 o                         
  13  25   3        179.70        375.70       248.75 o                         
 -13  26   3        553.58        527.78       415.22 o                         
 -12  26   3       4635.54       4294.35       553.55 o                         
 -11  26   3        200.42         17.88       377.71 o                         
 -10  26   3       6805.08       6420.58       971.80 o                         
  -9  26   3        664.13        960.34       465.52 o                         
  -8  26   3       2042.22       1602.20       572.07 o                         
  -7  26   3       6470.58       6620.71       668.37 o                         
  -6  26   3          9.65          9.16       155.75 o                         
  -5  26   3      17935.15      17690.07       739.31 o                         
  -4  26   3        687.83        388.77       187.30 o                         
  -3  26   3      20379.91      21190.91       765.73 o                         
  -2  26   3        450.58        479.01       184.73 o                         
  -1  26   3       3487.55       3432.48       298.57 o                         
   0  26   3         36.17         19.65       123.67 o                         
   1  26   3        543.65        604.34       192.22 o                         
   2  26   3        769.33        762.66       151.11 o                         
   3  26   3      16598.62      16452.76       588.75 o                         
   4  26   3       1322.03       1296.12       175.04 o                         
   5  26   3      23757.22      25374.87       834.28 o                         
   6  26   3        512.43        481.26       204.27 o                         
   7  26   3      14464.41      15071.46      1366.57 o                         
   8  26   3        285.01        269.20       236.63 o                         
   9  26   3       4942.66       5307.88       637.33 o                         
  10  26   3       7180.16       7269.01       730.69 o                         
  11  26   3         78.86        333.78       283.70 o                         
  12  26   3       9470.46      10003.95       806.32 o                         
 -12  27   3        146.40        250.92       405.61 o                         
 -11  27   3       2932.09       4333.18       823.04 o                         
 -10  27   3         85.53        353.77       363.15 o                         
  -9  27   3       6592.08       6401.38       676.65 o                         
  -8  27   3        328.45         15.26       516.20 o                         
  -7  27   3       6360.49       6819.73       690.16 o                         
  -6  27   3       2108.98       2054.83       412.53 o                         
  -5  27   3       1267.19       1327.26       258.00 o                         
  -4  27   3        473.37        388.32       187.27 o                         
  -3  27   3        154.38        240.51       188.10 o                         
  -2  27   3       2021.84       1403.71       288.02 o                         
  -1  27   3       3090.82       2867.83       312.92 o                         
   0  27   3      10512.45      11423.07       593.45 o                         
   1  27   3       4952.76       4787.92       624.64 o                         
   2  27   3      12757.52      13036.54      1087.16 o                         
   3  27   3         25.44        201.17       172.78 o                         
   4  27   3       5115.05       4675.57       347.24 o                         
   5  27   3       3341.24       3037.15       362.92 o                         
   6  27   3          1.30        265.62       510.00 o                         
   7  27   3       9664.93       9369.14      1823.45 o                         
   8  27   3          0.88       -115.89       191.03 o                         
   9  27   3      13638.33      15108.04      2537.61 o                         
  10  27   3          2.55         78.49       219.16 o                         
  11  27   3      11850.68      14433.51      2203.90 o                         
 -11  28   3       1463.61        908.16       448.26 o                         
 -10  28   3        123.05        863.08       429.71 o                         
  -9  28   3       1789.95       1123.86       339.27 o                         
  -8  28   3       1992.08       1039.55      1136.52 o                         
  -7  28   3         83.19        187.76       225.58 o                         
  -6  28   3       6309.55       6694.05       698.94 o                         
  -5  28   3        137.17        240.49       245.75 o                         
  -4  28   3      11115.26      11363.79       774.65 o                         
  -3  28   3         62.70        436.58       235.33 o                         
  -2  28   3      10428.07       9899.11       567.45 o                         
  -1  28   3        519.03        186.05       184.53 o                         
   0  28   3       1856.12       2115.92       291.73 o                         
   1  28   3        250.18         92.55       180.60 o                         
   2  28   3       1222.47       1750.40       381.93 o                         
   3  28   3       1447.41       1842.72       250.59 o                         
   4  28   3      10042.13       9448.04       423.04 o                         
   5  28   3        213.45         17.95       273.77 o                         
   6  28   3       8395.92       8825.10       757.73 o                         
   7  28   3          8.19        431.42       256.09 o                         
   8  28   3       5245.95       5916.56       755.78 o                         
   9  28   3       4335.19       4322.89       599.58 o                         
  10  28   3       3052.05       2690.12       493.53 o                         
 -10  29   3       3012.37       3114.38       717.86 o                         
  -9  29   3       1106.00        351.13       373.23 o                         
  -8  29   3       3756.51       2930.89       514.98 o                         
  -7  29   3       2095.01       1950.16       393.44 o                         
  -6  29   3        934.13        418.38       300.66 o                         
  -5  29   3       1213.75        810.19       387.97 o                         
  -4  29   3        227.28        326.78       243.78 o                         
  -3  29   3       2975.77       2717.82       357.07 o                         
  -2  29   3        221.43        558.37       208.18 o                         
  -1  29   3       3547.30       3570.32       435.43 o                         
   0  29   3        472.15        381.96       227.29 o                         
   1  29   3       3780.30       3356.55       483.65 o                         
   2  29   3        769.11       1185.94       345.37 o                         
   3  29   3       3065.28       3400.15       537.43 o                         
   4  29   3        145.40        -42.37       282.23 o                         
   5  29   3        411.35       1031.59       342.95 o                         
   6  29   3          2.59       -177.45       177.45 o                         
   7  29   3          0.42        690.29       354.04 o                         
   8  29   3       2510.76       2184.40       736.76 o                         
   9  29   3        246.77        204.39       278.99 o                         
  -9  30   3       1147.92       1173.44       507.64 o                         
  -8  30   3         53.24        -42.19       479.88 o                         
  -7  30   3       3268.64       3062.12       491.89 o                         
  -6  30   3        235.45         83.23       283.31 o                         
  -5  30   3       2499.87       2189.44       860.27 o                         
  -4  30   3        758.58       1580.68       604.53 o                         
  -3  30   3        870.51       1116.51       348.31 o                         
  -2  30   3        507.25        652.04       229.42 o                         
  -1  30   3         14.88          9.53       265.38 o                         
   0  30   3        581.88        142.71       185.39 o                         
   1  30   3        209.20          3.55       193.85 o                         
   2  30   3          0.04        132.80       208.55 o                         
   3  30   3        970.45        663.46       245.16 o                         
   4  30   3        545.15        254.94       292.61 o                         
   5  30   3       1775.34       1807.54       418.52 o                         
   6  30   3       1738.26       2516.91       805.77 o                         
   7  30   3       2588.52       2995.20       510.39 o                         
   8  30   3       1791.80       2294.23       456.54 o                         
  -7  31   3         30.70         25.00       272.61 o                         
  -6  31   3       2169.51       2017.60       472.52 o                         
  -5  31   3        113.86        579.28       340.89 o                         
  -4  31   3       2000.81       1741.31       418.29 o                         
  -3  31   3          6.00        118.05       195.46 o                         
  -2  31   3       1480.05        647.11       270.75 o                         
  -1  31   3         50.65         17.26       295.55 o                         
   0  31   3        216.55        401.62       266.73 o                         
   1  31   3         41.79        311.64       250.89 o                         
   2  31   3        141.58        -94.06       173.10 o                         
   3  31   3         24.59         78.73       187.40 o                         
   4  31   3        306.78        472.52       298.39 o                         
   5  31   3        248.16        670.90       301.05 o                         
   6  31   3         58.29        122.76       387.83 o                         
   7  31   3        259.09        882.86       332.19 o                         
  -5  32   3        162.88       1008.86       365.40 o                         
  -4  32   3         24.84        368.23       269.20 o                         
  -3  32   3        229.86        153.97       192.30 o                         
  -2  32   3        508.31        319.42       230.64 o                         
  -1  32   3         77.42        535.94       360.38 o                         
   0  32   3       1225.26        869.61       273.38 o                         
   1  32   3        322.64        406.05       260.18 o                         
   2  32   3       2153.80       2162.76       361.66 o                         
   3  32   3       2505.05       2505.28       347.88 o                         
   4  32   3        425.33        130.50       289.06 o                         
   5  32   3       4803.77       4748.62       612.82 o                         
  -2  33   3         12.11        175.28       229.69 o                         
  -1  33   3        769.21        783.60       298.15 o                         
   0  33   3        143.84        200.69       218.19 o                         
   1  33   3       2457.19       2467.42       620.60 o                         
   2  33   3         62.19        521.31       388.21 o                         
 -20   0   4       1448.61       1071.18       502.24 o                         
 -19   0   4       2756.70       2057.18       568.59 o                         
 -18   0   4        873.30       1926.45       536.02 o                         
 -17   0   4       5124.07       5116.73       455.57 o                         
 -16   0   4        836.30        797.47       227.51 o                         
 -15   0   4       1705.20       1648.92       414.56 o                         
 -14   0   4       6319.81       6071.52       410.46 o                         
 -13   0   4       1140.70       1314.81       223.52 o                         
 -12   0   4       9262.51       9050.19       436.94 o                         
 -11   0   4         26.13        -18.19        93.19 o                         
 -10   0   4      15850.86      16067.92       545.34 o                         
  -9   0   4       6839.60       7717.38       345.33 o                         
  -8   0   4       2957.42       3331.26       215.49 o                         
  -7   0   4       3924.68       4013.24       216.36 o                         
  -6   0   4       8238.77       9015.73       304.17 o                         
  -5   0   4      71502.71      75773.07      1997.33 o                         
  -4   0   4      86832.76      98614.55      2440.29 o                         
  -3   0   4         19.93        293.07        79.46 o                         
  -2   0   4      84617.16      81823.88       823.59 o                         
  -1   0   4        106.75         14.29        22.51 o                         
   0   0   4       1980.82       2020.83        74.48 o                         
   1   0   4       1636.04       1282.99        74.54 o                         
   2   0   4      97429.89      99275.75      1217.58 o                         
   3   0   4      17710.76      18035.87       372.05 o                         
   4   0   4      44118.84      43750.40      1301.51 o                         
   5   0   4       9037.75      10086.27       366.98 o                         
   6   0   4      36474.34      37306.88       872.03 o                         
   7   0   4        257.55        136.67        88.31 o                         
   8   0   4       1704.91       1977.27       232.66 o                         
   9   0   4      14688.13      14443.51       555.79 o                         
  10   0   4      11686.72      11315.49       548.71 o                         
  11   0   4      22896.27      21109.96       753.75 o                         
  12   0   4       8848.51       8010.03       478.88 o                         
  13   0   4      13867.70      14245.77       655.88 o                         
  14   0   4       1054.04       1166.45       244.96 o                         
  15   0   4          1.61        235.82       178.82 o                         
  16   0   4       4608.18       4337.89       527.08 o                         
  17   0   4        689.25        730.59       332.47 o                         
  18   0   4      14958.08      14803.29      1086.05 o                         
  19   0   4       5103.59       5614.91       841.32 o                         
  20   0   4      10132.17      11280.21       990.75 o                         
 -20   1   4        210.11        215.86       282.11 o                         
 -19   1   4       1534.57       1211.37       341.41 o                         
 -18   1   4          0.63         40.69       219.42 o                         
 -17   1   4       5823.83       5557.18       406.66 o                         
 -16   1   4        570.89        352.21       139.71 o                         
 -15   1   4      11811.62      11313.42       729.51 o                         
 -14   1   4        176.78         66.31        97.24 o                         
 -13   1   4       6395.77       5955.52       270.43 o                         
 -12   1   4        304.81        294.42        99.65 o                         
 -11   1   4       3715.41       3419.91       192.91 o                         
 -10   1   4       3738.18       3658.42       191.16 o                         
  -9   1   4       1097.86        967.38       107.83 o                         
  -8   1   4         68.93         59.94        56.38 o                         
  -7   1   4        709.73        888.17        92.06 o                         
  -6   1   4        203.11        430.41        59.53 o                         
  -5   1   4      38997.99      41800.65       880.99 o                         
  -4   1   4       5547.06       5918.83       245.26 o                         
  -3   1   4       4618.57       5404.02       138.41 o                         
  -2   1   4      15765.01      17555.12       169.07 o                         
  -1   1   4        156.98        125.27        16.31 o                         
   0   1   4      24807.84      27917.59       246.03 o                         
   1   1   4         43.61         36.75        23.20 o                         
   2   1   4         12.88         13.70        23.78 o                         
   3   1   4       6437.31       6919.71       140.04 o                         
   4   1   4       4458.76       3993.75       134.94 o                         
   5   1   4      16288.51      18015.43       364.39 o                         
   6   1   4      14524.26      14470.98       336.88 o                         
   7   1   4      19897.73      20634.43       440.15 o                         
   8   1   4      13454.13      12163.27       342.39 o                         
   9   1   4       5436.25       4723.64       270.90 o                         
  10   1   4        851.77        884.66       134.80 o                         
  11   1   4       1195.88       1414.29       165.42 o                         
  12   1   4       2727.08       2763.10       236.32 o                         
  13   1   4       7795.56       8120.04       350.58 o                         
  14   1   4       3936.72       3703.46       292.49 o                         
  15   1   4      17585.47      18117.84       570.21 o                         
  16   1   4       4318.70       4179.43       328.84 o                         
  17   1   4      10600.18      11392.89       654.78 o                         
  18   1   4        757.12       1045.54       277.95 o                         
  19   1   4       2095.78       1815.14       356.22 o                         
  20   1   4        573.52        664.91       221.29 o                         
 -20   2   4        223.52        229.08       258.58 o                         
 -19   2   4         43.09         97.85       327.42 o                         
 -18   2   4       1488.75       1640.29       355.06 o                         
 -17   2   4       2305.81       2527.71       259.40 o                         
 -16   2   4       1886.24       2095.64       229.91 o                         
 -15   2   4       4006.49       4086.63       290.46 o                         
 -14   2   4       1447.02       1234.76       172.31 o                         
 -13   2   4       2209.19       2157.10       196.04 o                         
 -12   2   4        617.76        386.22       105.78 o                         
 -11   2   4       2736.10       2855.45       191.17 o                         
 -10   2   4       2468.10       2541.14       173.51 o                         
  -9   2   4       4964.20       5562.00       209.95 o                         
  -8   2   4       3486.49       2861.74       153.17 o                         
  -7   2   4       1534.64       1466.96       116.11 o                         
  -6   2   4       1197.17       1117.28        80.70 o                         
  -5   2   4       2014.98       2134.06       118.98 o                         
  -4   2   4        478.20       1036.20        98.42 o                         
  -3   2   4      15397.46      17442.88       262.32 o                         
  -2   2   4        889.03       1009.08        49.32 o                         
  -1   2   4         24.19         60.62        55.06 o                         
   0   2   4      17845.58      16286.67       179.77 o                         
   1   2   4      26691.13      25577.96       299.98 o                         
   2   2   4       6556.51       6770.22       141.54 o                         
   3   2   4      12086.57      12622.15       213.61 o                         
   4   2   4        285.33        460.85        61.37 o                         
   5   2   4       2195.16       3030.03       141.03 o                         
   6   2   4       8188.92       7957.75       244.05 o                         
   7   2   4       1958.39       2407.50       159.32 o                         
   8   2   4      15298.02      14720.11       380.01 o                         
   9   2   4        417.51        382.22       100.78 o                         
  10   2   4      11205.58      10061.13       341.62 o                         
  11   2   4       1218.04       1158.60       152.68 o                         
  12   2   4       3101.01       3011.11       248.16 o                         
  13   2   4        110.39        125.50       102.35 o                         
  14   2   4        199.27         78.98       116.83 o                         
  15   2   4         94.72         17.96       121.36 o                         
  16   2   4        208.05        202.97       128.87 o                         
  17   2   4        348.59        172.99       188.42 o                         
  18   2   4       2014.09       2013.66       359.02 o                         
  19   2   4       2210.50       2680.20       419.11 o                         
  20   2   4       2252.10       2396.56       416.52 o                         
 -20   3   4       1502.48        816.73       478.63 o                         
 -19   3   4        429.59        325.43       261.63 o                         
 -18   3   4       1260.59       1099.75       262.99 o                         
 -17   3   4       3427.58       3374.38       292.88 o                         
 -16   3   4       2928.60       2810.93       225.59 o                         
 -15   3   4      12827.95      12794.52       387.14 o                         
 -14   3   4       4529.68       4196.28       233.00 o                         
 -13   3   4       8963.54       8580.48       322.64 o                         
 -12   3   4       5761.83       5936.21       263.49 o                         
 -11   3   4      26401.26      26361.08       544.03 o                         
 -10   3   4      20009.52      19735.54       438.20 o                         
  -9   3   4      36395.59      38394.77       572.44 o                         
  -8   3   4      30862.34      30320.24       465.85 o                         
  -7   3   4      23375.17      25291.49       392.21 o                         
  -6   3   4      29241.92      28219.29       367.65 o                         
  -5   3   4       8885.32       9105.10       190.70 o                         
  -4   3   4       9568.73      10712.74       193.43 o                         
  -3   3   4      10102.68       9418.28       132.94 o                         
  -2   3   4       7773.75      10441.99       129.65 o                         
  -1   3   4       1766.75       1421.56        55.00 o                         
   0   3   4        550.05        183.87        29.87 o                         
   1   3   4       3064.63       2605.95        72.03 o                         
   2   3   4       8349.08       8386.75       136.02 o                         
   3   3   4        239.78        181.26        36.98 o                         
   4   3   4      41644.36      40717.50       543.84 o                         
   5   3   4       1268.78       1532.44       105.51 o                         
   6   3   4       4406.71       4888.86       191.43 o                         
   7   3   4       3909.33       4695.20       200.56 o                         
   8   3   4        375.27        360.81        83.09 o                         
   9   3   4         43.50         -0.49        64.54 o                         
  10   3   4       5456.65       5634.13       258.32 o                         
  11   3   4       2184.55       1993.76       192.76 o                         
  12   3   4       1380.99       1560.04       185.09 o                         
  13   3   4       4188.76       3738.81       276.32 o                         
  14   3   4      14915.14      16819.38       531.55 o                         
  15   3   4       3100.54       2874.08       365.71 o                         
  16   3   4      13574.32      14279.86       520.74 o                         
  17   3   4        646.06        507.20       241.88 o                         
  18   3   4       5291.61       5933.09       586.21 o                         
  19   3   4       1498.58       1711.44       332.44 o                         
  20   3   4       1031.08        595.00       340.82 o                         
 -20   4   4        356.61         50.41       378.51 o                         
 -19   4   4        451.08        420.27       404.72 o                         
 -18   4   4       2349.51       2296.29       329.31 o                         
 -17   4   4         35.55        -52.10       173.15 o                         
 -16   4   4       7491.55       6681.60       414.40 o                         
 -15   4   4        379.96        474.91       133.10 o                         
 -14   4   4       3364.75       3410.00       226.82 o                         
 -13   4   4       3854.68       3995.70       223.01 o                         
 -12   4   4       2252.06       2716.58       192.30 o                         
 -11   4   4      23038.02      22808.88       453.38 o                         
 -10   4   4        507.42        279.09        77.71 o                         
  -9   4   4      32574.05      31974.64       580.09 o                         
  -8   4   4        256.72        213.59        65.68 o                         
  -7   4   4      29312.41      31065.82       418.22 o                         
  -6   4   4      14746.99      14055.34       236.87 o                         
  -5   4   4        776.47        488.79        83.94 o                         
  -4   4   4      38533.02      38047.39       422.48 o                         
  -3   4   4      19317.06      19617.85       239.22 o                         
  -2   4   4      48173.59      50293.91       470.02 o                         
  -1   4   4       7578.79       6220.40       118.95 o                         
   0   4   4      34288.02      32945.10       533.83 o                         
   1   4   4       2446.99       2425.64        70.58 o                         
   2   4   4      28473.86      31744.34       314.14 o                         
   3   4   4        454.33        308.14        49.36 o                         
   4   4   4      26016.40      23649.24       425.35 o                         
   5   4   4      16460.11      15095.21       297.54 o                         
   6   4   4      46151.29      42582.45       609.80 o                         
   7   4   4        170.29          7.07        47.93 o                         
   8   4   4      22973.49      21837.36       480.10 o                         
   9   4   4       2160.56       1771.39       191.63 o                         
  10   4   4       9579.95       9181.19       327.99 o                         
  11   4   4        865.32        664.68       125.30 o                         
  12   4   4       3996.11       4206.19       273.86 o                         
  13   4   4       2761.47       2852.45       250.66 o                         
  14   4   4        147.20        197.14       121.83 o                         
  15   4   4       2347.04       2470.14       258.36 o                         
  16   4   4          0.33         80.58       135.03 o                         
  17   4   4         44.65          5.56       150.81 o                         
  18   4   4        507.92        720.86       241.33 o                         
  19   4   4          0.35         16.81       150.89 o                         
  20   4   4         18.77        -92.14       164.47 o                         
 -20   5   4        130.36       -181.94       389.04 o                         
 -19   5   4       1698.24       2057.95       609.32 o                         
 -18   5   4       3132.38       4400.46       544.98 o                         
 -17   5   4       1163.52       1029.47       209.18 o                         
 -16   5   4      19479.40      19923.19       693.21 o                         
 -15   5   4       1740.04       1489.57       199.84 o                         
 -14   5   4      36195.10      37441.90       771.31 o                         
 -13   5   4       6681.84       7359.96       305.82 o                         
 -12   5   4      60314.64      60088.02       986.95 o                         
 -11   5   4      10917.83      11610.90       363.85 o                         
 -10   5   4      37039.36      38385.93       614.98 o                         
  -9   5   4      45490.94      44556.68       655.71 o                         
  -8   5   4      10969.53      11483.87       271.53 o                         
  -7   5   4      85467.23      84567.80       894.17 o                         
  -6   5   4        481.34        838.71        72.37 o                         
  -5   5   4      14600.66      14803.20       225.47 o                         
  -4   5   4       3997.78       4653.32       117.14 o                         
  -3   5   4      20757.08      19785.68       190.06 o                         
  -1   5   4     424714.75     438180.88      4594.37 o                         
   0   5   4      10959.50      10237.44       156.30 o                         
   1   5   4     167203.89     167389.80      1911.33 o                         
   2   5   4        572.41        372.32        36.10 o                         
   3   5   4      56574.39      56009.44       583.61 o                         
   4   5   4        601.98        447.62        50.10 o                         
   5   5   4      28051.13      28668.18       393.51 o                         
   6   5   4       6423.48       6636.59       200.59 o                         
   7   5   4        354.33        605.96        83.39 o                         
   8   5   4       2338.57       2054.76       262.23 o                         
   9   5   4      18688.20      17051.38       437.64 o                         
  10   5   4        776.33        949.86       136.06 o                         
  11   5   4      18397.91      19164.16       507.39 o                         
  12   5   4       5573.53       5124.39       273.62 o                         
  13   5   4      17313.38      18054.45       528.99 o                         
  14   5   4       6633.34       6564.37       337.75 o                         
  15   5   4      12977.06      13451.60       496.19 o                         
  16   5   4      10668.74      11202.69       471.05 o                         
  17   5   4       6359.65       6339.58       556.91 o                         
  18   5   4       7907.19       7834.21       572.22 o                         
  19   5   4       1769.72       1404.59       334.01 o                         
  20   5   4       2886.41       2313.07       416.38 o                         
 -20   6   4        445.94        186.58       412.45 o                         
 -19   6   4          1.29        -56.77       320.40 o                         
 -18   6   4       2756.29       2861.35       468.43 o                         
 -17   6   4       1293.13       1394.25       342.55 o                         
 -16   6   4       5788.04       5321.09       372.50 o                         
 -15   6   4        389.63        249.48       172.35 o                         
 -14   6   4        683.37        872.09       141.74 o                         
 -13   6   4         88.58        103.66        94.07 o                         
 -12   6   4       4457.13       4263.15       225.81 o                         
 -11   6   4        573.57        579.10       106.21 o                         
 -10   6   4      23571.50      22693.00       448.16 o                         
  -9   6   4          0.79        105.77        70.91 o                         
  -8   6   4      22047.91      22045.74       402.49 o                         
  -7   6   4       2092.83       1704.14       108.24 o                         
  -6   6   4      14218.67      16457.47       235.85 o                         
  -5   6   4      55839.86      53338.91       542.01 o                         
  -4   6   4         70.99         77.78        28.98 o                         
  -3   6   4      21146.79      20247.46       237.41 o                         
  -2   6   4        255.69        377.81        35.93 o                         
  -1   6   4      70113.15      72375.02       955.86 o                         
   0   6   4       8282.97       9009.01       150.91 o                         
   1   6   4      32653.67      33559.76       444.99 o                         
   2   6   4       9633.82      11236.43       165.16 o                         
   3   6   4      62128.01      63262.90       580.41 o                         
   4   6   4        479.20        558.16        66.43 o                         
   5   6   4      55417.89      54281.91       638.31 o                         
   6   6   4          3.32         32.54        36.37 o                         
   7   6   4      68855.55      64511.66       859.03 o                         
   8   6   4       1319.44       1665.69       154.62 o                         
   9   6   4      52084.26      51850.73       875.77 o                         
  10   6   4       3820.59       3668.09       254.20 o                         
  11   6   4      25136.35      26593.96       613.18 o                         
  12   6   4       4853.17       4767.30       264.90 o                         
  13   6   4       1798.10       1655.42       198.75 o                         
  14   6   4      13152.90      13271.22       478.04 o                         
  15   6   4        215.60        180.76       178.18 o                         
  16   6   4       1977.26       2499.23       267.74 o                         
  17   6   4         32.25       -226.11       226.11 o                         
  18   6   4        213.49         85.34       181.81 o                         
  19   6   4         40.33          8.02       210.53 o                         
 -20   7   4       3495.62       2764.30       681.06 o                         
 -19   7   4        899.41        426.80       368.49 o                         
 -18   7   4       6977.84       6963.34       622.60 o                         
 -17   7   4       2465.01       2705.23       429.86 o                         
 -16   7   4       4060.31       4407.63       413.17 o                         
 -15   7   4       8051.08       7179.12       358.74 o                         
 -14   7   4       2512.44       2547.93       211.22 o                         
 -13   7   4      11793.50      11467.69       352.82 o                         
 -12   7   4        202.61        152.81        89.49 o                         
 -11   7   4      19536.37      19561.48       465.34 o                         
 -10   7   4       7901.94       8019.86       261.93 o                         
  -9   7   4       4615.73       5446.62       237.98 o                         
  -8   7   4      17107.78      16664.39       275.58 o                         
  -7   7   4       2147.72       2596.85       122.06 o                         
  -6   7   4       7094.36       7296.52       155.55 o                         
  -5   7   4        405.86        602.74        76.31 o                         
  -4   7   4        153.65         88.50        33.82 o                         
  -3   7   4          2.55         11.46        22.09 o                         
  -2   7   4       4082.48       4386.59       126.12 o                         
  -1   7   4       6065.07       7045.97       137.18 o                         
   0   7   4     116695.88     119277.20      1295.74 o                         
   1   7   4      10446.16      11876.70       288.58 o                         
   2   7   4       7968.55       6802.97       151.26 o                         
   3   7   4        193.00        533.23        48.48 o                         
   4   7   4      14388.00      14260.81       235.26 o                         
   5   7   4        619.25        817.54        71.54 o                         
   6   7   4       1612.86       1326.86       121.18 o                         
   7   7   4          0.37        146.61        47.19 o                         
   8   7   4         43.87         94.33        42.69 o                         
   9   7   4       2482.82       2092.23       183.75 o                         
  10   7   4       6346.36       5909.06       272.94 o                         
  11   7   4        627.62        394.01       109.90 o                         
  12   7   4       4862.45       4988.83       272.27 o                         
  13   7   4        307.33        149.94       106.43 o                         
  14   7   4      12685.00      13270.51       469.81 o                         
  15   7   4       2127.98       2031.35       243.84 o                         
  16   7   4       7393.50       8144.63       551.85 o                         
  17   7   4        289.49         18.13       172.04 o                         
  18   7   4       4148.04       4086.23       415.90 o                         
  19   7   4        790.89        644.89       219.05 o                         
 -20   8   4        342.59        343.82       401.06 o                         
 -19   8   4         89.67       -243.45       243.45 o                         
 -18   8   4        115.20        223.79       261.36 o                         
 -17   8   4         91.68       -144.78       215.00 o                         
 -16   8   4         18.84        236.17       193.51 o                         
 -15   8   4        234.73        432.16       194.09 o                         
 -14   8   4        590.98        665.51       154.49 o                         
 -13   8   4        892.81        709.77       130.03 o                         
 -12   8   4        659.81        704.45       157.51 o                         
 -11   8   4        127.60        151.68        76.85 o                         
 -10   8   4       3225.79       3426.71       191.02 o                         
  -9   8   4        326.90        532.82        94.74 o                         
  -8   8   4       7569.76       7439.21       183.74 o                         
  -7   8   4      14044.60      14609.30       241.91 o                         
  -6   8   4       7462.44       6898.67       144.30 o                         
  -5   8   4      16592.39      17017.67       237.66 o                         
  -4   8   4      14310.06      13955.75       202.29 o                         
  -3   8   4      18018.41      18324.47       294.92 o                         
  -2   8   4      29215.15      30386.92       318.97 o                         
  -1   8   4      27830.35      27572.19       297.95 o                         
   0   8   4      15835.44      18233.12       260.71 o                         
   1   8   4       1306.62       1019.36        67.36 o                         
   2   8   4        490.00        913.28        64.97 o                         
   3   8   4      27883.88      26451.12       307.54 o                         
   4   8   4         10.52        120.74        42.34 o                         
   5   8   4      10981.60      10714.86       226.63 o                         
   6   8   4      11378.31      11110.95       223.74 o                         
   7   8   4      27370.10      26220.67       383.78 o                         
   8   8   4      36533.98      38307.78       555.89 o                         
   9   8   4      21597.97      22045.09       400.97 o                         
  10   8   4      27711.67      29984.03       641.11 o                         
  11   8   4      17710.98      17720.82       491.70 o                         
  12   8   4      25499.40      25682.38       734.38 o                         
  13   8   4       2675.60       2667.41       250.03 o                         
  14   8   4       9082.73       8962.41       390.92 o                         
  15   8   4       3371.06       3148.74       292.45 o                         
  16   8   4        237.55        269.61       146.12 o                         
  17   8   4       2768.15       2494.97       332.87 o                         
  18   8   4        496.62        549.29       206.95 o                         
  19   8   4       4376.20       4538.33       583.90 o                         
 -19   9   4       2108.73       2066.44       440.47 o                         
 -18   9   4        112.24         47.26       255.99 o                         
 -17   9   4       6617.37       6455.96       643.00 o                         
 -16   9   4        102.33        297.20       242.59 o                         
 -15   9   4      18541.22      19322.90       706.11 o                         
 -14   9   4       4253.81       4331.11       317.12 o                         
 -13   9   4       5151.21       5553.77       305.34 o                         
 -12   9   4       2082.36       2631.05       258.46 o                         
 -11   9   4        329.13        303.50        89.10 o                         
 -10   9   4       2597.64       3037.89       199.84 o                         
  -9   9   4       4979.01       4776.25       206.87 o                         
  -8   9   4        676.84        672.48        96.61 o                         
  -7   9   4      12069.45      12142.93       207.89 o                         
  -6   9   4      10687.49      11202.82       194.23 o                         
  -5   9   4      13207.01      14135.08       218.54 o                         
  -4   9   4       8441.77       8623.62       144.20 o                         
  -3   9   4       7103.95       6830.64       160.85 o                         
  -2   9   4      46885.97      44934.39       437.46 o                         
  -1   9   4       3460.46       3244.78        89.05 o                         
   0   9   4      21685.83      22776.25       310.71 o                         
   1   9   4       3639.96       3830.13       114.07 o                         
   2   9   4      19416.15      20705.68       285.59 o                         
   3   9   4      24353.16      26921.86       326.63 o                         
   4   9   4        750.99        885.16        64.65 o                         
   5   9   4        870.69        832.25        89.81 o                         
   6   9   4       4346.99       4243.02       152.41 o                         
   7   9   4      15143.81      14531.38       457.70 o                         
   8   9   4       9312.50       9394.92       229.30 o                         
   9   9   4       6885.43       6842.08       278.01 o                         
  10   9   4       2612.38       2893.33       201.30 o                         
  11   9   4       2094.29       2395.99       200.67 o                         
  12   9   4       3029.94       2954.78       228.71 o                         
  13   9   4         36.84        221.00       113.18 o                         
  14   9   4       6036.05       5890.48       358.49 o                         
  15   9   4       5271.42       5727.30       378.51 o                         
  16   9   4       5053.44       5033.82       436.74 o                         
  17   9   4       5037.30       5831.57       484.50 o                         
  18   9   4       1249.17       1453.84       360.96 o                         
  19   9   4       3169.41       3517.41       530.74 o                         
 -19  10   4       1197.77       1286.36       380.97 o                         
 -18  10   4        365.35        270.57       274.74 o                         
 -17  10   4       1213.60        861.98       316.80 o                         
 -16  10   4        308.20        106.19       222.21 o                         
 -15  10   4          2.00        211.32       200.71 o                         
 -14  10   4         37.30        175.50       175.50 o                         
 -13  10   4       6863.53       6871.02       348.16 o                         
 -12  10   4       2854.73       2575.50       234.99 o                         
 -11  10   4       8198.46       8170.50       526.58 o                         
 -10  10   4       1006.63        965.88       126.78 o                         
  -9  10   4       9509.73       9417.31       233.66 o                         
  -8  10   4       1504.73       2140.96       117.73 o                         
  -7  10   4        409.67        350.65        57.53 o                         
  -6  10   4       6546.09       6386.73       189.47 o                         
  -5  10   4          8.69         29.00        29.67 o                         
  -4  10   4       6208.79       6121.22       120.76 o                         
  -3  10   4       5815.46       5571.24       118.82 o                         
  -2  10   4       6196.08       5954.91       130.19 o                         
  -1  10   4         99.67         20.08        37.71 o                         
   0  10   4       2758.77       4212.12       118.50 o                         
   1  10   4          1.47         43.91        33.72 o                         
   2  10   4      30693.36      31205.51       384.88 o                         
   3  10   4      22447.62      24251.20       330.37 o                         
   4  10   4      37252.48      37213.80       409.70 o                         
   5  10   4       3375.27       3344.56       135.72 o                         
   6  10   4      51285.61      48704.55       634.45 o                         
   7  10   4         22.84         72.17        60.44 o                         
   8  10   4      13569.74      12931.17       289.64 o                         
   9  10   4       5863.94       6404.93       292.69 o                         
  10  10   4          1.63        -10.82        74.83 o                         
  11  10   4      12542.39      12825.78       378.82 o                         
  12  10   4         32.66        -35.46        94.98 o                         
  13  10   4      31232.38      29804.89       839.15 o                         
  14  10   4       2111.80       2004.00       280.04 o                         
  15  10   4       3718.84       4093.74       448.36 o                         
  16  10   4       3582.60       4026.69       495.82 o                         
  17  10   4        111.96        272.74       201.19 o                         
  18  10   4       7131.72       7181.79       639.98 o                         
  19  10   4        105.54       -185.00       344.16 o                         
 -19  11   4          1.33       -208.29       258.02 o                         
 -18  11   4        212.43         -3.46       280.57 o                         
 -17  11   4        710.26        476.61       295.82 o                         
 -16  11   4        470.09        370.06       359.53 o                         
 -15  11   4       2771.15       2631.13       349.20 o                         
 -14  11   4         70.63         -3.72       175.79 o                         
 -13  11   4       4820.34       4184.03       301.36 o                         
 -12  11   4       2973.04       3570.91       275.24 o                         
 -11  11   4        756.06        709.08       141.45 o                         
 -10  11   4       6989.98       6658.00       345.02 o                         
  -9  11   4       3270.16       4040.48       323.32 o                         
  -8  11   4      18293.02      18135.63       452.46 o                         
  -7  11   4       3436.22       3712.91       178.00 o                         
  -6  11   4      14838.49      15150.74       259.21 o                         
  -5  11   4       3336.29       2901.81       189.58 o                         
  -4  11   4       1538.70       1632.18        77.59 o                         
  -3  11   4       5926.67       4853.61       115.44 o                         
  -2  11   4       4405.67       4805.36       117.91 o                         
  -1  11   4      36322.10      36019.26       387.57 o                         
   0  11   4        326.48        416.63        59.30 o                         
   1  11   4      20881.38      22846.97       331.27 o                         
   2  11   4       4138.15       4272.45       136.09 o                         
   3  11   4      22197.46      22431.09       306.65 o                         
   4  11   4         15.82        -10.44        29.57 o                         
   5  11   4        320.84        556.82        66.97 o                         
   6  11   4       4684.96       4484.36       153.17 o                         
   7  11   4         41.82        143.73        71.49 o                         
   8  11   4      19957.22      19700.70       374.79 o                         
   9  11   4       2019.90       1628.66       158.09 o                         
  10  11   4       1824.30       1643.10       165.00 o                         
  11  11   4        874.61        705.95       177.08 o                         
  12  11   4       1462.67       1326.71       234.97 o                         
  13  11   4       2765.09       2588.57       314.83 o                         
  14  11   4        100.42         69.61       127.05 o                         
  15  11   4       3582.85       3241.15       361.06 o                         
  16  11   4       2333.41       2318.00      1096.79 o                         
  17  11   4       1720.03       1920.41       377.53 o                         
  18  11   4        759.04       1215.17       332.87 o                         
  19  11   4        289.76        194.74       226.09 o                         
 -19  12   4         62.56       -204.40       274.25 o                         
 -18  12   4        100.61       -100.53       272.43 o                         
 -17  12   4        146.16        -11.98       234.42 o                         
 -16  12   4          9.58         62.40       249.91 o                         
 -15  12   4       1037.07        856.50       372.30 o                         
 -14  12   4       1868.04       2148.61       319.41 o                         
 -13  12   4         46.10        -26.42       123.39 o                         
 -12  12   4          2.14         14.09       117.16 o                         
 -11  12   4        400.39        329.33       134.14 o                         
 -10  12   4        695.60        651.09       196.19 o                         
  -9  12   4        185.27        289.60       111.42 o                         
  -8  12   4       4517.76       5291.06       192.25 o                         
  -7  12   4         90.34         52.13        67.21 o                         
  -6  12   4        291.04        319.62        50.72 o                         
  -5  12   4        105.73         46.46        37.24 o                         
  -4  12   4       1564.88       1611.08       100.01 o                         
  -3  12   4         23.26         48.69        58.19 o                         
  -2  12   4        270.72        195.14        39.69 o                         
  -1  12   4       7219.60       7846.51       169.56 o                         
   0  12   4        747.31        589.04        68.30 o                         
   1  12   4       2559.59       2477.13       116.30 o                         
   2  12   4        262.08        315.15        60.34 o                         
   3  12   4        923.05        990.61        74.12 o                         
   4  12   4       1896.05       2076.85        98.60 o                         
   5  12   4        120.06         83.63        50.98 o                         
   6  12   4        926.07       1235.94       100.93 o                         
   7  12   4        756.50        542.96        78.17 o                         
   8  12   4       2470.92       2600.96       144.12 o                         
   9  12   4          0.94         15.72        71.79 o                         
  10  12   4       4869.31       5079.11       314.38 o                         
  11  12   4        291.41        239.72       102.33 o                         
  12  12   4       3305.36       3361.62       345.03 o                         
  13  12   4         56.24        -76.35       143.05 o                         
  14  12   4       2693.68       2834.58       351.00 o                         
  15  12   4        472.90        490.66       223.22 o                         
  16  12   4        282.61         29.44       204.77 o                         
  17  12   4        285.35        -75.01       290.85 o                         
  18  12   4        569.46        648.01       278.54 o                         
 -19  13   4         44.32          7.32       291.34 o                         
 -18  13   4          9.08         83.64       391.23 o                         
 -17  13   4       1223.65        484.96       906.25 o                         
 -16  13   4        387.98       -137.85       220.54 o                         
 -15  13   4       5038.57       4841.68       548.90 o                         
 -14  13   4         44.89        185.06       195.76 o                         
 -13  13   4      28041.39      27386.77      1122.48 o                         
 -12  13   4       1282.27       1261.14       192.46 o                         
 -11  13   4      17515.71      19059.71       530.61 o                         
 -10  13   4       5234.02       5642.08       314.76 o                         
  -9  13   4      13445.03      12931.32       314.94 o                         
  -8  13   4      30071.96      30431.24       500.14 o                         
  -7  13   4      10893.80      11567.16       283.92 o                         
  -6  13   4      28055.46      29111.40       469.78 o                         
  -5  13   4      11882.32      11947.55       232.48 o                         
  -4  13   4      55943.42      54401.71       641.33 o                         
  -3  13   4      29503.09      29635.54       429.17 o                         
  -2  13   4      14103.81      14113.12       237.29 o                         
  -1  13   4      51135.25      51724.63       560.02 o                         
   0  13   4        931.50        908.62        77.66 o                         
   1  13   4      35007.96      34629.33       454.10 o                         
   2  13   4        212.91        211.48        55.18 o                         
   3  13   4      38465.51      37399.77       461.25 o                         
   4  13   4       2464.50       3100.54       117.59 o                         
   5  13   4      11362.17      10545.50       220.98 o                         
   6  13   4         19.84         12.83        46.53 o                         
   7  13   4       2736.83       2966.00       175.31 o                         
   8  13   4      11754.03      11984.03       316.51 o                         
   9  13   4       4174.53       4264.99       215.80 o                         
  10  13   4       9270.32       9297.27       289.21 o                         
  11  13   4       2766.20       2617.89       224.12 o                         
  12  13   4       1956.38       1380.79       212.74 o                         
  13  13   4       6005.04       5231.80       381.25 o                         
  14  13   4       1691.69       1531.86       275.59 o                         
  15  13   4        508.17        233.29       217.53 o                         
  16  13   4        258.41        312.31       192.17 o                         
  17  13   4        702.87        983.63       330.91 o                         
  18  13   4        131.37        147.04       249.36 o                         
 -18  14   4       1469.36       1615.56       423.64 o                         
 -17  14   4       2501.88       2590.62       473.89 o                         
 -16  14   4         39.92        317.89       414.70 o                         
 -15  14   4        381.50        225.79       266.32 o                         
 -14  14   4         12.39        101.26       251.41 o                         
 -13  14   4       3577.50       3558.93       384.05 o                         
 -12  14   4        468.08        468.92       146.70 o                         
 -11  14   4       7023.41       7538.55       344.75 o                         
 -10  14   4       1240.31       1169.88       149.10 o                         
  -9  14   4      19723.60      21173.83       421.81 o                         
  -8  14   4        174.79        345.94        88.34 o                         
  -7  14   4      15408.88      16252.61       351.76 o                         
  -6  14   4       1164.72        997.15       112.65 o                         
  -5  14   4       4517.08       5092.53       192.88 o                         
  -4  14   4      47217.62      48356.06       780.06 o                         
  -3  14   4         40.36         36.33        49.54 o                         
  -2  14   4      34053.02      36031.32       480.16 o                         
  -1  14   4       1119.57       1454.36       105.42 o                         
   0  14   4      15799.30      16275.26       284.07 o                         
   1  14   4       3906.77       4336.13       147.70 o                         
   2  14   4         24.34        145.48        56.91 o                         
   3  14   4       5827.70       6079.21       176.05 o                         
   4  14   4       8409.33       8122.03       192.20 o                         
   5  14   4       1559.35       1661.38       123.40 o                         
   6  14   4      14894.08      14536.26       344.64 o                         
   7  14   4       5580.56       5420.13       219.87 o                         
   8  14   4      10134.59       9874.32       295.85 o                         
   9  14   4          4.04        -60.44        73.22 o                         
  10  14   4       6553.70       6382.80       252.42 o                         
  11  14   4       2240.40       2308.08       233.59 o                         
  12  14   4        494.47        400.12       147.39 o                         
  13  14   4       3001.76       3049.43       401.06 o                         
  14  14   4        302.26        166.00       218.42 o                         
  15  14   4        878.55        711.93       291.47 o                         
  16  14   4       1015.36        308.61       260.64 o                         
  17  14   4         74.64       -169.10       227.46 o                         
  18  14   4       1018.80        698.22       320.49 o                         
 -18  15   4        585.25        203.17       303.64 o                         
 -17  15   4        429.38        276.93       296.57 o                         
 -16  15   4       1527.17       2116.14       431.65 o                         
 -15  15   4         51.04       -313.17       347.13 o                         
 -14  15   4      14465.64      13896.89       773.19 o                         
 -13  15   4        454.75        495.66       227.50 o                         
 -12  15   4      20906.09      21070.62       607.09 o                         
 -11  15   4       2058.55       2067.24       228.69 o                         
 -10  15   4      14433.04      14363.89       401.49 o                         
  -9  15   4      17939.66      17878.65       394.53 o                         
  -8  15   4       4811.33       5300.33       218.93 o                         
  -7  15   4      38718.05      39414.57       609.37 o                         
  -6  15   4       6963.14       7657.56       245.37 o                         
  -5  15   4      41475.71      43009.80       623.33 o                         
  -4  15   4      12789.86      11980.21       241.33 o                         
  -3  15   4      40696.37      42049.60       569.98 o                         
  -2  15   4      38384.75      38740.39       587.94 o                         
  -1  15   4       8363.23       8755.81       211.71 o                         
   0  15   4      38072.41      38348.57       499.85 o                         
   1  15   4       7638.34       7950.30       201.58 o                         
   2  15   4      23761.10      22538.53       362.38 o                         
   3  15   4        104.24        144.75        58.43 o                         
   4  15   4      13288.71      12925.65       333.72 o                         
   5  15   4      12978.16      13605.24       335.46 o                         
   6  15   4       3691.58       3686.09       199.86 o                         
   7  15   4       5382.77       5945.79       242.64 o                         
   8  15   4       1418.74       1478.48       150.47 o                         
   9  15   4       7673.79       7354.85       269.13 o                         
  10  15   4        267.86        344.34       106.58 o                         
  11  15   4       4380.40       4183.23       295.64 o                         
  12  15   4       6475.59       6885.85       342.35 o                         
  13  15   4       1238.30       1215.66       366.72 o                         
  14  15   4       5251.07       5358.32       583.49 o                         
  15  15   4         26.40         49.99       229.06 o                         
  16  15   4       2619.99       2620.35       466.05 o                         
  17  15   4         70.55        545.74       326.26 o                         
  18  15   4        428.38        662.27       326.40 o                         
 -18  16   4       2635.76       2359.00       505.80 o                         
 -17  16   4        587.95        428.93       333.74 o                         
 -16  16   4       2444.82       1890.38       410.38 o                         
 -15  16   4        139.74       -136.63       238.83 o                         
 -14  16   4        210.58        -23.65       305.12 o                         
 -13  16   4       1062.02        580.41       258.47 o                         
 -12  16   4        971.77        815.06       252.74 o                         
 -11  16   4          4.76         66.01       126.77 o                         
 -10  16   4       8395.79       8362.31       320.82 o                         
  -9  16   4        728.49        806.20       130.76 o                         
  -8  16   4      24142.52      24831.82       475.60 o                         
  -7  16   4       6955.83       7075.36       247.69 o                         
  -6  16   4      18069.46      18327.93       390.16 o                         
  -5  16   4      16833.00      17912.85       380.03 o                         
  -4  16   4      12433.52      11830.51       297.45 o                         
  -3  16   4      48238.32      49169.20       645.87 o                         
  -2  16   4       1846.96       1683.17       129.53 o                         
  -1  16   4       4629.57       5530.25       155.46 o                         
   0  16   4       1157.24       1084.39        96.32 o                         
   1  16   4       1019.25       1126.09        94.77 o                         
   2  16   4        351.34        221.70        60.27 o                         
   3  16   4       6852.35       7051.44       233.35 o                         
   4  16   4      13197.57      13136.03       327.83 o                         
   5  16   4      16986.84      16915.60       385.66 o                         
   6  16   4      11283.98      11539.80       327.48 o                         
   7  16   4      26258.76      25909.03       508.15 o                         
   8  16   4      22341.46      21694.58       467.48 o                         
   9  16   4       9685.43       9648.98       315.73 o                         
  10  16   4      25614.23      25909.68       621.71 o                         
  11  16   4      10432.78      10989.90       411.60 o                         
  12  16   4      13093.89      13932.10       473.29 o                         
  13  16   4       1796.89       2136.63       386.41 o                         
  14  16   4       3654.79       3587.84       506.56 o                         
  15  16   4       1692.91       1533.44       367.28 o                         
  16  16   4        514.51        732.38       292.01 o                         
  17  16   4        302.26        266.84       260.47 o                         
 -17  17   4        218.24         45.62       287.09 o                         
 -16  17   4        210.60        509.40       300.96 o                         
 -15  17   4        198.26        358.51       300.22 o                         
 -14  17   4         94.03         18.65       233.69 o                         
 -13  17   4        962.69        436.88       281.41 o                         
 -12  17   4        255.76         37.68       188.92 o                         
 -11  17   4        240.77        108.63       146.64 o                         
 -10  17   4         36.57         12.40        96.16 o                         
  -9  17   4        353.95         71.18       107.70 o                         
  -8  17   4       2806.12       2470.90       182.29 o                         
  -7  17   4         13.38        104.83        78.60 o                         
  -6  17   4       3976.27       3953.51       202.72 o                         
  -5  17   4       4407.42       4274.62       208.97 o                         
  -4  17   4      14686.31      15796.66       325.82 o                         
  -3  17   4       1579.12       1572.98       129.42 o                         
  -2  17   4      14469.45      14335.91       319.86 o                         
  -1  17   4       5351.45       5386.09       224.63 o                         
   0  17   4      32153.65      32653.89       465.56 o                         
   1  17   4       7519.78       8595.87       217.03 o                         
   2  17   4      25767.70      26115.21       463.40 o                         
   3  17   4       9264.48       9339.26       275.75 o                         
   4  17   4      26970.23      27627.20       504.15 o                         
   5  17   4      12322.44      12165.54       330.72 o                         
   6  17   4       7591.31       7711.13       277.53 o                         
   7  17   4       9528.25       9492.41       315.38 o                         
   8  17   4       9094.07       8693.50       303.91 o                         
   9  17   4       7780.28       8305.34       303.97 o                         
  10  17   4        190.89        293.86       111.00 o                         
  11  17   4        914.16       1179.23       163.12 o                         
  12  17   4        391.93        596.61       184.55 o                         
  13  17   4        212.13         34.38       210.82 o                         
  14  17   4         80.15        -39.91       224.41 o                         
  15  17   4         45.27       -177.46       201.10 o                         
  16  17   4         46.61        159.74       264.50 o                         
  17  17   4        290.16        707.04       335.79 o                         
 -17  18   4        191.55        172.48       320.62 o                         
 -16  18   4         34.55         84.06       299.36 o                         
 -15  18   4          7.23         22.54       301.35 o                         
 -14  18   4          7.24        -18.01       251.28 o                         
 -13  18   4         12.73        157.36       220.76 o                         
 -12  18   4       3350.94       3221.49       440.21 o                         
 -11  18   4         47.22        -46.54       103.06 o                         
 -10  18   4       4818.50       4645.64       274.86 o                         
  -9  18   4       3145.65       2934.26       229.80 o                         
  -8  18   4      11029.74      11157.17       366.23 o                         
  -7  18   4       7658.53       7496.60       306.33 o                         
  -6  18   4      17723.70      18125.22       404.41 o                         
  -5  18   4      21812.35      19883.85       423.71 o                         
  -4  18   4      11028.24      11476.64       284.65 o                         
  -3  18   4      16596.01      15896.39       382.44 o                         
  -2  18   4       1753.22       2021.61       162.79 o                         
  -1  18   4      10183.88       9954.45       296.78 o                         
   0  18   4          5.28         51.82        67.01 o                         
   1  18   4        148.53        207.27        85.51 o                         
   2  18   4       6049.88       5995.33       223.35 o                         
   3  18   4      10649.06      10254.61       295.33 o                         
   4  18   4          0.81          8.12        82.36 o                         
   5  18   4      29490.14      28630.91       535.87 o                         
   6  18   4       2081.80       2176.43       182.46 o                         
   7  18   4      33293.55      32957.14       607.85 o                         
   8  18   4       4770.97       4727.69       256.86 o                         
   9  18   4      22636.06      23416.08       522.59 o                         
  10  18   4       8260.47       8744.00       358.37 o                         
  11  18   4      12692.40      12650.87       479.50 o                         
  12  18   4      21879.10      23477.25       912.43 o                         
  13  18   4       5527.66       5194.82       968.00 o                         
  14  18   4       7052.08       7376.92       654.69 o                         
  15  18   4       2761.30       2479.29       453.96 o                         
  16  18   4       3421.94       4329.59       604.68 o                         
  17  18   4       2934.19       2275.78       466.28 o                         
 -16  19   4       3257.08       2953.63       518.97 o                         
 -15  19   4         13.20        117.82       244.68 o                         
 -14  19   4       6333.57       6797.07       593.85 o                         
 -13  19   4         71.74          9.94       216.57 o                         
 -12  19   4       4695.72       4767.20       524.07 o                         
 -11  19   4       4183.10       4521.66       313.33 o                         
 -10  19   4        950.34        651.52       147.43 o                         
  -9  19   4       7246.71       7747.90       325.77 o                         
  -8  19   4        315.24        230.54       161.16 o                         
  -7  19   4       5570.91       5396.86       274.56 o                         
  -6  19   4        504.39        428.13       104.42 o                         
  -5  19   4        175.48        175.62        89.23 o                         
  -4  19   4         32.33        122.49        75.10 o                         
  -3  19   4       5004.46       5527.64       229.84 o                         
  -2  19   4          0.18        -72.81        72.81 o                         
  -1  19   4      16328.87      16049.81       587.54 o                         
   0  19   4        140.85        164.24        95.77 o                         
   1  19   4      23028.56      22615.79       505.04 o                         
   2  19   4        591.21        710.15       131.81 o                         
   3  19   4      27149.46      27067.25       505.27 o                         
   4  19   4        279.55        209.86        93.13 o                         
   5  19   4      10608.58       9656.26       308.27 o                         
   6  19   4       3091.28       3093.99       213.03 o                         
   7  19   4         24.44        -20.06        82.82 o                         
   8  19   4       3324.48       3071.67       262.01 o                         
   9  19   4       2773.66       2533.26       293.30 o                         
  10  19   4        178.35        135.86       156.31 o                         
  11  19   4       6986.73       6937.00       490.32 o                         
  12  19   4       3415.06       3574.53       394.97 o                         
  13  19   4       1177.19       1506.70       359.68 o                         
  14  19   4       2253.30       2555.32       803.09 o                         
  15  19   4        614.24        345.38       296.47 o                         
  16  19   4       6723.21       7205.03       759.98 o                         
 -16  20   4       3174.61       2822.76       584.46 o                         
 -15  20   4       3019.82       3584.78       509.89 o                         
 -14  20   4       1391.90       1089.47       322.48 o                         
 -13  20   4       6486.45       6356.81       725.80 o                         
 -12  20   4        442.67        296.77       222.85 o                         
 -11  20   4       8783.60       8949.30       476.25 o                         
 -10  20   4          8.22        -79.73       100.08 o                         
  -9  20   4       2112.38       2215.19       218.15 o                         
  -8  20   4       2876.38       2659.70       227.45 o                         
  -7  20   4        104.88        267.16       108.62 o                         
  -6  20   4       3315.70       3226.60       215.54 o                         
  -5  20   4       1655.51       1588.62       153.52 o                         
  -4  20   4       3810.12       3725.48       186.25 o                         
  -3  20   4       6212.55       5938.40       223.91 o                         
  -2  20   4       2448.59       2460.16       217.81 o                         
  -1  20   4       9032.50       9500.68       398.33 o                         
   0  20   4        471.92        441.50       109.77 o                         
   1  20   4       3474.09       3791.58       235.42 o                         
   2  20   4      10825.08      10845.56       352.22 o                         
   3  20   4        641.83        690.13       128.88 o                         
   4  20   4      10197.97       9802.10       353.37 o                         
   5  20   4       1440.81       1385.83       173.90 o                         
   6  20   4      14403.97      14158.16       499.85 o                         
   7  20   4          7.79        -69.53        94.12 o                         
   8  20   4       5237.31       5004.08       309.13 o                         
   9  20   4        862.56        658.44       162.26 o                         
  10  20   4       2367.72       2149.04       260.83 o                         
  11  20   4      11375.13      12298.05       501.43 o                         
  12  20   4       2683.20       2468.70       369.13 o                         
  13  20   4      11372.76      12033.62       785.65 o                         
  14  20   4        748.51        575.77       299.54 o                         
  15  20   4       6257.96       6475.98       884.74 o                         
  16  20   4       1411.69        881.06       339.59 o                         
 -16  21   4       2205.42       1959.85       431.79 o                         
 -15  21   4       2195.04       1794.78       434.87 o                         
 -14  21   4       3715.60       4377.84       545.24 o                         
 -13  21   4       3220.05       2481.24       517.38 o                         
 -12  21   4       4220.98       4206.72       462.14 o                         
 -11  21   4       5385.99       4417.48       582.14 o                         
 -10  21   4      11538.79      11286.57       453.61 o                         
  -9  21   4       2039.97       1914.58       230.05 o                         
  -8  21   4      12054.35      12794.28       578.00 o                         
  -7  21   4        377.47        439.81       131.74 o                         
  -6  21   4       7238.10       6088.34       292.65 o                         
  -5  21   4          3.42         77.06        89.72 o                         
  -4  21   4        502.81        471.74       101.12 o                         
  -3  21   4        393.11        622.08       114.42 o                         
  -2  21   4        185.15        247.35       120.47 o                         
  -1  21   4       1177.03        744.72       162.40 o                         
   0  21   4       2100.97       2149.73       187.03 o                         
   1  21   4       1742.37       1774.57       174.33 o                         
   2  21   4       3612.30       3676.21       274.15 o                         
   3  21   4          9.73         56.19        91.98 o                         
   4  21   4       4289.85       3993.82       260.97 o                         
   5  21   4        109.28         20.38        89.10 o                         
   6  21   4         70.77        -43.81        99.39 o                         
   7  21   4        160.12        -36.21       100.62 o                         
   8  21   4        651.47        517.02       145.27 o                         
   9  21   4        195.91        112.57       126.36 o                         
  10  21   4       4052.57       3800.92       328.88 o                         
  11  21   4          1.79        -15.66       156.02 o                         
  12  21   4       3440.55       3315.82       377.49 o                         
  13  21   4         37.32        185.26       592.71 o                         
  14  21   4       2539.95       2861.16       488.75 o                         
  15  21   4       1028.07        885.12       364.23 o                         
 -15  22   4       1041.26       1171.35       567.28 o                         
 -14  22   4       2284.74       1301.17       473.08 o                         
 -13  22   4       5033.35       4401.55       563.15 o                         
 -12  22   4       1139.48        774.46       299.90 o                         
 -11  22   4       3838.28       3683.92       369.68 o                         
 -10  22   4       1227.71        951.56       206.85 o                         
  -9  22   4       3032.06       2877.61       294.13 o                         
  -8  22   4        768.79        369.89       159.83 o                         
  -7  22   4       3366.01       3153.72       247.15 o                         
  -6  22   4        367.26        410.29       124.43 o                         
  -5  22   4         17.67        184.63       108.25 o                         
  -4  22   4        229.06        286.40        97.88 o                         
  -3  22   4         93.55        145.84       100.77 o                         
  -2  22   4        561.75        781.23       162.34 o                         
  -1  22   4        421.67        544.09       148.87 o                         
   0  22   4       1282.21       1411.30       199.66 o                         
   1  22   4       1164.66       1256.57       170.17 o                         
   2  22   4       1296.05       1382.42       164.45 o                         
   3  22   4       3472.03       3407.69       241.14 o                         
   4  22   4        226.67         88.66        93.45 o                         
   5  22   4         96.18         59.28        96.27 o                         
   6  22   4        184.96        255.09       114.59 o                         
   7  22   4        446.64        337.13       124.12 o                         
   8  22   4       1435.73        967.34       235.37 o                         
   9  22   4        721.21        717.03       177.42 o                         
  10  22   4       1711.41       1429.75       258.68 o                         
  11  22   4       1126.54       1333.15       267.47 o                         
  12  22   4        789.09        672.72       246.62 o                         
  13  22   4       1224.59        780.57       325.47 o                         
  14  22   4       2063.83       1871.91       439.93 o                         
  15  22   4        267.23        260.44       299.67 o                         
 -14  23   4          2.16         41.68       237.40 o                         
 -13  23   4       9569.97      10495.33       859.53 o                         
 -12  23   4         11.59        282.69       287.00 o                         
 -11  23   4       4979.22       5221.44       434.61 o                         
 -10  23   4       1720.04       1703.48       292.53 o                         
  -9  23   4       2078.53       2210.52       256.97 o                         
  -8  23   4       6854.95       6481.83       358.93 o                         
  -7  23   4        519.58        389.65       156.52 o                         
  -6  23   4       9683.07       9444.75       414.63 o                         
  -5  23   4       3533.79       2924.30       279.40 o                         
  -4  23   4       9457.83       9273.21       345.94 o                         
  -3  23   4       9543.43       8458.61       349.56 o                         
  -2  23   4       1886.17       1742.92       204.95 o                         
  -1  23   4       9458.00       8805.22       379.92 o                         
   0  23   4        664.66        478.17       144.39 o                         
   1  23   4       9011.47       8800.26       330.22 o                         
   2  23   4         43.46         66.12        84.27 o                         
   3  23   4       8897.76       8559.89       423.75 o                         
   4  23   4       1994.02       1507.51       182.72 o                         
   5  23   4       1142.01        946.80       240.32 o                         
   6  23   4       2562.76       2614.44       242.82 o                         
   7  23   4        351.26        215.97       134.99 o                         
   8  23   4        301.52        295.80       161.80 o                         
   9  23   4       1220.57        789.42       245.65 o                         
  10  23   4       1380.82        950.96       256.30 o                         
  11  23   4       2538.78       2466.32       448.53 o                         
  12  23   4        355.54        275.95       278.39 o                         
  13  23   4       4306.27       4326.37       615.49 o                         
  14  23   4        144.07        460.77       350.96 o                         
 -14  24   4       2277.22       3124.67       492.28 o                         
 -13  24   4        446.27        487.34       314.67 o                         
 -12  24   4       7791.20       7840.90       674.88 o                         
 -11  24   4         29.46        274.25       261.62 o                         
 -10  24   4       4941.14       4790.93       422.11 o                         
  -9  24   4         30.20       -141.56       141.56 o                         
  -8  24   4       5972.00       6032.65       372.41 o                         
  -7  24   4        915.07        978.65       221.78 o                         
  -6  24   4         34.76         84.60       145.12 o                         
  -5  24   4        340.01        325.80       228.83 o                         
  -4  24   4       5832.97       5239.02       332.31 o                         
  -3  24   4       1793.27       1589.72       196.73 o                         
  -2  24   4       3687.17       3371.45       278.63 o                         
  -1  24   4        318.54        247.63       126.08 o                         
   0  24   4        672.74        595.01       217.77 o                         
   1  24   4       1029.17       1037.28       153.84 o                         
   2  24   4         96.59        217.44        93.62 o                         
   3  24   4       7998.58       7491.36       327.81 o                         
   4  24   4        423.47        625.54       180.42 o                         
   5  24   4       1487.74       1206.76       184.80 o                         
   6  24   4        226.48        246.99       126.55 o                         
   7  24   4        208.02        231.92       179.67 o                         
   8  24   4        113.93        -82.26       174.65 o                         
   9  24   4        919.08        536.34       221.87 o                         
  10  24   4        182.04       -196.62       196.62 o                         
  11  24   4        739.50       1406.02       386.15 o                         
  12  24   4       1033.39       1011.71       373.15 o                         
  13  24   4        871.94       1201.56       884.79 o                         
 -13  25   4         89.41        261.62       268.36 o                         
 -12  25   4       4109.65       4211.37       535.06 o                         
 -11  25   4        362.72        168.05       293.74 o                         
 -10  25   4       2014.16       1525.38       622.82 o                         
  -9  25   4       1862.02       1758.86       548.47 o                         
  -8  25   4         57.83        -60.01       158.92 o                         
  -7  25   4       9232.25       8638.16       503.48 o                         
  -6  25   4          7.58         59.30       161.89 o                         
  -5  25   4       9107.41       8836.44       494.44 o                         
  -4  25   4       2227.30       1722.99       243.54 o                         
  -3  25   4       4052.11       4582.41       437.46 o                         
  -2  25   4       9552.34       8863.55       386.71 o                         
  -1  25   4       3424.06       3541.05       290.74 o                         
   0  25   4      11098.99      10952.49       437.37 o                         
   1  25   4       1564.19       1271.76       203.20 o                         
   2  25   4      11556.29      11218.25       397.04 o                         
   3  25   4       2196.90       1937.40       205.84 o                         
   4  25   4       2727.34       2523.75       211.21 o                         
   5  25   4       8664.70       8297.42       471.34 o                         
   6  25   4        134.13        220.10       204.14 o                         
   7  25   4      14395.17      14096.92      1244.74 o                         
   8  25   4        729.89       1011.38       486.13 o                         
   9  25   4       6530.95       6883.05       716.89 o                         
  10  25   4          9.05         59.14       386.71 o                         
  11  25   4       1155.91        442.68       308.45 o                         
  12  25   4       1259.81       1278.45       295.92 o                         
  13  25   4        679.64        994.45       278.48 o                         
 -12  26   4        118.05       -133.33       253.33 o                         
 -11  26   4       1824.19       1352.66       559.19 o                         
 -10  26   4        776.89        753.52       444.70 o                         
  -9  26   4       1257.35       1263.22       490.31 o                         
  -8  26   4        105.59        -49.96       314.67 o                         
  -7  26   4          4.94        -38.95       177.54 o                         
  -6  26   4       1047.08        725.18       236.54 o                         
  -5  26   4        689.73        298.78       262.70 o                         
  -4  26   4         33.71        130.18       210.81 o                         
  -3  26   4          7.40        121.33       238.00 o                         
  -2  26   4          3.66         19.10       159.27 o                         
  -1  26   4        431.65        381.04       138.93 o                         
   0  26   4         42.58        386.14       139.47 o                         
   1  26   4         62.02        389.12       221.66 o                         
   2  26   4          1.31       -110.88       175.99 o                         
   3  26   4        380.86        446.37       163.10 o                         
   4  26   4          9.15         36.72       125.68 o                         
   5  26   4       1369.80       1686.64       489.01 o                         
   6  26   4        595.51        545.65       212.45 o                         
   7  26   4         76.74        314.98       307.98 o                         
   8  26   4       4509.56       4600.59       593.01 o                         
   9  26   4         57.71        611.21       276.88 o                         
  10  26   4       4670.53       4768.00       629.74 o                         
  11  26   4       1096.13        695.25       654.53 o                         
  12  26   4       1955.42       1456.42       385.87 o                         
 -12  27   4         14.11        102.75       338.34 o                         
 -11  27   4        962.85       1419.73       544.14 o                         
 -10  27   4          1.84        344.48       362.32 o                         
  -9  27   4         17.56        604.91       400.93 o                         
  -8  27   4         13.60        -92.88       341.24 o                         
  -7  27   4        168.27        122.98       208.80 o                         
  -6  27   4       1864.11       1664.88       369.25 o                         
  -5  27   4       1905.08       1446.12       447.82 o                         
  -4  27   4       4898.32       4681.59       360.54 o                         
  -3  27   4       4980.31       4667.51       417.80 o                         
  -2  27   4      14614.55      14701.98       680.97 o                         
  -1  27   4       6759.81       7164.39       636.31 o                         
   0  27   4      21653.70      21142.68      1023.59 o                         
   1  27   4       7398.50       8357.30       711.44 o                         
   2  27   4      19518.81      19769.16       750.80 o                         
   3  27   4       3777.47       3510.45       413.50 o                         
   4  27   4      11612.12      11238.29       458.54 o                         
   5  27   4       1667.59       1844.26       311.24 o                         
   6  27   4       8124.56       9307.51      1241.10 o                         
   7  27   4        872.94        959.67       362.86 o                         
   8  27   4       2038.41       1776.22       819.52 o                         
   9  27   4        706.92        884.44       324.51 o                         
  10  27   4          8.45        -58.57       282.06 o                         
  11  27   4         22.53        206.37       267.67 o                         
 -11  28   4       1253.32       1305.32       523.47 o                         
 -10  28   4        211.63        119.54       351.90 o                         
  -9  28   4       1196.67       1119.32       466.49 o                         
  -8  28   4         13.97        -53.55       363.86 o                         
  -7  28   4       1047.90        854.16       388.09 o                         
  -6  28   4          6.39         -2.11       207.15 o                         
  -5  28   4         46.77         44.44       265.69 o                         
  -4  28   4        805.36       1440.26       384.61 o                         
  -3  28   4        140.27        269.58       189.65 o                         
  -2  28   4       2766.45       2813.97       362.20 o                         
  -1  28   4        352.96        422.12       205.22 o                         
   0  28   4       1552.47        910.27       292.51 o                         
   1  28   4          1.01        733.48       219.91 o                         
   2  28   4          1.14        642.42       234.33 o                         
   3  28   4       1943.46       1537.40       295.81 o                         
   4  28   4          6.39         38.74       153.00 o                         
   5  28   4       6732.77       7131.56       732.72 o                         
   6  28   4       1130.78       1252.42       422.04 o                         
   7  28   4       5214.57       6214.35       692.53 o                         
   8  28   4       1435.06       1328.78       583.39 o                         
   9  28   4       1931.33       1658.93       384.39 o                         
  10  28   4          3.41       -170.91       211.96 o                         
 -10  29   4       1839.46       1429.85       506.10 o                         
  -9  29   4       4174.69       4246.13       853.87 o                         
  -8  29   4        196.70         67.87       342.54 o                         
  -7  29   4       6274.64       6774.02       714.03 o                         
  -6  29   4         22.28          1.52       251.81 o                         
  -5  29   4        654.72        689.50       324.79 o                         
  -4  29   4        805.24        322.35       669.25 o                         
  -3  29   4        539.03        434.52       207.72 o                         
  -2  29   4        977.64       1120.15       256.33 o                         
  -1  29   4       4398.26       4667.23       486.58 o                         
   0  29   4        511.29        488.70       302.70 o                         
   1  29   4      13438.19      15607.29       749.72 o                         
   2  29   4        530.35        580.99       247.34 o                         
   3  29   4      22948.51      24241.78       862.87 o                         
   4  29   4       1081.24        629.93       314.35 o                         
   5  29   4       9532.38       9588.81       748.09 o                         
   6  29   4       1643.00       1172.37       637.20 o                         
   7  29   4        712.78       1047.34       435.50 o                         
   8  29   4       2656.55       2212.00       451.88 o                         
   9  29   4        849.34        653.04       646.16 o                         
  -8  30   4       2838.74       2940.37       735.13 o                         
  -7  30   4       1320.76       2057.07       611.98 o                         
  -6  30   4       2089.12       1592.49       411.31 o                         
  -5  30   4       4269.95       5612.99       650.14 o                         
  -4  30   4        215.93        268.46       291.38 o                         
  -3  30   4       9330.12       8744.42       523.90 o                         
  -2  30   4          7.44        253.37       274.88 o                         
  -1  30   4       8305.89       9047.23       579.09 o                         
   0  30   4         43.76        477.38       224.42 o                         
   1  30   4       2503.57       1544.87       471.87 o                         
   2  30   4        104.87        677.86       273.53 o                         
   3  30   4        610.75        634.13       230.63 o                         
   4  30   4        444.43        162.49       245.61 o                         
   5  30   4       3695.35       3957.30       563.69 o                         
   6  30   4         65.56        102.15       293.45 o                         
   7  30   4       5424.42       5100.28       833.36 o                         
   8  30   4          0.33       -338.46       338.46 o                         
  -7  31   4         20.00         84.50       331.13 o                         
  -6  31   4       1522.45       1411.39       834.67 o                         
  -5  31   4        580.78        649.96       294.49 o                         
  -4  31   4        492.43        445.86       320.60 o                         
  -3  31   4        921.72       1154.10       262.60 o                         
  -2  31   4         82.77        237.08       204.62 o                         
  -1  31   4        282.15       -122.96       296.08 o                         
   0  31   4         95.14        318.83       220.63 o                         
   1  31   4         25.99       -203.25       442.27 o                         
   2  31   4        229.11        644.07       262.90 o                         
   3  31   4        100.82        222.38       188.05 o                         
   4  31   4       1816.90       1806.54       395.08 o                         
   5  31   4         14.17        -67.21       397.36 o                         
   6  31   4        693.39       1036.99       436.89 o                         
  -5  32   4       1693.19       2370.22       479.10 o                         
  -4  32   4       1391.39       1604.47       438.79 o                         
  -3  32   4       1229.89       1029.04       396.11 o                         
  -2  32   4       1761.50       1683.37       325.36 o                         
  -1  32   4        341.30        101.73       305.64 o                         
   0  32   4       1097.75       1094.58       433.38 o                         
   1  32   4        119.56        705.03       437.47 o                         
   2  32   4       1139.99        412.51       247.21 o                         
   3  32   4        992.77        692.84       255.95 o                         
   4  32   4        432.30        681.84       300.30 o                         
   5  32   4       2098.36       2215.91       567.67 o                         
  -1  33   4       3323.28       3051.19       483.73 o                         
   0  33   4          1.38       -238.45       238.45 o                         
   1  33   4       3702.75       2881.78       695.31 o                         
 -20   1   5      10441.19       8974.45       679.67 o                         
 -19   1   5       5093.62       4751.76       555.29 o                         
 -18   1   5       6041.87       5692.27       808.42 o                         
 -17   1   5       6406.22       5920.66       532.01 o                         
 -16   1   5       2790.95       2160.44       369.61 o                         
 -15   1   5      22140.26      21792.66       558.54 o                         
 -14   1   5       4108.12       3915.07       260.76 o                         
 -13   1   5       6927.79       6373.42       276.93 o                         
 -12   1   5        111.39        154.91        80.84 o                         
 -11   1   5        158.51        135.85        59.46 o                         
 -10   1   5       9047.23       9419.23       284.72 o                         
  -9   1   5        368.48        446.58        79.75 o                         
  -8   1   5      10929.83      11743.66       282.52 o                         
  -7   1   5       3734.66       3811.54       148.59 o                         
  -6   1   5      25126.81      24812.33       422.66 o                         
  -5   1   5        886.95       1018.09       111.56 o                         
  -4   1   5       7083.11       8625.44       195.50 o                         
  -3   1   5      10250.04      11430.86       135.88 o                         
  -2   1   5       4343.58       4177.16        67.55 o                         
  -1   1   5      46765.58      48255.19       459.88 o                         
   0   1   5       2320.81       1959.46        55.51 o                         
   1   1   5      10989.50      11209.02       162.55 o                         
   2   1   5      26797.47      28078.29       296.21 o                         
   3   1   5      53482.48      54498.97       509.90 o                         
   4   1   5       3923.00       4724.50       223.75 o                         
   5   1   5         21.96        218.17        56.37 o                         
   6   1   5       1380.74       1672.12       137.62 o                         
   7   1   5       3971.66       4012.33       191.36 o                         
   8   1   5         41.97         23.52        57.86 o                         
   9   1   5      12355.36      11708.28       361.80 o                         
  10   1   5       1629.36       1683.75       174.99 o                         
  11   1   5       1476.11       1285.53       164.13 o                         
  12   1   5       2981.95       2367.46       225.49 o                         
  13   1   5       1015.56        837.04       153.58 o                         
  14   1   5      10399.79       9821.07       450.99 o                         
  15   1   5         11.08        139.32       122.75 o
[truncated: 1,212,490 more chars]
